# Supplementary material for: Development and evaluation of a genome‐wide Coffee 8.5K SNP array and its application for high‐density genetic mapping and for investigating the origin of Coffea arabica L
Source: Plant Biotechnol J. 2019 Feb 4;17(7):1418–30. doi: 10.1111/pbi.13066 (PMC6576098; doi:10.1111/pbi.13066)
Supplement: Supplementary file 4 — Table S1 List of the Candidate Genes with their corresponding SNP markers (Locus ID and location of each original SNP is provided according to Denoeud et al. (2014) (2014) annotation) [file PBI-17-1418-s003.XLSX]

## Sheet: Feuil1
Table S1: List of the Candidate Genes with their corresponding SNP markers (Locus ID and location of each original SNP is provided according to Denoeud et al. (2014) annotation), together with SNP location on the 11 linkage groups of the Robusta map, coded from A to K
Locus.ID	Gene.Name	Number.of.SNPs	SNP.1_Name	SNP.1_Genome	SNP.1_MapCAN	SNP.2_Name	SNP.2_Genome	SNP.2_MapCAN
Cc00_g06590.1	CcDH_Inv3	2	chr0_51965691	chr0_51965751		chr0_51971716	chr0_51971776
Cc00_g06650.1	CcDH_CAD3	2	chr0_52206441	chr0_52206501		chr0_52210028	chr0_52210088
Cc00_g06680.1	CcDH_CAD2	2	chr0_52244670	chr0_52244730		chr0_52245143	chr0_52245203
Cc00_g06700.1	CcDH_CAD4	2	chr0_52315486	chr0_52315546		chr0_52317362	chr0_52317422
Cc00_g08150.1	CcDH_C3'H2	2	chr0_68519518	chr0_68519578		chr0_68524136	chr0_68524196
Cc00_g08190.1	CcDH_ManB	2	chr0_68616492	chr0_68616552		chr0_68619067	chr0_68619127
Cc00_g14310.1	CcDH_APR1_II	2	chr0_103220853	chr0_103220913		chr0_103228293	chr0_103228353
Cc00_g14320.1	CcDH_APR1_I	2	chr0_103250905	chr0_103250965	K	chr0_103251201	chr0_103251261
Cc00_g15590.1	CcDH_AMI1	2	chr0_108313290	chr0_108313350		chr0_108317412	chr0_108317472
Cc00_g15790.1	CcDH_S24	2	chr0_109141305	chr0_109141365		chr0_109142118	chr0_109142178	C
Cc00_g20750.1	CcDH_PAL4	2	chr0_132649164	chr0_132649224		chr0_132651801	chr0_132651861
Cc00_g24720.1	CcDH_MXMT1*	2	chr0_155539890	chr0_155539950	I	chr0_155540749	chr0_155540809
Cc01_g04680.1	CcDH_COMT2	2	chr1_15650993	chr1_15651053		chr1_15651741	chr1_15651801
Cc01_g09890.1	CcDH_ManS2	2	chr1_28539121	chr1_28539181		chr1_28544073	chr1_28544133
Cc01_g10510.1	CcDH_4CL-L5	2	chr1_29145263	chr1_29145323		chr1_29147665	chr1_29147725
Cc01_g15890.1	CcDH_PSAL1	2	chr1_33713153	chr1_33713213		chr1_33713971	chr1_33714031
Cc01_g21050.1	CcDH_SS1	2	chr1_37436360	chr1_37436420	A	chr1_37436690	chr1_37436750
Cc02_g01340.1	CcDH_PP2C	2	chr2_1077936	chr2_1077996		chr2_1080513	chr2_1080573
Cc02_g02860.1	CcDH_4CL-L8	2	chr2_2323291	chr2_2323351		chr2_2326548	chr2_2326608
Cc02_g03430.1	CcDH_DREB1	2	chr2_2741029	chr2_2741089		chr2_2741544	chr2_2741604
Cc02_g08360.1	CcDH-TIP1-3_I	2	chr2_6694214	chr2_6694274	B	chr2_6694414	chr2_6694474
Cc02_g11230.1	CcDH_PAL1	2	chr2_9151735	chr2_9151795		chr2_9153354	chr2_9153414
Cc02_g14650.1	CcDH_AGAL2	2	chr2_12864255	chr2_12864315	B	chr2_12865440	chr2_12865500
Cc02_g28080.1	CcDH_CcCCD1	2	chr2_26472663	chr2_26472723		chr2_26482406	chr2_26482466
Cc02_g29030.1	CcDH_CAD6	2	chr2_28821262	chr2_28821322		chr2_28822497	chr2_28822557	B
Cc02_g31340.1	CcDH_EDR1	2	chr2_39765114	chr2_39765174		chr2_39774017	chr2_39774077
Cc02_g31750.1	CcDH_ZDS	2	chr2_41249504	chr2_41249564		chr2_41251107	chr2_41251167	B
Cc02_g37580.1	CcDH_PMM	2	chr2_52432288	chr2_52432348	B	chr2_52434092	chr2_52434152	B
Cc02_g39100.1	CcDH_GAS1	2	chr2_53685297	chr2_53685357	B	chr2_53686499	chr2_53686559
Cc02_g39180.1	CcDH_PYL7	2	chr2_53754375	chr2_53754435	B	chr2_53755879	chr2_53755939
Cc03_g05520.1	CcDH_MYB19	2	chr3_4563024	chr3_4563084		chr3_4563305	chr3_4563365	C
Cc03_g08100.1	CcDH_SPS2	2	chr3_7836436	chr3_7836496		chr3_7841109	chr3_7841169
Cc04_g00540.1	CcDH_PDS	2	chr4_415195	chr4_415255	D	chr4_418750	chr4_418810	D
Cc04_g05230.1	CcDH_HCT_BAHD_V3	2	chr4_3910809	chr4_3910869	D	chr4_3911805	chr4_3911865
Cc04_g05510.1	CcDH_4CL2	2	chr4_4111182	chr4_4111242		chr4_4115302	chr4_4115362
Cc04_g05910.1	CcDHCLP1	2	chr4_4491994	chr4_4492054		chr4_4496145	chr4_4496205
Cc04_g06590.1	CcDH_BMDASE1	2	chr4_4993456	chr4_4993516		chr4_4995584	chr4_4995644
Cc04_g09080.1	CcDH_MYB52lk	2	chr4_7514991	chr4_7515051		chr4_7515128	chr4_7515188
Cc04_g09590.1	CcDH_BAHD_V2	2	chr4_8153909	chr4_8153969	D	chr4_8155171	chr4_8155231	D
Cc04_g14280.1	CcDH_AGAL1	2	chr4_20972625	chr4_20972685		chr4_20976048	chr4_20976108
Cc04_g16640.1	CcDH_MYB14	2	chr4_27079852	chr4_27079912		chr4_27080402	chr4_27080462
Cc05_g00320.1	CcDH_GMPP_II	2	chr5_473153	chr5_473213		chr5_474301	chr5_474361
Cc05_g05740.1	CcDH_MYB17	2	chr5_20404050	chr5_20404110		chr5_20404376	chr5_20404436
Cc05_g07220.1	CcDH_ManG	2	chr5_21995868	chr5_21995928		chr5_22000005	chr5_22000065
Cc05_g13290.1	CcDH_Ubiquitin	2	chr5_26921223	chr5_26921283		chr5_26921639	chr5_26921699
Cc06_g00320.1	CcDH_ManE	2	chr6_221367	chr6_221427	F	chr6_223383	chr6_223443
Cc06_g04240.1	CcDH_ManS1	2	chr6_3336126	chr6_3336186		chr6_3338633	chr6_3338693
Cc06_g06940.1	CcDH_SP1	2	chr6_5555412	chr6_5555472	F	chr6_5557038	chr6_5557098	F
Cc06_g07910.1	CcDH_SPS1	2	chr6_6294328	chr6_6294388		chr6_6301589	chr6_6301649
Cc06_g08070.1	CcDH_AGALAlk2	2	chr6_6480583	chr6_6480643		chr6_6483132	chr6_6483192
Cc06_g11680.1	CcDH_LCY-E	2	chr6_9419619	chr6_9419679	F	chr6_9422945	chr6_9423005
Cc06_g12230.1	CcDH_SDD1	2	chr6_9908160	chr6_9908220		chr6_9909491	chr6_9909551	F
Cc06_g13370.1	CcDH_4CL1	2	chr6_11098789	chr6_11098849		chr6_11101771	chr6_11101831
Cc07_g02160.1	CcDH_CA1	2	chr7_1486343	chr7_1486403		chr7_1488015	chr7_1488075
Cc07_g03350.1	CcDH_MYB13	2	chr7_2319140	chr7_2319200		chr7_2319770	chr7_2319830
Cc07_g03940.1	CcDH_4CL-L7	2	chr7_2737599	chr7_2737659	G	chr7_2738501	chr7_2738561	G
Cc07_g05350.1	CcDH_PSBO	2	chr7_3764968	chr7_3765028		chr7_3766501	chr7_3766561
Cc07_g06010.1	CcDH_ZEP	2	chr7_4309137	chr7_4309197		chr7_4314192	chr7_4314252
Cc07_g07210.1	CcDH_GMGT1	2	chr7_5313634	chr7_5313694	G	chr7_5314136	chr7_5314196	G
Cc07_g07220.1	CcDH_GMGT4	2	chr7_5321440	chr7_5321500		chr7_5321778	chr7_5321838
Cc07_g12830.1	CcDH_UGPP	2	chr7_9534583	chr7_9534643		chr7_9536566	chr7_9536626
Cc07_g13720.1	CcDH_CAD7	2	chr7_10327813	chr7_10327873	G	chr7_10332513	chr7_10332573
Cc07_g15310.1	CcDH_Sw4.1	2	chr7_12010895	chr7_12010955		chr7_12022800	chr7_12022860
Cc08_g00920.1	CcDH_CesA1	2	chr8_937041	chr8_937101		chr8_943034	chr8_943094
Cc08_g10740.1	CcDH_Inv4	2	chr8_25551151	chr8_25551211	H	chr8_25553667	chr8_25553727
Cc08_g14850.1	CcDH_PIP1-2	2	chr8_29722717	chr8_29722777	H	chr8_29722898	chr8_29722958
Cc08_g16160.1	CcDH_UGE5	2	chr8_30766284	chr8_30766344		chr8_30767608	chr8_30767668	H
Cc09_g01070.1	CcDH_PTOX	2	chr9_795811	chr9_795871	I	chr9_799245	chr9_799305
Cc09_g01130.1	CcDH_FIB	2	chr9_853081	chr9_853141		chr9_853483	chr9_853543
Cc09_g03200.1	CcDH_VDE	2	chr9_2728969	chr9_2729029		chr9_2730672	chr9_2730732
Cc10_g00570.1	CcDH_CAT2_I	2	chr10_526795	chr10_526855		chr10_529968	chr10_530028	J
Cc10_g00580.1	CcDH_CAT2_II	2	chr10_534074	chr10_534134		chr10_535340	chr10_535400
Cc10_g04070.1	CcDH_AREB1	2	chr10_3125204	chr10_3125264		chr10_3127002	chr10_3127062
Cc10_g06720.1	CcDH_APX2	2	chr10_5569982	chr10_5570042		chr10_5570201	chr10_5570261
Cc10_g08100.1	CcDH_SUC11	2	chr10_7184949	chr10_7185009		chr10_7187661	chr10_7187721
Cc10_g12080.1	CcDH_APX1	2	chr10_21161710	chr10_21161770	J	chr10_21162235	chr10_21162295	J
Cc10_g15010.1	CcDH_CellSyn	2	chr10_26027928	chr10_26027988		chr10_26033489	chr10_26033549
Cc11_g08830.1	CcDH_MYB4	2	chr11_26238046	chr11_26238106		chr11_26238118	chr11_26238178
Cc11_g15260.1	CcDH_ADP1	2	chr11_31769385	chr11_31769445		chr11_31769991	chr11_31770051
Cc11_g16420.1	CcDH_BAHD_III	2	chr11_32581021	chr11_32581081		chr11_32581108	chr11_32581168
Cc00_g00170.1	CcDH_C4H4	1	chr0_315076	chr0_315136
Cc00_g07460.1	CcDH_ACBP1	1	chr0_60508266	chr0_60508326
Cc00_g12180.1	CcDH_COMT3	1	chr0_94737390	chr0_94737450
Cc00_g13610.1	CcDH_ANR	1	chr0_101176345	chr0_101176405
Cc00_g26180.1	CcDH_PSY	1	chr0_163781407	chr0_163781467
Cc01_g03700.1	CcDH_BAHD_VI	1	chr1_8935702	chr1_8935762
Cc01_g05160.1	CcDH_BAHD_VI	1	chr1_19533472	chr1_19533532
Cc01_g10880.1	CcDH_PAL3	1	chr1_29561365	chr1_29561425
Cc01_g11110.1	CcDH_PIP2-1	1	chr1_29855066	chr1_29855126	A
Cc01_g15360.1	CcDH_C4H1	1	chr1_33302676	chr1_33302736
Cc01_g18370.1	CcDH_MYB11c	1	chr1_35443104	chr1_35443164
Cc01_g21250.1	CcDH_MYB12_like1	1	chr1_37627275	chr1_37627335
Cc02_g00760.1	CcDH_COMT1	1	chr2_570853	chr2_570913
Cc02_g02380.1	CcDH_CRTRB	1	chr2_1959997	chr2_1960057
Cc02_g03030.1	CcDH_MYB12	1	chr2_2437912	chr2_2437972
Cc02_g04180.1	CcDH_Inv2	1	chr2_3315428	chr2_3315488
Cc02_g04750.1	CcDH_Ole2	1	chr2_3771602	chr2_3771662
Cc02_g05390.1	CcDH_CHI-Like	1	chr2_4271366	chr2_4271426
Cc02_g05870.1	CcGH_PDH1	1	chr2_4595728	chr2_4595788
Cc02_g06310.1	CcDH_BAHD_III	1	chr2_4979167	chr2_4979227
Cc02_g07370.1	CcDH_GMPP_I	1	chr2_5845826	chr2_5845886
Cc02_g10820.1	CcDH_CP1	1	chr2_8842960	chr2_8843020	B
Cc02_g11770.1	CcDH_PSBQ	1	chr2_9732561	chr2_9732621
Cc02_g16270.1	CcDH_MYB1mar	1	chr2_15060417	chr2_15060477	B
Cc02_g17270.1	CcDH_DH2a	1	chr2_15901355	chr2_15901415
Cc02_g18860.1	CcDH_ABI5	1	chr2_17105929	chr2_17105989	B
Cc02_g18970.1	CcDH_CCoAOMT1	1	chr2_17198443	chr2_17198503
Cc02_g27670.1	CcDH_CTS1_I	1	chr2_25667225	chr2_25667285
Cc02_g28020.1	CcDH_CesA3	1	chr2_26354933	chr2_26354993
Cc02_g33390.1	CcDH_BMDASE2	1	chr2_45823734	chr2_45823794
Cc02_g38120.1	CcDH_PIP1-1	1	chr2_52874181	chr2_52874241
Cc03_g00590.1	CcDH_InvI2	1	chr3_444687	chr3_444747
Cc03_g01140.1	CcDH_MYB12_like2	1	chr3_858249	chr3_858309
Cc03_g03550.1	CcDH_HT5	1	chr3_2681277	chr3_2681337
Cc03_gxxxxx.1	CcDH_CPI-1	1	chr3_11803742	chr3_11803802	C
Cc04_g01850.1	CcDH_Inv1	1	chr4_1408382	chr4_1408442
Cc04_g02840.1	CcDH-TIP2-1	1	chr4_2193830	chr4_2193890
Cc04_g04040.1	CcDH_LEA8	1	chr4_3043164	chr4_3043224
Cc04_g05040.1	CcDH_CCR2	1	chr4_3748150	chr4_3748210
Cc04_g09970.1	CcDH_4CL-L2	1	chr4_9136840	chr4_9136900
Cc05_g10210.1	CcDH_NCED3	1	chr5_24533453	chr5_24533513
Cc05_g10240.1	CcDH_GW2	1	chr5_24588437	chr5_24588497
Cc06_g01260.1	CcDH_LDOX2	1	chr6_1044187	chr6_1044247
Cc06_g01600.1	CcDH_BAHD_I	1	chr6_1306998	chr6_1307058
Cc06_g03900.1	CcDH_PIP2-3	1	chr6_3003408	chr6_3003468
Cc06_g03980.1	CcDH_PAL2	1	chr6_3130764	chr6_3130824
Cc06_g04300.1	CcDH_MYB16	1	chr6_3389234	chr6_3389294
Cc06_g12680.1	CcDH_SS2	1	chr6_10330612	chr6_10330672
Cc06_g16860.1	CcDH_AGALAlk1	1	chr6_15227971	chr6_15228031
Cc06_g17200.1	CcDH_MYB60	1	chr6_15823145	chr6_15823205
Cc06_g19050.1	CcDH_BAHD_VI	1	chr6_20211770	chr6_20211830	F
Cc06_g20390.1	CcDH_C3'H1	1	chr6_24125847	chr6_24125907
Cc06_g23380.1	CcDH_RPL39	1	chr6_36420783	chr6_36420843
Cc07_g07230.1	CcDH_GMGT2	1	chr7_5325134	chr7_5325194	G
Cc07_g09810.1	CcDH_DFR	1	chr7_7169741	chr7_7169801
Cc07_g09850.1	CcDH_ManD	1	chr7_7198451	chr7_7198511
Cc07_g10740.1	CcDH_F3H	1	chr7_7898631	chr7_7898691
Cc07_g13370.1	CcDH_MYB9	1	chr7_10046248	chr7_10046308
Cc07_g16720.1	CcDH_F5H-like	1	chr7_13764256	chr7_13764316	G
Cc08_g02750.1	CcDH_PYL3	1	chr8_3312318	chr8_3312378
Cc08_g08860.1	CCDH_DIP2_III	1	chr8_23350759	chr8_23350819
Cc08_g13720.1	CcDH_LDOX	1	chr8_28791432	chr8_28791492
Cc08_g14210.1	CcDH_UGE1	1	chr8_29227290	chr8_29227350	H
Cc09_g06950.1	CcDH_MTL	1	chr9_8152648	chr9_8152708
Cc10_g00840.1	CcDH_4CL-L1	1	chr10_688872	chr10_688932	J
Cc10_g10310.1	CcDH_MYB1	1	chr10_11386234	chr10_11386294
Cc10_g16210.1	CcDH_CAB1	1	chr10_27182465	chr10_27182525
Cc11_g00330.1	CcDH_AGAL3	1	chr11_724241	chr11_724301	K
Cc11_g10630.1	CcDH_LAR	1	chr11_28051066	chr11_28051126
