# Supplementary material for: Development and evaluation of a genome‐wide Coffee 8.5K SNP array and its application for high‐density genetic mapping and for investigating the origin of Coffea arabica L
Source: Plant Biotechnol J. 2019 Feb 4;17(7):1418–30. doi: 10.1111/pbi.13066 (PMC6576098; doi:10.1111/pbi.13066)
Supplement: Supplementary file 5 — Table S2 List of accessions‐ List of accessions and their use: Discovery/Diversity/Mapping panel‐ Geographical location of the C. arabica samples used in this study overlaid on the Guillaumet (1978) map‐ Location of analysed C. eugenioides individuals on the microsatellite neighbour‐joining tree [file PBI-17-1418-s007.xlsx]

## Sheet: List
Table S2: List of accessions and their use: Discovery / Mapping / Diversity panel
Panel	Species	Accession	Statut	Country	Locality	Ref / Collector	Instit.	a priori C. canephora SSR group	Synonymous group (Cubry et al. 2008; Musoli et al. 2009)
Discovery	C. canephora	20708	Cultivated	Togo	Niaouli	Cordier 1961	CNRA	A	SG1
Discovery	C. canephora	20723	Wild	Congo	SembeSouanke	de Namur et al. 1988	CNRA	A	SG1
Discovery	C. canephora	20511	Wild	Central African Republic	Doungba	Berthaud and Guillaumet 1978	CNRA	B	SG2
Discovery	C. canephora	20658	Wild	Cameroun	Nguila	Anthony et al. 1985	CNRA	C	C
Discovery	C. canephora	20716	Wild	Congo	Ouesso	de Namur et al. 1988	CNRA	C	C
Discovery	C. canephora	20135	Wild	Côte d'Ivoire	Gao	Berthaud 1986 ; Le Pierrès et al. 1989	CNRA	D	Guinean
Discovery	C. canephora	20159	Wild	Côte d'Ivoire	Ira2	Berthaud 1986 ; Le Pierrès et al. 1989	CNRA	D	Guinean
Discovery	C. canephora	20650	Wild	Cameroun	Koto	Anthony et al. 1985	CNRA	E	SG2
Discovery	C. canephora	20731	Wild	Congo	Boyele 5	de Namur et al. 1988	CNRA	E	SG2
Discovery	C. canephora	BUD15	Wild	Uganda	Budongo	de Kochko & Musoli 2012	NARO	O	Ug
Discovery	C. canephora	ZO16	Wild	Uganda	Budongo	de Kochko & Musoli 2012	NARO	O	Ug
Discovery	C. canephora	K4.17.2	Wild	DRC	Sankuru		ICCRI	unkown
Discovery	C. arabica	Ar36B	Wild	Ethiopia	Kollo	Guillaumet & Hallé 1978	R&D NESTLE
Discovery	C. arabica	Ar8	Wild	Ethiopia	Wush-Wush	Guillaumet & Hallé 1978	R&D NESTLE
Discovery	C. arabica	Et39	Wild	Ethiopia	Dechnia	Guillaumet & Hallé 1978 ; Berthaud 1976	IRD
Discovery	C. arabica	Bourbon	Cultivated	Brazil			R&D NESTLE
Discovery	C. arabica	Mundo novo	Cultivated	Brazil			R&D NESTLE
Mapping	C. canephora	BP409 X Q121 (93)					ICCRI
Mapping	C. arabica	Ar8 X Ar36B (138)					R&D NESTLE
Diversity	C. canephora	20708	Cultivated	Togo	Niaouli	Cordier 1961	CNRA	A	SG1
Diversity	C. canephora	FRT81	Cultivated	Brazil	Espirito Santo		R&D NESTLE	A	SG1
Diversity	C. canephora	FRT83	Cultivated	Brazil	Espirito Santo		R&D NESTLE	A	SG1
Diversity	C. canephora	Q121	Cultivated	Indonesia			ICCRI	unkown
Diversity	C. canephora	20511	Wild	Central African Republic	Doungba	Berthaud and Guillaumet 1978	CNRA	B	SG2
Diversity	C. canephora	Ramasoni3	Wild	DRC	Isalowe	Ntore	MEISE	B	SG2
Diversity	C. canephora	110	Wild	DRC	Yangambi	Bienfait Kambale	MEISE	BE	SG2
Diversity	C. canephora	20683	Wild	Cameroon	Nguilili	Anthony et al. 1985	CNRA	C	C
Diversity	C. canephora	20716	Wild	Congo	Ouesso	de Namur et al. 1988	CNRA	C	C
Diversity	C. canephora	29054	Wild	Central African Republic	Ndongue	Berthaud and Guillaumet 1978	CNRA	C	C
Diversity	C. canephora	20121	Wild	Côte d'Ivoire	Gbapleu	Berthaud 1986 ; Le Pierrès et al. 1989	CNRA	D	Guinean
Diversity	C. canephora	20233	Wild	Côte d'Ivoire	Fouroubankoro	Berthaud 1986 ; Le Pierrès et al. 1989	CNRA	D	Guinean
Diversity	C. canephora	20245	Wild	Côte d'Ivoire	Marahoue	Berthaud 1986 ; Le Pierrès et al. 1989	CNRA	D	Guinean
Diversity	C. canephora	20516	Wild	Central African Republic	Yombi	Berthaud and Guillaumet 1978	CNRA	E	SG2
Diversity	C. canephora	20726	Wild	Congo	SouankeGabon	de Namur et al. 1988	CNRA	E	SG2
Diversity	C. canephora	20738	Wild	Congo	Impfondo Dongou	de Namur et al. 1988	CNRA	E	SG2
Diversity	C. canephora	BP409	Cultivated	Indonesia			ICCRI	unkown
Diversity	C. canephora	MB.3.1	Wild	Uganda	Mabira	Kiwuka et al. 2015	NARO	O	Ug
Diversity	C. canephora	ML.5.1	Wild	Uganda	Malabigambo	Kiwuka et al. 2015	NARO	O	Ug
Diversity	C. canephora	ZK2.5	Wild	Uganda	Zoka	Kiwuka et al. 2015	NARO	O	Ug
Diversity	C. canephora	KL.1.2	Feral	Uganda	Kalangala	Kiwuka et al. 2015	NARO	OE	Ug-SG2
Diversity	C. canephora	K4.17.2	Wild	DRC	Sankuru		ICCRI	unkown
Diversity	C. canephora	K5.73.4	Wild	DRC	Sankuru		ICCRI	unkown
Diversity	C. canephora	K6.38.4	Wild	DRC	Sankuru		ICCRI	unkown
Diversity	C. canephora	Amboim07	Wild	Angola	Kuanza Sul		INCA	unkown
Diversity	C. canephora	Ambri02	Wild	Angola	Uige		INCA	unkown
Diversity	C. canephora	Anamaria05	Cultivated	Angola	Fazenda Anna Maria		INCA	unkown
Diversity	C. arabica	E-16	Wild	Ethiopia	Shashamanna, Shoa	FAO 1968	IAPAR
Diversity	C. arabica	E-261	Wild	Ethiopia	Doyo, Kaffa	FAO 1968	IAPAR
Diversity	C. arabica	E-516	Wild	Ethiopia	Tunteta, Kaffa	FAO 1968	IAPAR
Diversity	C. arabica	Ar8	Wild	Ethiopia	Wush-Wush, Ilubabor	Guillaumet & Hallé 1978	R&D NESTLE
Diversity	C. arabica	Ar17	Wild	Ethiopia	Gimma-Goré, Ilubabor	Guillaumet & Hallé 1978	R&D NESTLE
Diversity	C. arabica	Ar22-05	Wild	Ethiopia	Tippi, Ilubabor	Guillaumet & Hallé 1978	IRD
Diversity	C. arabica	Ar35-06	Wild	Ethiopia	Mizan-Teferi, Kaffa	Guillaumet & Hallé 1978	IRD
Diversity	C. arabica	Ar36B	Wild	Ethiopia	Kollo, Kaffa	Guillaumet & Hallé 1978	R&D NESTLE
Diversity	C. arabica	Ar38C3	Wild	Ethiopia	Shasa, Kaffa	Guillaumet & Hallé 1978	IRD
Diversity	C. arabica	Ar59	Wild	Ethiopia	Bonga, Kaffa	Guillaumet & Hallé 1978	IRD
Diversity	C. arabica	Ar59-05	Wild	Ethiopia	Bonga, Kaffa	Guillaumet & Hallé 1978	IRD
Diversity	C. arabica	Et39	Wild	Ethiopia	Dechnia, Kaffa	Guillaumet & Hallé 1978 ; Berthaud 1976	IRD
Diversity	C. arabica	A7-5	Wild	Ethiopia	Ar8 et Ar36B hybrid		R&D NESTLE
Diversity	C. arabica	Bourbon	Cultivated	Brazil	Bourbon-type cultivar
Diversity	C. arabica	Mokka	Cultivated	Brazil	Bourbon-type cultivar
Diversity	C. arabica	Pache Colis	Cultivated	Guatemala	Typica-type cultivar
Diversity	C. arabica	Pluma Hidalgo	Cultivated	Mexico	Typica-type cultivar
Diversity	C. eugenioides	BUA	Wild	Uganda	Budongo	de Kochko & Musoli 2012	NARO
Diversity	C. eugenioides	DA58	Wild	Kenya		Berthaud et al. 1980	IRD
Diversity	C. eugenioides	DA71	Wild	Kenya		Berthaud et al. 1980	IRD
Diversity	C. eugenioides	BUD14	Wild	Uganda	Budongo	de Kochko & Musoli 2012	NARO
Diversity	C. eugenioides	BUH04	Wild	Uganda	Budongo	de Kochko & Musoli 2012	NARO
Diversity	C. eugenioides	S22-E2	Wild	Kenya		Berthaud et al. 1980	R&D NESTLE
Anthony, F., Couturon, E. & de Namur, C. (1985). Les caféiers sauvages du Cameroun. Résultats d'une mission de prospection effectuée par l'ORSTOM en 1983. In: 11e Colloque ASIC Lomé, Togo, pp. 495-501.
Anthony, F., Berthaud, J., Guillaumet, J.-L. & Lourd, M. (1987) Collecting wild Coffea species in Kenya and Tanzania. Plant Genetic Resources Newsletter, 23-29.
Berthaud, J. (1976) Etude cytogénétique d'un haploïde de Coffea arabica L. Café, Cacao, Thé, XX, 91-96.
Berthaud, J. & Guillaumet, J.L. (1978). Les caféiers sauvages en Centrafrique. Résultats d'une mission de prospection (Janvier-février 1975). Café Cacao Thé, XXII, 171-186.
Berthaud, J., Guillaumet, J.-L., Le Pierres, D. & Lourd, M. (1980) Rapport de prospection des caféiers du Kenya. Café, Cacao, Thé, XXIV, 101-112.
Berthaud, J. (1986). Les ressources génétiques pour l'amélioration des caféiers africains diploïdes. Collection Travaux et documents edn. Orstom, Montpellier, France.
Cordier, L. (1961). Les objectifs de la sélection caféière en Cote d'Ivoire. Café Cacao Thé, V, 147-159.
Cubry, P., Musoli, P., Legnate, H., Pot, D., de Bellis, F., Poncet, V. et al. (2008). Diversity in coffee using SSR markers: structure of the Coffea genus and perspectives for breeding. Genome, 51, 50-63.
de Kochko & Musoli (2012). Collecting mission funded by Agropolis Fundation. Unpublished
de Namur, C., Couturon, E., Sita, P. & Anthony, F. (1987). Résultats d'une mission de prospection des caféiers sauvages du Congo. In: Colloque Scientifique International sur le Café. ASIC, 12 Montreux (CHE), pp. 397-404.
FAO (1968) FAO Coffee mission to Ethiopia 1964–1965. FAO, Rome. p 200
Guillaumet, J.-L. & Hallé, F. (1978) Echantillonnage du matériel Coffea arabica récolté en Ethiopie. Bulletin IFCC, 13-18.
Kiwuka et al. (2015) Collecting mission funded by NARO. Unpublished
Le Pierrès, D., Charmetant, P., Yapo, A., Leroy, T., Couturon, E., Bontems, S. et al. (1989). Les caféiers sauvages de Côte-d’Ivoire et de Guinée : bilan des missions de prospection effectuées de 1984 à 1987. In: 13ème Colloque ASIC Paipa, Colombie, pp. 420-428.
Pegard, M., de Kochko, A., Mérot-L’Anthoëne, V., Tranchant, C., Rigoreau, M., Bellanger, L. et al. (2014). Genetic Diversity of Coffea canephora and selection of genotypes potentially resilient to climatic changes. In: 25th International Conference on Coffee Science Sept. 8-13 Armenia (Colombia)
Musoli, P., Cubry, P., Aluka, P., Billot, C., Dufour, M., De Bellis, F. et al. (2009). Genetic differentiation of wild and cultivated populations: Diversity of Coffea canephora Pierre in Uganda. Genome, 52, 634-646.

## Sheet: Ara-map
Geographical location of present study C. arabica samples on Guillaumet and Hallé (1978) map (in yellow)
Guillaumet, J.-L. & Hallé, F. (1978) Echantillonnage du matériel Coffea arabica récolté en Ethiopie. Bulletin IFCC, 13-18.

## Sheet: Eug-div
Locations of analyzed C. eugenioides individuals on the microsatellite phylogenetic tree (Crouzillad et al., unpublished), framed in red. S22E2 has not been analyzed with microsatellite markers but is originated from Kenya. Most of these individuals have been collected as a limited number of lyophilized leaves and cannot be re-analysed.
