# Supplementary material for: Development and evaluation of a genome‐wide Coffee 8.5K SNP array and its application for high‐density genetic mapping and for investigating the origin of Coffea arabica L
Source: Plant Biotechnol J. 2019 Feb 4;17(7):1418–30. doi: 10.1111/pbi.13066 (PMC6576098; doi:10.1111/pbi.13066)
Supplement: Supplementary file 6 — Table S3 SNP information (origin, genome location, sequence, polymorphism) [file PBI-17-1418-s002.xlsx]

## Sheet: Coffe8K_SNP-Informations
Table S3: SNP-Information (origin, genome location, sequence, polymorphism)
	Name	Chr	Genome Location	Discovery Species	Variant Source	Region	SNP	Sequence
1	Can_chr10_1062387	Chr10	1062387	Robusta	KASPar	Coding	[A/G]	ACTGCTAGCAGCATTCTGTTTGGATGTCACTGTTGAGCAGAGAGCAGGAAATGCTTTTAA[A/G]CTGTAACTCACCTCTTCTGCTATCTTTCCAGCTTCAGCATAAGCAGCCTCACCCTTTTGG
2	Can_chr10_26292296	Chr10	26292296	Robusta	KASPar	Coding	[A/G]	CAGCGTTTTGGCTCCAAGTCAGCTGATTCCGGACCTTGTACTGTTGCGTCATAAGCAAGA[T/C]ATTAACTATCATGGAAGCCAAAAGGCAAACAGCATAGCAAGAGCTATGCATCTTGGTCAT
3	Can_chr11_12358136	Chr11	12358136	Robusta	KASPar	Coding	[T/C]	CAGTGTCTCATGAAGAAAAGCAACGTTATGTATTTGATGCATAAAGCTAAGAGGAAATTT[A/G]GGTAGCAGCCCTAAAACACAAGGAATTGATGAAGGGAAATCACAGATTGAAGGAGAAAAG
4	Can_chr11_15547548	Chr11	15547548	Robusta	KASPar	Non-Coding	[T/C]	CTTGATGCCAAGTTCAACTATCTAGCTTATTTACATAACAAAGGTGGCATGTGATCCTGA[A/G]CAACTTCATATTTCGAGACCAAGTTAGACGTATATGCTGCTGAAGGCGTGAAGAAGAACA
5	Can_chr11_26559699	Chr11	26559699	Robusta	KASPar	Coding	[A/G]	CTCAGTCAATGCAGCAACCCCACTCTTCAAACGGGCAATCTCCTCAGCTATCTCTTCCTT[T/C]TCATGGAGCTCCAAACTGTACCTGTAGCAAGCCTCTGCATAAAACAAGGCTGCTTTAAGC
6	Can_chr1_20650799	Chr1	20650799	Robusta	KASPar	Non-Coding	[A/G]	CAGCGAGGTTCCAAGGGGTAAATCACTCGGCGGTTCAGGTTGTTTGGGAGGTGGAGGGTT[T/C]CTTACAGCAACTTGGGAGAGCACGGGTATTCAGAAGCGATTCTTTCCTGGGGGATACGGA
7	Can_chr1_4621033	Chr1	4621033	Robusta	KASPar	Coding	[C/G]	ACCACCAAGCCTAGGACCACCCCAACGATTCCCTCCACCTTGAAAAGAGTCAACTTGGCC[C/G]CCAATACGATCATTTGCTGTAGAAACAGAGCCAGCATAAGAAGCAGCTGGAGCAGATGGC
8	Can_chr1_7454780	Chr1	7454780	Robusta	KASPar	Non-Coding	[T/G]	GAAATTTTAAATTAATGACAAGAATTCGAGTAGACGGAGGTTACTCTGGTAAAGGCAAAG[T/G]CCACTAACTCCCATTGATTCCGTAATTTGAGCAGGTAATGATTGATTAAGTTTGTAATAA
9	Can_chr2_16048227	Chr2	16048227	Robusta	KASPar	Coding	[A/G]	CGCCCTCCTATCATGGTCTTGGTCAGAAACGGTGCTGCGTCGTGATTAGATAGGCTGTGA[T/C]ACCATTTAACCCTGTTTGACCTATTGGCACCAGGGCCGTAGCACTTGTATTCACCAAAGT
10	Can_chr2_18272068	Chr2	18272068	Robusta	KASPar	Coding	[C/G]	AGAGCTTGAAACAGTAGGAAAGGATGAGAAATTACTGGCTGAAATTGAGAAGATTTTGGA[C/G]CCCGTGAAGAACCAGACGTGGCCAAGTGGAATTCAGCAGCTTTGATATCGTATCTGCTAT
11	Can_chr2_32213750	Chr2	32213750	Robusta	KASPar	Coding	[A/G]	GGCGATCAGTCGGAATCATAGGAAGTCAATGCAACGTCACAACAGATTAAACCAAATTGC[A/G]AACAGTTACTGAAAGATTTCTTTTAACAAGTAGCTTTAAATCTTTGAAGTCTGCTGCACC
12	Can_chr2_3643274	Chr2	3643274	Robusta	KASPar	Coding	[T/C]	GCAGCAGCAGCACTTCCTCAGCACAGGAGGGACCAAACGGCCCAGCGCAGCCCACTGGTA[A/G]TACAGCGGACGGAGTGGCATTTCGCGGCAGAAGTCACCGGTTAGGTGCCAGATAACCCCC
13	Can_chr2_42622157	Chr2	42622157	Robusta	KASPar	Coding	[T/C]	TGCATTAGCTGCTTGTAATACAATTGTACCTCTTACTACAGAGACAGCTGATCCAGCTGT[A/G]AGGTTAGTGGATTACCAAGGGGAGTCACCCGATGAACAGGCATTGGTTTATGCTGCTGCT
14	Can_chr2_7682205	Chr2	7682205	Robusta	KASPar	Coding	[T/G]	AGAGAGCTGCTTTTGCTTTGCTGAAAATAGTGCTAAATAAAGTACAACATTCCTCTAATG[A/C]TGAAAAGAAGGACGTAATATCCGGCTATGTTAGTCATTATGATGAATAAATGCTGCTTAT
15	Can_chr3_10496367	Chr3	10496367	Robusta	KASPar	Non-Coding	[G/C]	CTTGCTCTTTCTGCCAGAGTTTATTATCTGTGGAAGGCCAAGACAAGGAGGTAAATCAGA[C/G]TCTTAGCCCTGCATCTGTAAAGTTGTACAAAAATCTTGCTTTTCAGCAGCAATATGACAT
16	Can_chr3_19929208	Chr3	19929208	Robusta	KASPar	Coding	[T/G]	CTGCTGCCAGACTATATTTTCTGATGGAACTGCTTCTAGTTTCATCTTGAAAATTGTTGT[A/C]CTGGTTTCATGTATTTGCTTTTTCCAGGTGGTGTTTTTGTATTTAATATGCCTTGTAAAA
17	Can_chr3_2739552	Chr3	2739552	Robusta	KASPar	Coding	[T/C]	GGCTGTAAATGATTCTGGCTACCATCAACTCATAAGTCACTGGTGCGTTTACTGTCAAAG[T/C]AGAATATTCAGTGCTGCATAAATTTAGAATCTCAACTAGTGTAGTTCAATTTGCTGCAGG
18	Can_chr3_8329059	Chr3	8329059	Robusta	KASPar	Non-Coding	[T/A]	TGGCATAAAAAAATTTTTTTTTTCATGTCTAGTTGTAAATTTGGCAATGCTCAACCTGAA[A/T]TTGCCAATCCGGGCTCACAAGGATCGATCACAAGGAAGTTGTTTAACCAATTGACAAGCT
19	Can_chr4_13196460	Chr4	13196460	Robusta	KASPar	Coding	[T/C]	CTAATTAGACCAAAGGTTGCAGCAGTAGCAGAACCAGCTCCCACAACGTTATAAACATCA[T/C]GCACCCCTCGTTTTTCAGTAAGTAGATTTTGTAAGCTGTAAAAAGCAGCAGTAAACATCC
20	Can_chr4_16830501	Chr4	16830501	Robusta	KASPar	Coding	[T/C]	TTTTCAGCAAGTTTATGTAGCTGAGCCTAGTGTTGCTGATACTATAAGCATTCTCCGTGG[T/C]TTGAAGGAGAAATATGAAGGGCATCATGGTGTTCGAATCCAAGATCGGGCTCTTGTTGTT
21	Can_chr4_21755845	Chr4	21755845	Robusta	KASPar	Non-Coding	[T/C]	AAACAAGTTGGAAAAATTACATGACCAGTTTGAACTTGATGACGATTTAAACTTGTGAGG[A/G]CCCAGATCCCTGCAGCTCATCCCTATCTTATTTATTAATCACTCTACATCTCAGAATTGT
22	Can_chr4_4051721	Chr4	4051721	Robusta	KASPar	Coding	[A/G]	GTCGTCCATGGAAACACCTTGACTGCTGCTGTGACCCTAAACGAGATTCCTCGAGATGTT[A/G]ATGAGGTGTTCTTGACAGGTTCAACTTCAAAACTGGGAAGGGCCATTGCCCTCTATCTGG
23	Can_chr5_15597352	Chr5	15597352	Robusta	KASPar	Coding	[A/G]	TTGCTGCTGCTGCAAAGGTTATTGAATTATTGAGTCCTGGAAAAGGATTGATCAACAATT[T/C]GACGCACCTGGAAACAAGTCATGCGTTTCCGAATTCCATGTCCAGCATGGTTGCAGCATT
24	Can_chr5_24277242	Chr5	24277242	Robusta	KASPar	Coding	[C/G]	CCCCTTCTGTGTAGTAGTTGGGTGGATAATGGGGCGTCCTATGGATCTGAACTTTCAGCT[C/G]TTTGAGACAGCCACACTCTTTATGACTGTGCTTGTAGTAGCCTTCATGCTGCAGGCATTC
25	Can_chr5_7116228	Chr5	7116228	Robusta	KASPar	Coding	[T/G]	AGGAGTGCAGCAAATGGAACATCTGAATTTGAAAGTGCAAACAAAACGTGCCTTCTAGTA[A/C]CAAAAGATAGGAGATATAAAAACACAATCATTAACATCACCAAACAGTATTGTGCAGCTC
26	Can_chr6_11923765	Chr6	11923765	Robusta	KASPar	Coding	[A/T]	GTCCAATGACCAGAAAAGCCTTATGCAGCCACAACTGACAGAGCATGTCCTTTTAAGATA[A/T]TTGGTTTTATGGCATATTATTCAACAACCACTGGTGTGTAACTAGTCCAATACCCAGAGA
27	Can_chr6_4439262	Chr6	4439262	Robusta	KASPar	Coding	[A/G]	TTTTTGAAGCCAAGGGGGTGGATTGATCCACCAACCTGGGGATCAAAGAATGACAGAGAA[A/G]TGCAGCAACAAATTCGTACAAAAGAATCTATACATATTAAGGAACTCATAACCCAGTGAA
28	Can_chr6_6210571	Chr6	6210571	Robusta	KASPar	Coding	[T/G]	GCTCTGCATAAAAACTCATCTGTGTTCGTGCAGCCTTGGCTTTTGGAGATTGTATCGTTA[T/G]TTAGTTTATCTAGATGATCCAATTGTCGGTAACTTTGATCCTTCCTCCAGCATGTTTCTG
29	Can_chr7_10987866	Chr7	10987866	Robusta	KASPar	Coding	[T/G]	CACCCGAAAACAGAAAGGGGAAAAAAAAGACCTTTGAAATACTCTTAATTGAATTTGACT[A/C]AAGGTTTATCCCTGGCGAGCAGCAATGTAATGACAATAGCAGTACTAAACTAATGGTGGT
30	Can_chr7_21008106	Chr7	21008106	Robusta	KASPar	Coding	[A/C]	AGGATACAAGATATTAACCTGAATTTTTGGTATATTTATTTTATGTCTAGTTTTGTTCTA[T/G]CTCACTCGCTTTTGCTTGGGGTTTAGTTAGGAGGGTGGTATAAAAATTTAAACATTCAAG
31	Can_chr7_4293648	Chr7	4293648	Robusta	KASPar	Non-Coding	[C/G]	TAATGACATTTCCTGGACTTTTGTAGTTGTAGGTCTCCGTGAAAGTGAGAAGCCATGCTT[C/G]CTCGGTCCCTGCTGCTCTCCTCTTCCTCCTACAAATCTAAGTCCCACGTAACAAAGATTT
32	Can_chr7_9666134	Chr7	9666134	Robusta	KASPar	Non-Coding	[C/G]	TTTGGAAGCCACTATAGAAACTTTGAGTCGTTATATCATTTCAATTTGACTTTATACCAT[C/G]TAATGGCTTCTTCTTGTGGGCAGCTTTGCTTTTGCCTTATTCTGTGGGTGACGTTTTGAT
33	Can_chr8_13574473	Chr8	13574473	Robusta	KASPar	Non-Coding	[A/G]	ATCTGGTCACTACTAACTTCACAAGAACTCGCACGACTCAAATTTTTCTTGAGCTTAAGC[T/C]GAAGCTCATGTCTGAGCAGCTCAAGAACCAATTCAAGCTTTAAGTTTTAGCAACATACTT
34	Can_chr8_1537767	Chr8	1537767	Robusta	KASPar	Coding	[T/C]	ATTGCTGCCAAGAGGTTTTTTGCACAGAAAACAAGCATCCAAGAAATGGGCTTGGTGGGG[T/C]TCTTCATAAAATCTCATAGTACTATTGCCAGCAGCAGATCTTGGAGAGGAGACAAAAGCA
35	Can_chr8_22250565	Chr8	22250565	Robusta	KASPar	Coding	[T/C]	TGAGGAACTTTTGGGAGCAACATAAGAATTTGTAAATGGCTAATGTAGTTTGTTTGCAGT[A/G]AATGTCGAGATCAAGTTGTGGTAGCAGAACAATCTATGGCAGCAAATCTAGAGTTTATGA
36	Can_chr8_26397104	Chr8	26397104	Robusta	KASPar	Coding	[T/C]	ATTCAAAATCTGAGCACAAAAAATATCTTGATCAACCAATTCAGCTTACCCTTTTGGTGA[T/C]GAACTACAACCATGGATCTTGCGTGCAGCCTTATGCTTGGTAGTTCATTTCATGGCTTTC
37	Can_chr8_30522836	Chr8	30522836	Robusta	KASPar	Coding	[A/G]	AAAGCTGCAAAAGCAATTAGGCATGTGACAAGGAATCGATGGAACACGAGCTCTGGTGGT[A/G]GACAATCCCAGGGGATTTTGCCGTTTGTCTGCAATTTGTTCTGTTGGCCATGTGGGCTGC
38	Can_chr8_773115	Chr8	773115	Robusta	KASPar	Non-Coding	[T/A]	TGCCTATTATGAGATTTTTGCTTCCATCTTGCAGTCCAATTAGGCATATTAAGGATGCTT[A/T]GCCATGGTTTAACTTCTTGAAAGTTGGGATGCATCTTAGCAGCTACTTAAAAAAGATGAA
39	Can_chr8_9313550	Chr8	9313550	Robusta	KASPar	Coding	[T/A]	TCCACCTTTATGGGGAAGACTCGTGGAGTTTCTGATACAGCTGAGAAGTTTTCAAACATG[A/T]CCATTGGATCTGGAAAACCGTCTTTAAAGTCACAGCAGCCTCCACCCATGAAGGCTGGAG
40	Can_chr9_10119707	Chr9	10119707	Robusta	KASPar	Coding	[A/G]	TTGCTACAAACAAAAGAAGCAGCTCACAATTTCAAACTCTTAATAAAATTATAGAGAATG[T/C]CATAGTTTTAAGATTTGATATCGAACTAACCTTTGTACCTTATTCTCCTCACAATATTTT
41	Can_chr9_3468009	Chr9	3468009	Robusta	KASPar	Coding	[A/G]	GCTGCCTCTACACTACGCGCCTTCCGCCTTAATTTTTCTTCCCACAGGGGCGAAGACTTT[A/G]GAGTTCAGATACTGGAGGGATTTGGACTCGGCAGCTGAGCCAGCAGGGAAAATGGGAAAT
42	chr1_10236263	Chr1	10236323	Robusta	Non-coding regions	Non-Coding	[A/G]	GAGCAATCCGGGAACAATTTCCAGTTCTGCCATACTTTGGAAATCAACACATTTGATCAA[T/C]CAAATCATGTTATTTTTCAATGAAACTTTCTATACAACTCATATAACATGTATACATCAT
43	chr1_10298360	Chr1	10298420	Robusta	Non-coding regions	Non-Coding	[A/G]	ACCCTCAATGGAAGGAGTATGAATATTTTTAACAAAAGAAAAAATACATTATCGAAGCTC[T/C]TGGAATGAGAATTGTTTTGCAAAATCTAGAAAATACACCCAAGCAAGGATTTTGTACATA
44	chr1_10308805	Chr1	10308865	Robusta	Coding regions	Coding	[T/A]	ATGTGTGGAGAACATTGAAAACTTTGGTGAAGGAGAAAACCCAATTTTAATTGATTGGGC[A/T]TGGGATTGCTTTCAAGAAGGAAGAATGGACATGTTTGTTGAAAATGATTTAGAGGCCCTA
45	chr1_10369548	Chr1	10369548	Arabica	Set 1 Ar8/Ar36B/Et39	Non-coding	[A/G]	AATTCATAATTATTTCAAAATATAATAAGCAATATTACAATCTTAGGTTCTTAAAAAAAC[T/C]CTTTAGTGAAGGATAGATGAGATAGTTTGAAAACATTCATTTTTCTATCTCTATTAATAC
46	chr1_10379397	Chr1	10379457	Robusta	Non-coding regions	Non-Coding	[A/G]	AACCACCTTCTAACACCTGTCTCTTGATGGTTTGCTCAATAATCTAGACCAAATTCATTT[T/C]AGCAACAGCTCAAGTGAATTATGGTGTATCAATTTATCCCCCTCTACCAAATTTCTATGC
47	chr1_10397881	Chr1	10397881	Arabica	Set 1 Ar8/Ar36B/Et39	Non-coding	[G/C]	AGGTCTTGTGAAAAATATCAGTAGTCTGAAATTGTGTGTATTCAAAGTTACGTTGTATTT[C/G]CTTGCCATTCCTTAGGCATTAAATGTTTGTAGTTTAATCCTTGTTTGCAGTGACATTTTT
48	chr1_10518890	Chr1	10518950	Robusta	Non-coding regions	Non-Coding	[T/A]	CCAAATAGGAATTTTCAGCTTTATTAGAGAATTTTCCAGTTTTGCTAGGTGATGTTTCTA[A/T]GCTAGAAATAAGCTTTAATTAGACGATTTTGTGGCCTAGTATAGAAGCCGCTTTTACCTT
49	chr1_10546989	Chr1	10547049	Robusta	Coding regions	Coding	[T/C]	TTTGGTCCGCCTGCTTGGATTCTGTGATGAAGGACAGAATCGTTTATTGGTGTACGAATA[T/C]ATGAGAAATGGCACTCTATCAAGCTTCCTTTTCACTACTCCGAAACCTAGTTGGAAACTG
50	chr1_10566978	Chr1	10566978	Arabica	Set 1 Ar8/Ar36B/Et39	Non-coding	[T/C]	CCATGTGAGACAAGTTTAAAGTTTTGCATGTGAAGGAAAAAGTTGAGAATCAACTTTATC[T/C]TAAGCAAAGTATGTATATGTTTCGGATGACTAAAGGTACATCTATATTCTAACATTTTGA
51	chr1_10731924	Chr1	10731984	Robusta	Non-coding regions	Non-Coding	[A/G]	GAATTTATGAGCTTATAAGTGCAAGATAACTTCCATAAACCAAGTTTTAAGAGGTTGATC[A/G]TTGTTTATCTTTGTATATGACTAAGGCAGAAAATTTTGGTCCTTGGAAACTAAAGAAAAC
52	chr1_10794060	Chr1	10794120	Robusta	Non-coding regions	Non-Coding	[A/G]	TCGGTTAAGATGCCATAGGTTTCAACTAAAAATGGTTTCTAATTCTATAGCTTTTTAAAA[T/C]GTACAATTAGAAGGATATATATTAGTCTATATATCCATATTTAGTCTATATACTTATTGG
53	chr1_10835237	Chr1	10835297	Robusta	Coding regions	Coding	[A/G]	TCAAATGGCTGTTATAACACCCTATGCTGAGTTTCTTTTCAGATTTCTGTCAGATGCACC[A/G]GAGTATGCTCTTTCACTCTTTCTCAAACATACACGAACACACTTATGGGCACATACATGT
54	chr1_1098145	Chr1	1098145	Arabica	Set 1 Ar8/Ar36B/Et39	Non-coding	[T/C]	GGGCCGACAATCATTTCTTGTCTTAAATGAATGTTTGAATCTCAATTGAGCGTGGACAAC[A/G]CTCAGCTCCAAATTAATTTTTTGTGAGGCCCCATGCCACCATTTTTGTACTTCGAAACAA
55	chr1_11001865	Chr1	11001925	Robusta	Non-coding regions	Non-Coding	[G/C]	AATTCCAACACCTTAATCCTAAATTTCAACCATGACTTTATTGTCATAAGTGCAATAATA[C/G]ACAGCTACTATAGTGACAATACAGCGGTATACAACTATACATAATTCAAAATAGTTTTCA
56	chr1_11016908	Chr1	11016968	Robusta	Coding regions	Coding	[A/G]	ACAAATTGTCAGTTTTCCTTCTAACTGGAGGCTTACATGCTACAAGTCTAAAGTTCTTAG[A/G]CATGTAGTTTTCCTCAAGCTTACCCACATTGGTATTAATTTAAGTGTATTTTCATTTTAT
57	chr1_11029147	Chr1	11029207	Arabica	Set 2 Mundo Novo/Bourbon/Et39	Non-coding	[T/C]	TTTCTAAACTCTCAATTTATAGAATAATCAAATTTAGTCATTTAATTTGACTAATTATTT[A/G]TTATCTATAATATTTCAAATGACGAAATAAGGATAATAATGGCTAAGTCTCTTCGAGATT
58	chr1_11062211	Chr1	11062211	Arabica	Set 1 Ar8/Ar36B/Et39	Non-coding	[A/G]	TTAATTGTTTCTTTCCAAAACTTGCAATCAGGAGAAGAAATAGCATCAAAATAAGTTAAA[A/G]GATCATTATCAACAAGAAAAGTTTGAAAATCATTTTCATAAGAAAATTCTTTTCTTGGCC
59	chr1_11087526	Chr1	11087586	Robusta	Coding regions	Coding	[A/G]	CCTTTGGCAGCTTTTGGAGAGTTTGAGGTTCCACTGCGCCTACCAAGGTCCATTCCTTTG[T/C]CAGATGGGAAGCTTCAGTGGGCTCTTAAGCTCAAGATTCGCCGAAAATGAAGGGCCTTAT
60	chr1_11195089	Chr1	11195149	Robusta	Coding regions	Coding	[T/C]	GGCTTTTCACCTCTTTGGTGAGCGGTGGGTCTGCAATATTGTTTTCCCCAATAACCTTCA[T/C]CAAGAATCCTCTCCTATGGCTTGAGACCATGAGTAAGTACAGGGCAACTCATAGTGCTGG
61	chr1_11200507	Chr1	11200567	Robusta	Non-coding regions	Non-Coding	[A/T]	TATTATACCCTGCTACAAAATCATGCTCTCCATCTTTGACAGAAGCATGCACTTTTGCTA[A/T]GTATTGACAATCACAATGAAAATGCAATTCCAAGAAAAGAATGGACACCAAGAACTGATA
62	chr1_11321746	Chr1	11321806	Robusta	Coding regions	Coding	[T/A]	TCTGGATCACATCAGGAGGCTCAAGATTTTCAACTACATAATATACCTGAATTTTCTGAG[A/T]TGCATGATGGAGTCCCAAATTCAGGAGTGCACTATGGACCTCAAGATCCTAGTTTTCAGA
63	chr1_11323048	Chr1	11323108	Robusta	Non-coding regions	Non-Coding	[A/T]	GGCAGGTGCATTGGAGTGCAGTGTTTGGGTTCTACTGAATATGTGCAATGTTGCTGCTGT[A/T]GAATAGTGATTCACTTCTTATGACAAGGGCCTCTTTGACTATTCAATAGTTGCTAGGCAT
64	chr1_11324784	Chr1	11324784	Arabica	Set 1 Ar8/Ar36B/Et39	Non-coding	[T/C]	GCAGTTTCACTTTCAGAGGCTATTCTTGTTCAAGCTTTTCCATGAGTGCCCTCTCTCTTT[T/C]TAACCTACATATTATATTACACTGAAGTGAAAATTATGTGTGTTTTGCTTGAAGGATTAC
65	chr1_11431840	Chr1	11431900	Robusta	Coding regions	Coding	[A/C]	ATCAGGGATTACTCCTGAAGAATGCATAGAATGGCTCAATTCAAAATCACCAAATTCAGT[A/C]CTATACATCTCATTTGGTTCTGAAACTACAATTTCAGCATCACAAATGATGCAATTAGCA
66	chr1_11432918	Chr1	11432978	Robusta	Non-coding regions	Non-Coding	[T/G]	TGGGTGGGGAGGGAAGTGATGAACAATCAAGTGTGGGCTTAGGAAATTTGAAAGCTCGAG[A/C]AAACTAACGACCATTTTTGCTCTTATCTTAATCCATAACAGGTAATCTGTTGAATAAAAT
67	chr1_11509820	Chr1	11509880	Robusta	Coding regions	Coding	[T/C]	GTCCTTTCTTTCTCTCCCGTTTCCGAGAAGCCCTTTTCTTCTTTTCCACTATTTTTGATG[T/C]TCTTGATAACAATTTACCGCGAAAAGATGGGCAGAGGATGAAATTTGAACAAGAATTTCT
68	chr1_11521721	Chr1	11521781	Robusta	Non-coding regions	Non-Coding	[T/G]	CAAAAAATTTAAATCCTGAAATTGAATGTATTACTTAGTTTATACAATCTAAATTATCTA[A/C]TTTGTTATAGTGAAAGGAAAAATTACAAAACCTGTTTCTAGCGCCCTCGAAAATATCTTC
69	chr1_11593582	Chr1	11593642	Robusta	Coding regions	Coding	[A/G]	GGTTGATGAGAAAGGGAATAACATGGATATAGTAAGCTGGGGAAAAGAAAATAATGGAGC[T/C]TTCACCACGACATCGACATATGATTATGGACGAAAATGAAGACAGAAACTAGAATAAACT
70	chr1_11639080	Chr1	11639140	Robusta	Non-coding regions	Non-Coding	[T/A]	TCCTGATAAGACAGCTCGCAGCTCCAGAATGGAGCACCACCATTTATTCTTGTTCATTGT[A/T]TTGTCTGTACCAAACATAAAATATAGGAGAATGGTACAGCGAGAGCCAAAATTCTTAAGA
71	chr1_1167605	Chr1	1167665	Robusta	Coding regions	Coding	[T/C]	AATTACTTTGATAAGCTGAGATCTCATTACAAGGTTCATTTGCTTGATGATTACAAGGAA[A/G]TGTGGGGAAATATGAGTGAATGGTACAATGACTCAAGGCTTTTGAATGGTGGGCACCCAG
72	chr1_1178435	Chr1	1178435	Arabica	Set 1 Ar8/Ar36B/Et39	Non-coding	[A/C]	AATATACTAACTATGTCTCCTAGGCTCTTAGTCCCCCTTCTCAGTTAATCAACAATGCAA[A/C]TAATAACCTTCTATTTTTCAACTTCCTTGAGAAATTTGAACAGAAGAAAAATGATACTAT
73	chr1_11847687	Chr1	11847687	Arabica	Set 1 Ar8/Ar36B/Et39	Non-coding	[A/G]	GGGACCATCCACGTGTTAGATCATTTTGTGTGAAAATCATTACATTTTCATGCATATTTT[T/C]CACTTTTTAGGGTTTTATCATTTCGAATGACATTTCCCTAATATGTATATCACTTATCCC
74	chr1_11922290	Chr1	11922290	Arabica	Set 1 Ar8/Ar36B/Et39	Non-coding	[A/G]	TTGCTTTTTATTAGTTTTACATGATTAATTAGTTATAAATCAATGTTTGACGTCACCATA[T/C]TAGTCCAACGCTAGTTGTGGTCCATGTCCCGAATCCATACTAGTCCAACGCTAGTTGTGG
75	chr1_11952938	Chr1	11952998	Arabica	Set 2 Mundo Novo/Bourbon/Et39	Non-coding	[A/G]	GTCACGAGGAGCTCCTGTGATACACCAAATGTTAGGAGATAATTTTTTTGGGTTTGATTT[A/G]AAACCTTAAATTTGTTTTAAAGGGACTAGAAACCCTAAAGTCTAATTAAAAACCCTAGTT
76	chr1_12067680	Chr1	12067740	Robusta	Non-coding regions	Non-Coding	[A/G]	AGGGATATTTTTGCATACAAATGGACTTGAAACGGATGAAATAAATTATTTGGGGTAAAC[A/G]GGTGAATAAATAATTAAATAATCCGATAAAATAAAATAAAAATAAGAAAAAATTCGGGTC
77	chr1_12069725	Chr1	12069725	Arabica	Set 1 Ar8/Ar36B/Et39	Non-coding	[T/C]	ATAAGGTAATTCACAACTCAAGCCGGCCAGTCCCAAGAGTAAATCGACATATTTGAGATT[T/C]CTACCCAACATACATATCTAATTTTCCCCAAGTATCATGATAAAGGGTTTATACCTATCG
78	chr1_12157736	Chr1	12157796	Robusta	Non-coding regions	Non-Coding	[A/G]	AAAAAACACATTTTCTATTGGAAAATGAGTACTACTAAAATGACGAGTTGCATCATAAAA[T/C]TGTATTAATCAACCATGAACAGCAGCAACAACTTCCCACTCCTTTTGAGATGGATTATAC
79	chr1_1224907	Chr1	1224907	Arabica	Set 1 Ar8/Ar36B/Et39	Non-coding	[A/G]	TGGTGAAGCCAAGAAATAATGAGAAAGTGATTGGCTGGTCCATGCACTTGTTTGTATTAG[T/C]GGTAGGGTCGTGCAGTACGCTTTTAGCCAATGTTTTAAAACCCGGACCGTCAACTGAATC
80	chr1_12368946	Chr1	12369006	Robusta	Non-coding regions	Non-Coding	[T/C]	ACAAGAATAAAACTAAAATTGAATAAAATAAATGAAATTTTGGTGTTTACACCTCCCAAA[A/G]GTAGTAGAGACTTGTCAACAAGCCAAGATTTCAAGTTCTTGACCATAGAGTCATTTGAAG
81	chr1_12376412	Chr1	12376412	Arabica	Set 1 Ar8/Ar36B/Et39	Non-coding	[T/C]	ACCCTAACATAGAACCGGACCGGTGCCATGGCCGGTTCGCGGTTCAGCCAGTCCGGTCCG[A/G]TTTTCAAAACATTGCCTTAATATCGGTATGCGGTCCAATAAAAGTCACATGCACTTGTCA
82	chr1_1242455	Chr1	1242515	Robusta	Coding regions	Coding	[T/A]	CCATTAAAGAAGCTGCAATGGGAACTTTGACAGCTACTTCCCTTTCATCAGCATCATCGC[A/T]CCTTAATTTGATCCCAAGAAGACCCTTTGGAACAAAGATTAAAAATCCAATCTTGCATAA
83	chr1_12444717	Chr1	12444777	Robusta	Non-coding regions	Non-Coding	[A/G]	ATATGCCATTTGTGGCTACCTTTAGAGCATCTCCTAGTATCCTCATTGATGTTGGCTTTT[A/G]ACTTTGCATGGTGGAGAGTGCAGGCCTGTTTCTTTTTCGTTTCTTCAAATTCAATTGAAC
84	chr1_12452764	Chr1	12452824	Robusta	Coding regions	Coding	[A/G]	GTACTGTACCTCTATGTAGACAAGGAGAGCTTTAAACCGAGGGGCATTATCAGTAAGAAA[A/G]CCAATAGCCTCTATATCTCCAGCCAATGGAGCTTCGGCGCCAAGATATGCCAAGATTGGA
85	chr1_12660300	Chr1	12660360	Robusta	Coding regions	Coding	[A/G]	TTTTTTTTTTTAAATTGTAGTAAAAAGTCTGATTTGTTTGTGAATTGTGAGTAGACAAAC[T/C]TCCAAACAGTTCTGAGTTTTGAAACCTGTGAGGTAGGGTCAACATATTTTTCTGCATTCG
86	chr1_12684418	Chr1	12684478	Robusta	Non-coding regions	Non-Coding	[C/G]	AAATCCAGGTCAAAATTAGTTAAGAGCAGGCCTAATTGATTCTATTAATTCTTACATCTA[C/G]TGATTCTGGCTTTTTTAACTTTAGGAAAAATATCAAAAACTGAAAGAAAAGACAATCGAG
87	chr1_12918536	Chr1	12918596	Robusta	Non-coding regions	Non-Coding	[A/G]	ATATCTATTGTCTCCAAGTACCACGATAAAGGTTGGAAACCTATAACATTTTATAATTCA[T/C]AACTTATGCTCAAAAGCACTTAGTCCTTTACACTCGGTCACATGATCGAGACCATTACAC
88	chr1_13001662	Chr1	13001722	Robusta	Coding regions	Coding	[T/C]	CGAACAGTATCTCGGCCTTCTACTCCTTTGTGATGCTGTTGCTTGATTATTACTTAAATG[T/C]CGTACAATCAAGTTTTCTTTTATATCATCACCGAGGCTTTATTAGTTATTTTTTAATGAA
89	chr1_13092978	Chr1	13092978	Arabica	Set 1 Ar8/Ar36B/Et39	Non-coding	[T/C]	GAGGGGAGGGATCCAACCCCTCGTTTCCTTTTATTACTTTCTCTTTGTATTGTTTTGCTA[T/C]AATGTGTTATGTGTATTTATCTAATTGAACTAATTTTTTTGGTTTTTGTCTCCATTGCAT
90	chr1_1309937	Chr1	1309997	Robusta	Coding regions	Coding	[A/G]	ATGCGAGTAAAGTACAGACCTTTTTCCTGTAGAATGTGTATATCGAGTGTTACAGTTTTA[T/C]TTGGTAGGAGGGGAGGTTTGGTCATTGTGGCTTGAGATTTTGTTTTAAGCAGGGGATGTA
91	chr1_1314205	Chr1	1314265	Robusta	Non-coding regions	Non-Coding	[A/G]	GAGAGCTGTGTGATAATATGTGTGCGAGCATTGGTCATGCTTACCAGTCATGGTTGATTG[A/G]CATTGTCCGAACCCTTTTCATTGAAAAATCAGTCAAACATTTATAAAAGAACAAATTGAA
92	chr1_13187939	Chr1	13187999	Robusta	Non-coding regions	Non-Coding	[A/G]	TTTGGGATCTAAATGAGGCATTTTATAACATTTTCTGCAGTCAATTTTGAGTTCAAGAAC[T/C]AGTGTACATTTTGGAATAATTGTGATAAGAGCTAGACTTAACTTCTTGCAGGACTTTGGT
93	chr1_13232433	Chr1	13232493	Robusta	Coding regions	Coding	[A/C]	TAATGTAGGATTTGTACTTATGTTATGAATGATAACAGCCTTAGGAGGTACCTTGACTTG[A/C]TTTTGAAGATCTTTAATGTAGTCAACAGCCAAATCCAACATATCTGCCGTGTTTGTTTGC
94	chr1_13437157	Chr1	13437217	Robusta	Non-coding regions	Non-Coding	[A/G]	AATGATTTTTGGACGACACTTTGTGCACACAATATACCACATATAACCATCAATTTCACA[A/G]GAAAATAAGTACCAAAAATTTCAAATGAAAATAGAGCAACAATGGACAGAATTTCAGCCA
95	chr1_13489377	Chr1	13489437	Robusta	Coding regions	Coding	[T/C]	TTTCTGTGATCTCTAAGCTTTCTCAAATAAGGCAGAGATAAAGGAAGAAGAAAACAGTTC[A/G]ACAAGTTGGACTCTTCTTAGAAGGTTGAGACTTCATGTACTGAGAGGTAGAACATAAACA
96	chr1_13546874	Chr1	13546874	Arabica	Set 1 Ar8/Ar36B/Et39	Non-coding	[G/C]	AGATCCACTCTCTTGAATGAACCCTCACTCCAAAAGGTCTTGTAACTACAACTTCAATTC[C/G]TTAAACTCAGCAGGGGCCATCCAATATGGGGTCTTAGAGATAGGTGATGTCCCTGGTAAC
97	chr1_13721306	Chr1	13721366	Robusta	Non-coding regions	Non-Coding	[A/G]	TTCAAAAGGAGAGTATTGTGTAGCAGTATGCATAGTGTGATTATAAGCAAACTCAACGTG[A/G]GGCAAGCAATCTTTCCAAGTTTTAATGTTCTTTTTAATGATTGCTTGCAACAAAGTAAAC
98	chr1_13845869	Chr1	13845929	Robusta	Coding regions	Coding	[T/C]	AAGGAGACAGATAAAGTGAGATCTACCTTAATCTGGTATAATTTATGCTTTGGAGTCCAC[A/G]AGGCAGTACATGTCAGTTTCTGGATTTCAGGATGGCTTTCAACCAAAATAAATAAAGATC
99	chr1_13858281	Chr1	13858341	Robusta	Non-coding regions	Non-Coding	[T/C]	GGCATCTCTAATTCACATGGATTTCATGGCACTATTGCAATTTTTTGATTATTTAACTAG[A/G]GGATTCACTGCAAATACTTCATTGAAAGTTCGGATTCACTTCAAGAACGAGCTCAGAAGT
100	chr1_13862612	Chr1	13862612	Arabica	Set 1 Ar8/Ar36B/Et39	Non-coding	[T/C]	GACAAAAATAAAATAAAAATAAAACCCTTTTGGACAATTCCAGGTCTTTGAAAAACAAGA[A/G]AAAATGAGTTTGAGAGTCACGGTTGAAAAAAGGGAAGGCAAAAGTTCGATTAAATCAAAT
101	chr1_1393372	Chr1	1393372	Arabica	Set 1 Ar8/Ar36B/Et39	Non-coding	[A/G]	CCAAATACCAAATATGAGTAAATATCAGCAATTAACACAATATTTGTCAGGGATAGAAGG[A/G]AAAATTAATAATAAAAATACTAACAAATTATACCCTATCAATTCCCCCCACACCTGAATC
102	chr1_13945506	Chr1	13945566	Robusta	Coding regions	Coding	[A/T]	AAGAAAATGAGTGGAAAGATGAATGTGCTATTTGACATGCTATCATCTGACAAGCAAAGT[A/T]TGTACATTAGATTGCCAAGAGGGGGAGAAATTGATGCTTCTGTCAGATAATTGCACAGGT
103	chr1_13952334	Chr1	13952394	Robusta	Non-coding regions	Non-Coding	[T/C]	TTTCAGCTGTAGTACAATCATTCCAAGTATAACTTACTCACATAATAATTTTTACTGTTA[T/C]AAAATGAATCTAGATTATTTCAAATTATAGCTGAAAAAAAATAAGATATTTGTTCTACTT
104	chr1_14035166	Chr1	14035226	Robusta	Coding regions	Coding	[A/C]	GAAATGGATGAAGAGTGCTACGAAGTCCCAGTAAATCGTGTTCTGGAAGCCTGCGAAAGT[A/C]GTTTTTCAAAGGGTTTTCGAGTTTTGAATCAGGAAGGTATTCTAGCTCGTGTTCAGGATG
105	chr1_14044118	Chr1	14044178	Robusta	Non-coding regions	Non-Coding	[T/G]	AAGGCTCCAAATGGATAAGCCTGATCACCACATAAAGAAAACACCAAACAATAATGCCTT[A/C]GCTTCAGCTTGAATGCTAGTGAAATTCCAAACGGGCAAGAGTAAGCTAAAAGGAACCGAC
106	chr1_14064370	Chr1	14064370	Arabica	Set 1 Ar8/Ar36B/Et39	Non-coding	[A/G]	ACAATAACTGCAAAGTAAGCATAAAATTCTCCAAGAAATATTACATGTAAGGCCCGAAAA[T/C]AACCCTTTTCTAGGCGACCACACAATGGAGCAGTTGATAAGAAAGCACAAGTGCTTGTGA
107	chr1_14069998	Chr1	14070058	Arabica	Set 2 Mundo Novo/Bourbon/Et39	Non-coding	[T/G]	TAGTCAGATTTGGAAAATCACATATATTCATAAGAATTGAGGAAAATTCTAAAATTTTCA[A/C]GGTAGAAAGTAATCTGAATCTAGTTTCAAACGTAGTAAGCAGAACTCATTTGGATTTTTT
108	chr1_14176146	Chr1	14176146	Arabica	Set 1 Ar8/Ar36B/Et39	Non-coding	[A/T]	CTCTCCAATACTAGAAAAATCATCTAAAAACATAATTACTCATAATATTCACCAGGAAAA[A/T]TTTTTTCCTAAGCCAGAAAATGCAGAAAACATGCCATTAAAGGGGATAAACCCTAGGAAA
109	chr1_14187426	Chr1	14187426	Arabica	Set 1 Ar8/Ar36B/Et39	Non-coding	[T/A]	ATTCAATACCAAATCAACAAAATTTAATGGGAATATAACATAACAATGAGTGAGTTTTTT[A/T]AAATATATTTTAATAATGTAAGTGGAACAATGAGTGTGGTTAAAATAACTGAAGTACAAA
110	chr1_14230868	Chr1	14230868	Arabica	Set 1 Ar8/Ar36B/Et39	Non-coding	[A/C]	CTAAGCTCTAATACCAACTGTGATGCCCCCACTTCTTTCTAAGGTGAACCAAAGGGTATC[A/C]GTGGGATGCCTGCCCAACTCTCGCCAGGATTCGGTACAATTCCCGTTCAAACTTAATACA
111	chr1_14323360	Chr1	14323420	Robusta	Non-coding regions	Non-Coding	[G/C]	AATTAGCTTAAGGAATACTACTAGAAAATTAGTCCTAAATCTGTCAAAGTTTCAAAATCT[C/G]TATGTAGCTAAGCTAATATAAAAACTATAGAGCATAAATCTTCCACATTGTTTGCCAATG
112	chr1_14323929	Chr1	14323989	Robusta	Coding regions	Coding	[T/C]	CCGGACGAAGCTTCGAATGCATTCAACTCCCTGTCAAGTCCACCTAGATCATTCTTATTA[T/C]CCATGTCCATATCTAGAGGATACGCATTGTTTTGATCAAGTCTTTCATTCCCTTGCGGAG
113	chr1_14347359	Chr1	14347359	Arabica	Set 1 Ar8/Ar36B/Et39	Non-coding	[T/C]	CTTCATTTGTAAAAAATTATATTTATCAGCTCCAAAAAAGTCATTAAATCAACTATTCCT[A/G]CAGGAAATACTCTGGTTAAAATTGATGTCCCTGAAGGACATGCACAAGTGTTACAAATAA
114	chr1_14405085	Chr1	14405145	Robusta	Non-coding regions	Non-Coding	[T/G]	GCTTGGATAGGAACTTGGGTAGTGATTCAAGACAAAAATGTGATTAGTAAGCATTGAATC[A/C]TTAAATTTCCAACTTTAGAGAAGAACCTGTCCTGTTTCTAACCTATTTAATTCGTCTATG
115	chr1_14567680	Chr1	14567680	Arabica	Set 1 Ar8/Ar36B/Et39	Non-coding	[T/A]	TGGATCAATTCATTCATCTAAGATCAAAATTAGAAATAATCGAAAAATCATTTAAAAAAA[A/T]TTTTTCTATTCAAAGCTTTCGGATGTCCTAAAGCAGATGAACGAACGTCCGATGATATTC
116	chr1_14585745	Chr1	14585745	Arabica	Set 1 Ar8/Ar36B/Et39	Non-coding	[T/G]	TGTGGACTAATTTAGCGGTTTTCACCATTAGATAATGAATTTAGACCTTTTCAAATTGTA[T/G]ATGAAAATTGAGGTATTTTACTCCTATTTTCTCAAACTATGAAAGAGGTTTCTTCAACCA
117	chr1_14601575	Chr1	14601635	Robusta	Non-coding regions	Non-Coding	[T/G]	TTGAGGCAATTTTTATAATATATTTGTAGGGTATGCATAAGGGTCAAGTAGATTTCAAAT[A/C]TATTGTTCAAATTTTGACTTTGATAAGTCAACACTTTGCATGAACCATAATTGCTACATC
118	chr1_14621240	Chr1	14621240	Arabica	Set 1 Ar8/Ar36B/Et39	Non-coding	[T/C]	GTGCTTTAGACTCATTAGCACTTGTAATTTGTTCTTCAGGGACATCAATTTTAATTGGAG[T/C]ATTTCAGCAGGAATATGTGATTTAGTAATTCTTTTGGAGTCATTAAATGCATCCGGTAAT
119	chr1_14807522	Chr1	14807582	Arabica	Set 2 Mundo Novo/Bourbon/Et39	Non-coding	[T/C]	TCAACCACAAGTCTAGCCCCAAAGTGCAACGGAAACCCTAAAAACAAGAGTACGCCAAGA[A/G]GGGTTTCTCCAACATTTCTCCAAGTCCAATCCTGTTAAGGAAAACAAATCTACAGGGTGA
120	chr1_14978747	Chr1	14978807	Robusta	Non-coding regions	Non-Coding	[A/C]	TTTTGACACTTTTTTGAAAAAATTAACATCTAGGCCCTTAAACGATGGGCACTATGCAAA[A/C]TTTTTTTAATTTGTTTCCAAAAACTAGTTTTTATTTGGTTTCTTGGTTAAACTAGTCGCT
121	chr1_14981012	Chr1	14981072	Robusta	Coding regions	Coding	[T/G]	TCTGATCTGGTTACGAGGCAGGGGTTCTTCCAAGATTTTCTTTTTCAAGTAATCAACAAT[A/C]AGTTCGCTATCCCATGGACAAAATCGGTAACCAGGTGGAAAAGAATCGAAGTAGGATTCC
122	chr1_15045867	Chr1	15045927	Robusta	Non-coding regions	Non-Coding	[T/G]	ATCATGTTTTATCAAACTTACTGTACATATTTAATATCATTACACTTAAATTGTAAACGT[T/G]AAAATGTAACATCAATTTTAAAAAGGAATAAGAGTAAATGAGTTATTTTATATTCATTAT
123	chr1_15107687	Chr1	15107747	Robusta	Coding regions	Coding	[T/A]	TACTACAGAAATATTGCATTACATGATATTCCTCAATTCTGACATTCTAAACCCAAATTA[A/T]CCTTCCTTTTTCTCCATTCTTATAATCACAAAAGCCCTTATCTCTCCAATCTTCAATATG
124	chr1_15110482	Chr1	15110542	Robusta	Non-coding regions	Non-Coding	[A/G]	TATAGGCACGCGTTGAAGGTGTTTGATACCGTGGGTATAAAGACAATTCCTTCTGAATAT[A/G]TTAAGAGGTGATAGCCATGGCTTTAACTTTTATTTAAATGTTTCTAACGGTATAATTAGT
125	chr1_15228070	Chr1	15228130	Robusta	Non-coding regions	Non-Coding	[A/T]	ACAGTTCCCATTTCATTCCACTGAAGGGTGGCAATGGACCCGTGTATGAAATTTATTTTT[A/T]GTAATATTCAACTCCTCTCCAACTTCAATTGCAGTCTCATCAATAGAGTGTTCACACAGA
126	chr1_15242117	Chr1	15242177	Arabica	Set 2 Mundo Novo/Bourbon/Et39	Non-coding	[T/C]	AAATTAGCCCCATATGTAGTACACCGATTTCTTTAATTCTATTATTACTCCCTAACTTTT[A/G]TAATTTAGCCCCATATGTAATTCACCAATTTCATTAATTCTACTATGGCACTCTAACTTT
127	chr1_15423926	Chr1	15423986	Robusta	Non-coding regions	Non-Coding	[T/C]	GAAGTTAAAAGAACGAGAGAGGGAGTCAGATAGAAATTGGAGTGACAAAGAGGTAGAAAG[T/C]GTTCCATAGCCCTCAAGGAATGCTCCAACCCTAGTAATGCATATCCACTTCAGTTATCTT
128	chr1_15546477	Chr1	15546537	Robusta	Coding regions	Coding	[A/C]	AATGATCATATGGACCATGAATTCGACTTTTGTTCAGTTTAATATGATGCAGAGGTACCT[T/G]GATGCAGATTAAAATTAAGATGTGCTGTTGCCTTGGGAATAAATTAAGACTTTGATGTGG
129	chr1_15550231	Chr1	15550291	Robusta	Non-coding regions	Non-Coding	[T/C]	CTAAGAAATTACAAAAAGAGATTAACCACATACTATATTTGCTAGCATGTTAAATGAATA[A/G]CAAATATTAGCAAAGGGTGGAAGGAGCACGAATGGACTCACTTACAGCTTTGCAGAATTA
130	chr1_15629289	Chr1	15629349	Robusta	Non-coding regions	Non-Coding	[A/G]	AAGAAAAAAGAATTTGAAAAGAAAAATTACTTTGGGCTGCTTTGCTTGCTTCTTGGATGT[A/G]CATTTTGTTGATTATGTTGAACAAGAGTTCAACTGCAGTTTAAAGAGGAAATGAAGCATA
131	chr1_15650993	Chr1	15651053	Robusta	Genes of interest	Coding	[T/A]	TCCACATGTCATTGAAAACGCGCCATCCTATCTTGGTAAATTTCCTCTATCAAGACTTTG[A/T]TAGTCTTCATGTTTCTTTGTGTGTACCATGTAAGCATTCACAAAAACAGTTGATTTTGAT
132	chr1_15651741	Chr1	15651801	Robusta	Genes of interest	Coding	[A/G]	ATGAAGCAGCTTGTTACATTTCAGATGTACTAATCATCGAGATGTGTGTTCACATATATG[T/C]GTAAAAGTTCATTTATTTGGTGCATTTACATTAACTGTTCACAAACACGATGATGAAAAA
133	chr1_15655937	Chr1	15655997	Robusta	Coding regions	Coding	[A/G]	ATAGCATCTTACTGTCTTCAGTTCTTTAGTCTCCTTAGTTAAAATGAAAAAGAACTTGCT[A/G]TTTCAGCTATGCATGAAGCAAAAAACATATGCATTTCTGAAAGACTTGTATTTCGTTTTC
134	chr1_15694511	Chr1	15694571	Robusta	Non-coding regions	Non-Coding	[A/C]	TTCTTTTTCACGATTCATCAGCTACATGCAGGACCCAAAAATCAGTTATCTATTAGTTTT[T/G]ATCCATAAACAAGTTCGGACAACATCAAAACACTACCCAACCAGAAATTCAATCAATCCT
135	chr1_15811666	Chr1	15811726	Robusta	Non-coding regions	Non-Coding	[T/C]	CCAGACGTCTCATCAAGAGATGGTTCAGCTTGCCTAGCCTTTTTGGAATGCTTTGATTGG[T/C]AAGTTTGCTTTTAGTAGATCACCTATGGATATTATATAGAACTTTTTTATGTCGCTTGGT
136	chr1_1592957	Chr1	1593017	Robusta	Coding regions	Coding	[T/C]	GAAAAAAGGTGATATCTCAAAAACTTGGCTTGTAAAATTAGTCCCAGCATCCATAATAAT[A/G]GCCCACAAGTTGGAACATGATGCCACAGAACTTATATACAACCCATCTTCTACCCCTCTT
137	chr1_15955325	Chr1	15955385	Robusta	Non-coding regions	Non-Coding	[A/G]	ATTTGAATAATTATTAAATAAGGTAGATCTTCCTAAAGATTATGCCACTAGTTGCTTCCT[T/C]AGTGGCTTAAAGGCAAAAATAGAATTGGCTGTGAGGATGTTTATGCCTAGGACACTGCAT
138	chr1_16021018	Chr1	16021078	Robusta	Coding regions	Coding	[A/T]	TAACTATTACATTCTTCCATTGTTAACTAGCCACTGAATAACAAAACTTGTTATATGTAA[A/T]TGCTTCCATTGTAAATGCGTCCATTGTTTAAGCAATGAGTGGAAGGCTGAAATGCATTGT
139	chr1_16097814	Chr1	16097874	Robusta	Non-coding regions	Non-Coding	[T/A]	CTTCAAAGGTTAATTGTTTCAATAAACACACTTAACTAGTATAAAAAATAAAATACCAAA[A/T]TTGCAACCATATTGCTTATAATAGATAACAAGGAATAGCACCAATAATTAGAAATAAACT
140	chr1_16211394	Chr1	16211454	Robusta	Non-coding regions	Non-Coding	[A/G]	AAGACAAGATTCGTACCAAAAATAAAAAGGAAAAAGATAACAAGATATTCGAGGGACCTG[A/G]ATAGAAATTTGGAGAGTGCCGTTTTGATACAATGATTAGAATGTTTCTTGTTTTTCAATT
141	chr1_16213074	Chr1	16213134	Robusta	Coding regions	Coding	[T/C]	CTTGGTCGGAAACAAGCTCACTGGTGGACTTCCGACTGATATTGGTCAACTGAGTGGACT[T/C]ACCATGCTAATTGTGGCAGATAATCAACTCACTGGGAGGTTGCCGAGGTCATTAACGAAC
142	chr1_16556964	Chr1	16557024	Robusta	Coding regions	Coding	[C/G]	CGGCATTGGGCTTGATGGATAAGGAGGATTTTTCCACGACTTTGAGAGCAAAAGGGCAGC[C/G]GGCAGCAGGATCATTTGATTTGTGATGAACGAGAAAGACTGTTCCCGTGGCTCCTTTGCC
143	chr1_16812617	Chr1	16812677	Robusta	Coding regions	Coding	[A/C]	ATTGGAGATACTCTAGAACTATACAAAATGTAAAAGAAAACAAGGAAAATACTACTGTAG[A/C]AAAAACTTGACCAGCTTTTGTTGGACTACAGAATTTTTAAGACTAAACATCAATCTTGAA
144	chr1_16824617	Chr1	16824677	Robusta	Non-coding regions	Non-Coding	[A/G]	GGCTCTTCCTACTTTAATAGGTTGAATACTCTATTCATTAGAGTTTGTGTTTTACAAAAG[A/G]CTTCTTATTACTTTCTTATATTATTTTTATTTTTCTAGTTAGGCTTTTAACTAATTTTCT
145	chr1_16973822	Chr1	16973882	Robusta	Non-coding regions	Non-Coding	[A/G]	TTTGCTCGTGGTAGTTTCCACATTCCTGACCATACACCATTATTGTCGACAAACAGCCAC[A/G]TTTTTTGAGTTGATAATTAGTTGTTTCTATTAGGAATTTTTCTTGCTCAAAGGGGAGCAA
146	chr1_16990848	Chr1	16990908	Robusta	Coding regions	Coding	[T/C]	TGCTCCAAGACTATGTCCTGTTATTGTGATGCTTAATTCTTCCCCTTCGTATCTCTGTAT[A/G]AGTCTGTTCACTTCAGCTAGTACTTGCTCACGAGCTGAAAACGAGCAATACTTGCACGTA
147	chr1_1702452	Chr1	1702512	Robusta	Non-coding regions	Non-Coding	[T/C]	ACCTTATATTAACTTTTTATTTATGCATGCCTATCACTTATTTTGCTTGATCACCAATAG[T/C]AAGCTTATAGTTGTTATTATTCAATGAAAGTTGGTAATAATGATGGAACAACATAAATAA
148	chr1_170641	Chr1	170701	Robusta	Coding regions	Coding	[A/G]	GTGTTTTGATGTCATTGGCTGCAGTGAGACAGGGGAAAATGATTTTGAGGAGGAAAACAG[A/G]GGTTGTGTCTGTGTCATCCTCTGATGCTGCTTAGCAAACGTCATCCTTAAACCCTCTCTT
149	chr1_17074081	Chr1	17074141	Robusta	Non-coding regions	Non-Coding	[T/C]	TCATTTCATGCATCCTCTACATTTGAAAAGTTTAATTTCCAAAGTTTTACATAAAGCAAT[A/G]CTTCAACACTAGGGATTATCACCTTCTCTATTAAATGATATTTTTCTCTTCTTATCATTA
150	chr1_17100356	Chr1	17100356	Arabica	Set 1 Ar8/Ar36B/Et39	Non-coding	[A/G]	TGGGGAGCGATATTACCCTAGAGCCTTTACAGCTCAAAGGAGCACTTTATACGTGCAAAC[A/G]TTATTTCTTTTTAACCCATTATCTTACTTTCTTTTAGTGATTGTCACAACATTCCTCCCT
151	chr1_17163727	Chr1	17163787	Robusta	Non-coding regions	Non-Coding	[T/C]	AAAAATGCATTACAGTATATTTAAGATCATCAAACTTAATCAGTCTCAAGCATGCTAATT[T/C]ACAATGCAATTTAAGGATTGAGGTTTTCAATAATTGTAAAAATTGGAAATAGTTTGTGGT
152	chr1_17187716	Chr1	17187776	Robusta	Coding regions	Coding	[T/C]	GTAAATCACATACCAGCAATAATCAATCATGGGAGTAGTATCTTGTTGCAGGAAACTCTT[T/C]GCATCCAAGAAATTAAACAATAAAGTGAACTGAATTGTACCATAATCCTTACTGACTGGA
153	chr1_17347998	Chr1	17348058	Robusta	Non-coding regions	Non-Coding	[G/C]	TACTGGACCACTTCTACCTTGCATTTTTTAACCTTTTGCTGTTTTAGATTGCACACAAAG[C/G]TTTTATTTTGAATATTTTGCACAATAAAGTATTCATGAGATCTTGATTTGGCCCAAATAA
154	chr1_17351204	Chr1	17351264	Robusta	Coding regions	Coding	[A/C]	AAGTTTAGTGCTATATTTTTCGTGGCTTTTTTTGAGGTAAAGATCAATTTTCCAGTACAA[T/G]GAATGCAAATCTAATTACCTGATGAAGACCTTTCTGGGGAGATAGATTTACTCCAAGATC
155	chr1_17456996	Chr1	17456996	Arabica	Set 1 Ar8/Ar36B/Et39	Non-coding	[G/C]	CATACAAGGAGATGTGGGAAACACCCACGAAAAAGAAAAATAGGGTAAAAAGTCATGCAT[C/G]CACGTATGGAGTGCTTTCTTTTGTGGGGAGGGATTACAATACCATCAAATGCGGGCGAAG
156	chr1_17513207	Chr1	17513267	Robusta	Non-coding regions	Non-Coding	[T/C]	GAATTTAAAAGATATTTGAATACTCAAGTCTTGATATTTGGAAGATTTGGAGTGCTTGAA[A/G]ATTCAGGCCTTTGTAGTTCGGAGATTCAATAGTTGACCGTATGAGATGCCCCTTGATGTC
157	chr1_17531011	Chr1	17531071	Robusta	Coding regions	Coding	[A/C]	TATGTCAACTACCTAAATGGACAAATTTTATCCAAAGCCAGGGTAACCAACTCCTCACGA[A/C]CATAAACAATATGTTACTGGTTGTGATTTCATGACAAACGATAAAACCAAAATCCAACAA
158	chr1_17733962	Chr1	17733962	Arabica	Set 1 Ar8/Ar36B/Et39	Non-coding	[A/G]	CCTTCCTTCTTATCTTTCATTTTGGCTAACTTTCTCTCATTTTATCTTCATGGTGGCCGA[A/G]AGCTAGGAGAGGAGAAAGAGAGAAGAAAACTTTCAATTCCAACTTTGATTTTTCCTTGTT
159	chr1_17749432	Chr1	17749492	Robusta	Coding regions	Coding	[A/G]	GGTCCTAAACACTCACTCTCAGTGGCTGAGCTAGTCAGAGCTTTCGAGTCTATATGATTT[A/G]CTTTTTAGTTGTCTACCATTCTAAGAGATTCGTTTATCTTCTGCTTTCTTTTTCTTATTC
160	chr1_17789016	Chr1	17789076	Arabica	Set 2 Mundo Novo/Bourbon/Et39	Non-coding	[A/G]	GTATATGTGACCGCCGATGGAACTATCCCTGTGGAACAACTGAAGGAACTTGTTGAAGGC[A/G]TGATCAAAGATAAAAAGGAGGGTGATTCAAAGTCAAGCTTTACCTACTGTAAGTCTTACA
161	chr1_17928170	Chr1	17928230	Robusta	Coding regions	Coding	[A/C]	TAAATTTGCAACTAAGCTAGTTAATGATGTAAAATGGGACACTAGCTTCGCCGTGTGGAT[A/C]AAAAATCTTGCACAAAAAGACTATAGGACAGTTGTTCCTTTGTGTAACTAAAACTTGTAT
162	chr1_17981	Chr1	18041	Robusta	Coding regions	Coding	[T/C]	TAAAGTAGAATACCTTTCCTTGCATCTCTTATGATTTTATTTCACTACTTTTCAGTTGTG[A/G]TCTCCCCTCATGGAATGCTTGGGAGGCTCACTGGGTGTTGTCCAAGTGATCTTGTGAAGC
163	chr1_1798973	Chr1	1799033	Robusta	Coding regions	Coding	[G/C]	TTCCTTGATGGTCAACATAAACTGCATCACAGTACTCTTTGCTCATTCTTGGTCGATACT[C/G]AATTGTCCAACCTGCCTCCTTGAGAATGCTGATGATTCGATTTCTCAGCAACTGTTTTTC
164	chr1_18052262	Chr1	18052322	Robusta	Coding regions	Coding	[A/G]	CTGACCTATATATGCCTAATACTGTTAAAAAGAATCCATCAATAACGTTCTTCGTTTTCT[T/C]AAAAGAATTACGGATTGCAGAGAATTTATAAAGCTCGGTGGTCTTACTCATTTGTGTGCC
165	chr1_18101252	Chr1	18101312	Robusta	Non-coding regions	Non-Coding	[A/T]	GAATTTTGATAAAAAGATTAAATGGCTAAATTTATTTCCAGAAGGACTAAATCGAGTGAA[A/T]ATTTCAAAGACTAAATTCTAATTGCCAGGCACATCATTCAAATTGCCTGCGAAATTTGAT
166	chr1_18311856	Chr1	18311916	Robusta	Non-coding regions	Non-Coding	[T/G]	ATTTTATTTTCTTAATTTTAAAAGGCTTATAGCGGCCAATTGTAGGCTGTCTCTGAAAAT[A/C]GATTCTGAATCATATGTCGTTAAGCTTATGGCGCAATCCTGGTCTATCGATTGAAGAAGA
167	chr1_18423882	Chr1	18423942	Robusta	Non-coding regions	Non-Coding	[T/C]	GATGCAAGTCTGCATTACAGTATCAGCTCATCAAGATTAACATTAATCTGATGAAACAGA[A/G]AGACTAGAGTTAAACTGTGTTAAGATTGTAGTAACCATTGTCTGTGGCTGGGATAACAGG
168	chr1_1846789	Chr1	1846849	Robusta	Non-coding regions	Non-Coding	[A/G]	TTTTCTTTTTTGGACTTTATAAAAGGAAGGAGAAAGAAAATTATTTATGAATTGAACAAG[A/G]GATCTCAAAATTCCTAATTACTTAGCTTTTTTTCTATAAAGAGGATCAATATTAATTTTT
169	chr1_18583035	Chr1	18583035	Arabica	Set 1 Ar8/Ar36B/Et39	Non-coding	[A/C]	ACGACATGGGAATTGGAGAATAAAATGCGAAACGAATACCCGGAAGTTTTTATGATTACA[T/G]ATACGAATTTCGAGGATGAAATTTTCCTAAGGGGAAGGATGTGAGAACTCAAGAAAAGTA
170	chr1_18598606	Chr1	18598666	Robusta	Non-coding regions	Non-Coding	[T/C]	GAGTGGAAAATAATTTAATTCTAAAATAAATATCTTATAAATTATTAACTTGGGAAAACA[A/G]GTATAATTCTTGATTAAAACAATAAAGTCAATGAGTTTCAAAATAAAATGATAAATGAAT
171	chr1_18622392	Chr1	18622392	Arabica	Set 1 Ar8/Ar36B/Et39	Non-coding	[A/G]	TATATGCTTTATCCGCTTTCCTTAGAATTTTTGCATCTAAATATTATGCTTACGTGTTAC[A/G]TGCTACGTGCTCTTCTGTATTTATTTGTTTTAATTTATGCCTTATTTGTTTTACTATGTA
172	chr1_18685650	Chr1	18685710	Robusta	Non-coding regions	Non-Coding	[A/G]	CCATAAATATAATCATGTGTACATGATTTATATATTTATTTATAAAAATTCATTTATTTC[T/C]TGCAGGGAGCGTTATGTACAAGAAGGATCCAAAGTGTGTTGGAGGACCTAAGATGTATGC
173	chr1_18701744	Chr1	18701804	Robusta	Coding regions	Coding	[T/C]	AAATGGTGGGTTTGGTTGGAGACCATGTTTGTATTTTGCAAGAGGCTTTTGCAAGAATGG[T/C]AACAGTTGCAAGTTCCTGCATGGTGGTGGTGATTCTACTTCACCTGATAGTGGTGGTGGT
174	chr1_18765353	Chr1	18765413	Robusta	Non-coding regions	Non-Coding	[A/C]	TCACAATTAATGTGATTTGTACCAATTAAACTTTGAAAAGATATTTCGACTCTCTCGATG[T/G]TCATTAGGTTTAGATTTGTATCCATATAGAAACGCCCTAATGTGATGAGTTTTATAGGTT
175	chr1_18857661	Chr1	18857721	Robusta	Coding regions	Coding	[A/G]	CTCTGCCTGCTGTGATGATTGTTGCAAGTTATTTATAGCCAATAGCTGTTGCTCTGTTAA[T/C]GGCTCCAACTGATTTATAAGCAGCTGTAAACAGAATAGTCAATTTTTAGCTAACGAATGA
176	chr1_18867080	Chr1	18867140	Robusta	Non-coding regions	Non-Coding	[G/C]	GTATAGTATTATAGTAGATGGAAATTGGCTTGAACATGTGGAAGAATTATATCTTATGAG[C/G]TTAAAAGATAATTGTTGTCACTCCCTCTTCTTTTCTTCCTAAACAACATGTATGGAGGAT
177	chr1_18990035	Chr1	18990095	Robusta	Non-coding regions	Non-Coding	[A/G]	TTTGGAGTGAATGAGAGCATTTTGGATTCAAGAAAACATGAATAACCAACAAGTTTCTTA[T/C]GCTTCATGGCTGGAAATTTTCCAGCGGCAAAATAGTGAAAGAAACAAGATGTTTCACCAC
178	chr1_1906451	Chr1	1906451	Arabica	Set 1 Ar8/Ar36B/Et39	Non-coding	[T/C]	CACATAAATTTCCCTAACCACTTCTTTCCTCAATAATTTGATCCAGTACTAACATGTACG[T/C]AGGCATAAAGTGTCTATTCAACTATTTTAATTAGGTCTTTAAGTTAACATTCTTAAGGAA
179	chr1_19071700	Chr1	19071700	Arabica	Set 1 Ar8/Ar36B/Et39	Non-coding	[A/C]	TACAAATAATGTCTCCATTTTTTTAACCCAAAGACAACAGCTGTTAATTTCAAGTCATGG[T/G]TCGGATAATTTTGCTCATGAGGTTTTAACTTCCTAGAAGCAAAGGCAATCACATTCTTAT
180	chr1_19080165	Chr1	19080225	Robusta	Non-coding regions	Non-Coding	[T/A]	ATGATCCAACCCACTCTTTTCTTTTGTTAGAATTAGATATAAAGATTAGAATAATTGTTT[A/T]AGCTATATTATTAAATAATATGCCTATTTTAACTAGCTAACACCAACGTGGGTAAAATTA
181	chr1_19179108	Chr1	19179168	Robusta	Non-coding regions	Non-Coding	[T/A]	TTAATATATCGGACCTATTTAATATTTAAACATTCAACATTAATATGATTTCCTCCACAT[A/T]GTATGCCATATTAGCAAAATGATTGGTACTCGACTCAACTGGTTTAACAAGTACTTTCTC
182	chr1_19288552	Chr1	19288612	Robusta	Non-coding regions	Non-Coding	[A/T]	AAATGATTCAAAAATCAGAATTAATGAGAGGGAAAGAAATCAAATTGTCATATTGAAAAA[A/T]TTTCAGATGAACTAGAAAGTTGATAGAAAGATTTCAGAAAAAATACACATACAAGAAAAT
183	chr1_19322453	Chr1	19322513	Robusta	Coding regions	Coding	[C/G]	TGCACGTACATGCATCTTGATCAGGAATTGACTACTCTGCAATCTCGCCTAATCTCTCCA[C/G]CATTTCCTGTGAGTATTGCTCCCATGTTCAACATGGACTTGGCAAATTCTGCATTGAACA
184	chr1_19350121	Chr1	19350181	Arabica	Set 2 Mundo Novo/Bourbon/Et39	Non-coding	[T/G]	GCTAGTTCTGATGTAAAAATTGATGGTTTCAATTCTTCTAAAAGGTGAAACTTGAACCGA[A/C]ACTTATAAGGACAATTACGGTTATGGTTCTTGAACCTTTGGTACCGGTTTTATTCTAGTT
185	chr1_19533532	Chr1	19533532	Arabica	Set 1 Ar8/Ar36B/Et39	Coding	[T/C]	CGGAAGAGACAAATCCATTGCCATAATAACCACTAGGCAACTTTGGTTTATTTTTACCAC[A/G]AACATTGACTGCATGGGTAAGAGTAACGATTTCTTCAGGATCCAATTGTAAGGCTATTGT
186	chr1_19539048	Chr1	19539108	Arabica	Set 2 Mundo Novo/Bourbon/Et39	Non-coding	[G/C]	TTCCCCCAAAATATTTTTTTGAGTGACTTGAATTTGTTGTATCCCCACGCCCAAAGTTTC[C/G]AAAACATCCTTGTTTGGCTAATAAATTAAGAGTCCTATTGATTTTGGCTGGTGCTGCTGC
187	chr1_1993343	Chr1	1993403	Robusta	Non-coding regions	Non-Coding	[C/G]	TGAAGAACGGAAAGTCATTAAAGAAGATTACTCTCTATGGAAGCTTAAAGCACTGGGAAT[C/G]TAGTCCCAAAGATTACAACAAGATATTGTCATTCACGAAATCTTCAAAAGATTGCAGGAT
188	chr1_20078588	Chr1	20078648	Robusta	Non-coding regions	Non-Coding	[A/G]	AAGATCGCGTATCAACTAGCCCAAGTGGCCGTGAAGCCAAGATGCTTAGTCTAGGACCTC[T/C]CGGAAAACTATCAAAGCCGGTTAAATCTATTGACATTTACGGGGACAAAAGATTATCAAA
189	chr1_20090496	Chr1	20090556	Robusta	Coding regions	Coding	[A/G]	TTATGTCGCATTTTGGTTTGTTTAGGTTGGCTGAAATTAGAAATGTGATATAACTGTGTA[A/G]GAAGGAAATAGGTGCAATCATATCTTGAAAGATCCGACTTAGAGAGGAATGAAAAGTGAG
190	chr1_20152776	Chr1	20152836	Robusta	Coding regions	Coding	[A/G]	GCAGGAGAATGTTTGGTTAACTGCTAATGGGTTGCTATAGCATGGTTAGTGTAGTATTAT[A/G]GACTTTTAGTTAAGAGTTTTTGACAATTTAAGATTTAGTAATATTTAAGTTGATAGTTTA
191	chr1_20190626	Chr1	20190686	Robusta	Non-coding regions	Non-Coding	[A/G]	TTTCATATATGTATAAATATTTATATATTCTTTGTTCATTATTGAGATGTTTATTTTATT[T/C]GATTAAATAAGTGATCAGTATTTATTTGGTGGAATAGTCTACTGTCATTTAAAATATTAA
192	chr1_20232105	Chr1	20232165	Robusta	Coding regions	Coding	[A/C]	ACTGAATTTCAGCAAGAGCTAGTGCAACTTGCCGCAGTCCTCAAAGGAGAAGACATTTTG[T/G]CATCTTACCCACAACAGATTGGGAAAGAAATGACCGTTAAGGAAGGGAAACAATACATGA
193	chr1_20371469	Chr1	20371529	Robusta	Non-coding regions	Non-Coding	[T/C]	CGTCTCTTGTCAAAATAACTGTATTTCGCCCCTTTTTAGATAAAATCGGTCTCGGCAAGT[T/C]CTGCAGACAAAAATAAGTCCAATGATTTATTTTGCCGACAGAAAGCTCCATCAAGGTGGC
194	chr1_20440786	Chr1	20440846	Robusta	Non-coding regions	Non-Coding	[T/C]	ATGTCTTATTTTAAAGTTTAAAAACTAAAATAAGATTCCACATATTGTTTAAAAGGACAA[A/G]GTAAAATTTACCCTCATGTTGCAACAAATCAAGTGGTCCTTTTGGTGACATCTCTCACCA
195	chr1_20515963	Chr1	20516023	Arabica	Set 2 Mundo Novo/Bourbon/Et39	Non-coding	[A/G]	CACATGTCAAACCAAAACAAAATACAGCCAAAGTAGCACTACACAAAAATGTAATAAGCC[A/G]TTTTCTAGACGAAATTGACTTGTTTTTTGATTAAGGTCACTAATCTTGCTCTTGTTCAAC
196	chr1_20652819	Chr1	20652879	Robusta	Coding regions	Coding	[C/G]	CCAGCTGAGACAACCCTTGTTTTGCCTCCATAAAATATGAGCTTCACTATCGAACTTGAA[C/G]TTAGTTGACAACAATAAGGAGATATAGCATTTCCCATCTCTCAGAGTTAGTCTTGGAAGA
197	chr1_2073426	Chr1	2073486	Arabica	Set 2 Mundo Novo/Bourbon/Et39	Non-coding	[A/T]	TTCTAAGCAAAAAGTGAACAGCTCTATCTTCTTCCGTTTCCCTAACCCAACCTGCCATCG[A/T]CGAAGATCAGCCTCCAAGAACCCCAAGACTTACAAATACTACAGTAATGCCATCATTCAG
198	chr1_20841341	Chr1	20841401	Robusta	Non-coding regions	Non-Coding	[T/C]	AAAACAACCAAGTGGTAGCTCAACAAAGAAACCCTAAAGCTGAAATTTTTGCTACACAAG[T/C]TGAAATTCTTTGGAGACAAGTAAAGCTAGCATGTTCAAGCTCAAAATTACTAATAACACA
199	chr1_20963407	Chr1	20963467	Robusta	Non-coding regions	Non-Coding	[T/C]	AAAAAATTAGAAGAATAGCGTCTGTGAGTTTGAGACTCACAAGCATCTGTCATGCTACTG[T/C]TATTCTATTTATAAATACATGTAGTAATATATTAGTTATCCTAATTTGCATATAATTTAT
200	chr1_21048186	Chr1	21048246	Robusta	Coding regions	Coding	[G/C]	GCATAATAAAGTGGGCAATTGCTTCCTGCAGTGGCTGAGCAAGTAACTGGTGTTTTGTGA[C/G]TTTAAGAGTTTGTCTAGTATTAAGACTCAAAGCTTGGAAGTTCAGGTCAGAAACAGCAGA
201	chr1_21089366	Chr1	21089426	Robusta	Non-coding regions	Non-Coding	[T/C]	CTTACCCTTTTGTTTATCACTATTTAATTTTTTTAATGTAAAGGTGAAAAAAGAAAAGGT[A/G]AAATTTGTCCTATAACTTGTGTTCTTGCTCTTAAATTTGCCTCTAGTATCAAACTAACAA
202	chr1_21199875	Chr1	21199875	Arabica	Set 1 Ar8/Ar36B/Et39	Non-coding	[A/G]	TTTAGTACTACACACTGCACGTTGGTGGCTGTAGTCTCCTTAATGAAGAAATTCTGTGCT[A/G]TAGAAAATCTAGAGTCATGTGAATTACTTACACTTATAGGAGCAGAAGTTTTCATGTTTG
203	chr1_21211000	Chr1	21211060	Robusta	Coding regions	Coding	[A/G]	AAAAAGTTTCTTGATAAACTCTTACTCAATATGCAGCAAGACTGTGCATTCCTACTCGGA[A/G]CAAATCTCAGAATTAGATAAGATTGTGAGAAGGATGATACTGGAGAGCCTAGGTTTAGAG
204	chr1_21221449	Chr1	21221509	Robusta	Non-coding regions	Non-Coding	[A/G]	TGAGTTACGGATCACTTTTATATTTATTGATACTTTGTTATCACCTTTGTTTCTCATTTT[T/C]CATTTTTAGGTTTATATCACTAATGGTTACAAATGGAACTCATGAAGTATTGAAGATACA
205	chr1_21321063	Chr1	21321123	Robusta	Coding regions	Coding	[T/G]	ATTGTGAATTTAGGTCAAATGGAATGGTCTTTTTTAATGTGCTTCAATTACTTATTCTGC[T/G]TTATAGATTTACTAATTCCTTTTCCCCTGTATCTAGTTAAAAGACCTCATTTTTGTCTTG
206	chr1_21341824	Chr1	21341824	Arabica	Set 1 Ar8/Ar36B/Et39	Non-coding	[A/G]	TTAAAATAAATAAAAATATTGAAATCTACCCTAATCTATTAGCAATATAGACGAGAATTC[T/C]TGAACATGGGGGTTCTCGATCTGTATTAGCCCTAAACATCCTGGGTCAATAAAGACAAGA
207	chr1_21384677	Chr1	21384677	Arabica	Set 1 Ar8/Ar36B/Et39	Non-coding	[T/A]	TCAACAACCAATTCGGAAGCAATTCCAGCCAAAACAACCAATTACAGGCGCAATCCTTAC[A/T]TTCGGGTAAAACCAGAACAGCAATAGTAATTTCGACTTTTCTCATTCTACACTACTCCGA
208	chr1_21480390	Chr1	21480450	Robusta	Non-coding regions	Non-Coding	[T/C]	ACCTTCTTTTGAGGGAACAAATTCAAATTGTGTACATGTGTTATTTCAAACTTTTCGGAT[T/C]ATTGTAGATTAGTATTTTTTATTGCTTGAGGACAAGCAATATTCAAGTATGGGGCTATCC
209	chr1_21525656	Chr1	21525716	Robusta	Coding regions	Coding	[T/A]	TTCCTTCTCTGCTTACTTTCTTTGGGTACTAAGTTATTACTATAATGAACAATGTTGCAT[A/T]ACTAATGCAGGATATGTTTGCTGCTGGAACTGAAACTTCGTCTTCAACCGTTGAATGGGC
210	chr1_2175743	Chr1	2175803	Robusta	Coding regions	Coding	[T/C]	CTCCAGTTATCCAACTGAAAGAGGCTTCTCATTGAATGATTTGCATGCTTTTGTTAATGG[A/G]CTGGAAAGTGTGAAGTCACTCTATCTATATCATTCTAGTCTGCAGGTAAGTTTACATCTC
211	chr1_21766237	Chr1	21766297	Robusta	Non-coding regions	Non-Coding	[A/T]	AGAACACTTTGAACATGATCAATTTCATTAGATTGATCATCACTTGGAACACTTGTTGTG[A/T]AATGGTAAGATGGCATAGGACAAGATTCAAGTGCAAGAACTCCCTTTGAAACTTAATTAT
212	chr1_21772026	Chr1	21772086	Robusta	Coding regions	Coding	[A/C]	CTCGGAAGTACAAGCTCCAGACTTCGCATATCCTTAAAAGGCTTCAAGACTTCATCGGGC[A/C]TATGATAAGAATAGTCATCATCACCATGATGACAAGAACCTGACTTCAACTTGAGCAACT
213	chr1_22057523	Chr1	22057583	Robusta	Coding regions	Coding	[A/G]	ACCCAACATTATATCTTAAAGAATGCAAACCTTGTATTCATCGATAGCATGTTGAGCAAA[T/C]GAAATATCAACATCCTTCTCCCTACAATAGTGGAACAAACCCAATATGTATTTAAATCCA
214	chr1_22091539	Chr1	22091599	Robusta	Non-coding regions	Non-Coding	[T/C]	GCAAAATGAATCTACATTATCTTAGGAGTTAGCCATTAAACAGCTAGCAAATGTGACTTC[T/C]AAACACTTTGAGAAATGCAACAATAATTAGATAGAATTGAATAAAGGATAAATCAAATCA
215	chr1_22139959	Chr1	22140019	Robusta	Coding regions	Coding	[G/C]	CCTGTGGTCTCCTCAGGAGCCCCATGGTGATAGAAGTATCATGTTCAAGATGTTGCAGTA[C/G]TTTCAGCTTATTATGCAATTTTAATCTAATCAAATTCTTACCATAACTGCTACTCTAGCA
216	chr1_22155031	Chr1	22155091	Robusta	Non-coding regions	Non-Coding	[G/C]	GGGCAAGAATCCTAATCAGGTGTGACTACTTCCTTTATTCTTCTAGGAGTTCTTTCAGAT[C/G]TTTATCTATTTTTTATGCCAATCGAAAGCATATATTCTTTTTGCTTGATCATGAACCAAG
217	chr1_22304476	Chr1	22304536	Robusta	Coding regions	Coding	[A/G]	TGAAAAATGGATTCAAAGATTTGACTTGGCTGGCTTTGGAAATGTAGCTTTGAGCTATTA[T/C]GCAATGTTGCAAGCCAAGAGATTGTTGCAAAATCGGAGTTGTGATGGATATAAGATCAAG
218	chr1_22315957	Chr1	22316017	Robusta	Non-coding regions	Non-Coding	[G/C]	AGTTGACAATTGAATCAGAAACTCAAGGGTTTTGTTGCAACTAACATCCCCACCAGTTGA[C/G]GTGGATTTGAGGACTATTTGCCATCCTTTTTCACATACTAATATAATCATGAGTTTCTAT
219	chr1_22386055	Chr1	22386115	Robusta	Non-coding regions	Non-Coding	[T/C]	CAAGCTAGTCTACCATAACGTTAACTAAAATCGGATGCCAGCTAGCCTACCTCAACTTTG[T/C]TCATTTCTTTCGATCTACAAAAGACAACCACTGCTACTACTATTAATACGCGTGCTATTG
220	chr1_22506521	Chr1	22506581	Arabica	Set 2 Mundo Novo/Bourbon/Et39	Non-coding	[A/G]	GAGAAAACGTATTTCTTTTAGTCGTAAATTTCATTTTTCCAAGGGTACAAGGTCGGCCAA[A/G]TTCTAACTTATATAACTTGATAAAAGAAGACGCAAATATTCTAGATGATTCAAGTGGTAT
221	chr1_22531057	Chr1	22531117	Robusta	Coding regions	Coding	[T/C]	TGCAAAGCATAACTGTCTAGCATCTGCAACAAAACCCAGAATTCTGTCCCAAGGAAATTG[T/C]GGGATTAGTTATACAAACTACTATTGTTTTGCTCGAACAGCATCATCAGTAGCAGAAGTT
222	chr1_22605961	Chr1	22606021	Arabica	Set 2 Mundo Novo/Bourbon/Et39	Non-coding	[A/T]	ACAATTTCTGGCGTTCAATAAATGACAAACCATCTTTTGTTCTACTATTCCAAAAAATTT[A/T]AAAAATAATAATAAAGCCAAAATTCGTCTGGCTTCAAATTCGTCTGGGATTTATTGAGCT
223	chr1_22728762	Chr1	22728822	Robusta	Coding regions	Coding	[T/C]	TGATACTGACTTGTGATATACTGATTCAAAGAAGATAAAGTATGTACTCCATATATTGAC[T/C]GATTTCATGCTTTTAGTAACAAAAGTAATTACTTAATTTAAAGTTCTCAAGTTACCTAAT
224	chr1_22929140	Chr1	22929200	Robusta	Non-coding regions	Non-Coding	[C/G]	TTTTGGATGAGGGTTTTCTTCAGCAAATTATATTTAATCAGATCCTTGGATCAACATGTA[C/G]GATACAATATGAAATTTGTTAATATGATTCTTTAATTTTTTATTTTGAAAAATTAAACTA
225	chr1_23005005	Chr1	23005065	Robusta	Non-coding regions	Non-Coding	[T/A]	TATGATAGCAAAGCTTCAAAGAGAACCACTTAGAAGGAATTTGGTAAGTAATTAACACTT[A/T]AAAAAAATTTGTCAGACTAATTTAAGGTAGTCAAGCAAATTTTTTAAGAAATATGTTCTA
226	chr1_2308976	Chr1	2309036	Robusta	Non-coding regions	Non-Coding	[A/G]	CTACATGCAGCTTGGGCACTTAGAGAAAGAATGACAGGAGATCCACTGCAAGATCAAGCA[A/G]AAGCTGTCAAACTAGCTCTAATGAATGCTGCCAATCAAGGCTGGTGAAACATAGAGGTGG
227	chr1_23096641	Chr1	23096701	Arabica	Set 2 Mundo Novo/Bourbon/Et39	Non-coding	[A/C]	CAGCAATGGAAAAATACAAGTTAAATGGTGGACCACTCATTAGAGAAATTGTGGAAGAAA[T/G]GGTCAAACGAGCAGCACAATGGAAAATAATATGGAATTCAAAAGCAAGTTATCAGGCAAA
228	chr1_23116596	Chr1	23116656	Robusta	Coding regions	Coding	[A/T]	ACATATAAATTATGTTTCACCATAAACTTTGCACCTTGTAGTTTTAGACTAATCAGTCAT[A/T]TATAGCATCCTCTGCTATTGCTAGGGGAACGTAAAGAAATTGTTAGTTGGGAATCAAGCG
229	chr1_23179479	Chr1	23179539	Robusta	Non-coding regions	Non-Coding	[A/G]	GTTCAATTCAGTGCAAGAAATATGGAGCTAGATTAAGAAACTACTTACTTCACATGGATA[T/C]TAGAAACAAGGTCAATATACCCTTGTAGGGGCAGCAATTTGATTCCGCCTCCAAGTCCTG
230	chr1_23185853	Chr1	23185913	Robusta	Coding regions	Coding	[A/T]	AATATTATAGAGTTCAATTCAGTGCCAAGAAATATGGAGGAGCTAGATTAAGAAACTAAC[A/T]ACTTCACATGGACATTGGAAACTAGGTCAATATACCCTTGTAGTGGCAACAATTTGATTC
231	chr1_23369015	Chr1	23369075	Robusta	Non-coding regions	Non-Coding	[G/C]	AACCTCAACAGGTGATCCAACAGAAACAAATGGACATTTTATCCTCCAAAGATCCGAATA[C/G]AATTGGATAAGACAATGGCCATAGAAAACCGGCAGCATACACAACAAACATTCAGAAAAT
232	chr1_23410440	Chr1	23410440	Arabica	Set 1 Ar8/Ar36B/Et39	Non-coding	[T/C]	GTTTTTGGTGAAAGTGAAACTTTGAGGATGAAATTGATCGATCATCCAATCATTAGGAAC[A/G]AAAAGTGCATTTTTTTCCTAGAGGTGGCATCCCACCCTACCCCCGTACATAGGGTTTGCA
233	chr1_23412078	Chr1	23412138	Robusta	Coding regions	Coding	[A/T]	TTGCTTAGTGTTATGTCATTTATGTGAATTTGGAAGTAGTTTTCTACCATATACAAGGTG[A/T]TTTTAGGAAGAGGAGAAGCTATCACCCTATAGTGTTTACTTTATAAGGTTTGAAGTTCTG
234	chr1_23547341	Chr1	23547401	Robusta	Non-coding regions	Non-Coding	[A/T]	TCTTGATTATGGATTTATTCTAATATACACAATTTTGGTGACATGGGAACTGAAACTCAA[A/T]ATTAAGTGGTGACCCTATTAAATCAATCTTGATTTAGAATCGCACTCTACACGTTACATT
235	chr1_23599031	Chr1	23599091	Robusta	Coding regions	Coding	[T/C]	GATTTCAAAGACACAAAAGTTTTAACAAGAGGTGGAAAACAGAACAAGGGATGTGTGGTA[T/C]ATGCAAACTGAAGAAAGAACCGCTTTAAAGCTAAATCCCAATAAAACTGTACAGCTTCAC
236	chr1_23600657	Chr1	23600657	Arabica	Set 1 Ar8/Ar36B/Et39	Non-coding	[A/G]	ATAGATAATATATATTTTATATGAATTAAATTTCATCGATGGGAATTTTGACTACACGCA[A/G]TTGATTATAGTTTACTCTTTATAAAAAAATTATTATACATGTAATTAAATACAAAGAATC
237	chr1_23636117	Chr1	23636177	Robusta	Non-coding regions	Non-Coding	[T/C]	TGCTTTCTGCCTCATCTGCTGCCCCTCCGGATCCTGCATCAGTCTTCTTATGGCTGTCTC[A/G]ATGTTCCGGTTGAAGCCATTCTCCAATGCAATCCCCATCTTCCATACATAGCTAATATAC
238	chr1_23721128	Chr1	23721188	Robusta	Coding regions	Coding	[T/G]	ACCCTCTTCCCCAAGAAAGGAGAGGGAGAACATGTGGAATTTTTGGTTTATTAGCCCATA[T/G]TTATATCAGTAAATAAGTGGAAGCTCCTGAGTCACTGTGTACGTGTCATGTAACTTTTTG
239	chr1_23750620	Chr1	23750680	Robusta	Non-coding regions	Non-Coding	[A/C]	CATACATCATACAGGCACAAACTTTGGAAATTAAGTTGGAGTAGGACATGGTGATTTAAC[A/C]GACTTTGAAATTGGAGAAAATGGAGAAATAGCTTCTTATCTTTATCCTAAGGTTGAATAT
240	chr1_23817063	Chr1	23817123	Robusta	Coding regions	Coding	[T/C]	GGTATAGAGCCTCTTTGAACCGTGTGAGGAAGAATGGTGCACTGTACATCCCATTAAGAA[T/C]TCCATGGACAAAAATATCAGGGTTGATTTTTCTGATCAAGTTCATTACAGCGTCCCTCGG
241	chr1_23852437	Chr1	23852437	Arabica	Set 1 Ar8/Ar36B/Et39	Coding	[A/T]	TTGGTAGAATTTAGACCGTGCTTTTTTTGTTTCTGCACGACTTAGGGCATTGAAGGTTGA[A/T]GACCAAGATGGATAAGAGTGCACGCTCTTTAATCTTGGCTCCATTGCTCACAGACGTAAA
242	chr1_23868584	Chr1	23868644	Robusta	Non-coding regions	Non-Coding	[A/G]	ATAGTAGTTAGGAATTGGTAATTTATTAGAACATTTCTTATGGTTATAAGACTTATTTAC[T/C]GAGTCATCTAGTCTATAAATAGGGATTCTTATTATTGTTGTTAGTTGACAAGAGTGAAAA
243	chr1_23878646	Chr1	23878706	Robusta	Coding regions	Coding	[A/G]	TGCAGATTACATATTAAAAAAAAGGAGTTTTATATGTGCATGACTTGTTAATACTTGGGG[T/C]GGTGATTAGTGGTGGCAGGAAGTGGTCGGTGTTTGATGTCTGCCATAGCAGCTAAGTTAT
244	chr1_23997208	Chr1	23997268	Robusta	Coding regions	Coding	[T/G]	CCAAGGAAACAAAATTCAATCAAAATTTCAGAATTTGTACTTACCAGAAAATGGTAATTG[A/C]ACAAAAGCCCATTTTTCTCCATAGAGATTCTCTGGAAGTTCCATGGGAAAAGGATTATCA
245	chr1_24060289	Chr1	24060349	Robusta	Non-coding regions	Non-Coding	[T/C]	GCTGAAACTTTTGTTGCAGGCTAGACAAGTATAAGGATTCCTCACCGTTTCATCTCCTTC[T/C]CTTTTAGCCACATTCAGCGTAATCACCAACTCTGCCATTATCAACAAAGCTTCACCAATT
246	chr1_24072198	Chr1	24072198	Arabica	Set 1 Ar8/Ar36B/Et39	Non-coding	[T/C]	TGGTTCAACTAATCGACTAGTTGGCCCCTAACACAATAGTTTTGCTGAGTCACTATCTAG[T/C]CCGAATTTAACAACATTGATTTAATGTGACACATCTACAAAAGGGATTTGGCCTCTCTAT
247	chr1_24106697	Chr1	24106757	Robusta	Coding regions	Coding	[T/C]	CCCCAATTGTTCTAGGTTCATAATCCTAAATGTGGAAAGAAAATACCAGGATTACTGACA[A/G]CCCAAACGACTAAATCAGGGGAAAAGAGCAACAAGCATATACCGAAGAACAACACTACAA
248	chr1_24221835	Chr1	24221895	Robusta	Coding regions	Coding	[A/T]	CTGGACAACTGTTAGAGGCTGCTTTGGCTAAGGGAATTGCTCTAGGAGGTGTGCAGAAAT[A/T]TGCCACACCTTTTTCTGCTTTATCTGTTGATGCTGTAACAGACCAACTCCACAGGTAATT
249	chr1_24247288	Chr1	24247348	Robusta	Non-coding regions	Non-Coding	[G/C]	AGAGATGGTTGTATATTTCTATTTCAATTCTCAGCATTATACCATTTTTCCAGTGATGAA[C/G]TGGAATCCAACTTGACTCTGAAGCTGATGAGTTCAAATGCTTGATGAGTAATCACTATGG
250	chr1_24282879	Chr1	24282939	Robusta	Coding regions	Coding	[A/C]	AGTAGCAATATTATAAATGACAATGTTCAATCTAGGTGTCATAACAAAGCAGCAGACCTT[T/G]TAAGTATATACACTTGCATCAGAAGACCTTGGTGGTGAAAGGGAAATAAATACTAATTGA
251	chr1_2428804	Chr1	2428864	Robusta	Coding regions	Coding	[A/G]	AATTCAGAAGATTGAGTTAGAGGCTTGGTTCTGTTTGTAGCTTACCTTGCATGTTTCTAG[A/G]TAGTGACACTTGTTCTTTCCTTCTCAAGACCATCAACTTGGTTAAGATCCATGCTGGATT
252	chr1_24343190	Chr1	24343250	Robusta	Non-coding regions	Non-Coding	[T/A]	TAAATAATAATTGAAGGTCTAATAAACAAATTGCCATAGGCATAAAAGAAAGTTTTATTT[A/T]GTAACTTTGACCTTTTGCAGCTTTGATGTCATGGGATTAACAAAAACACATAATTCAATC
253	chr1_24454720	Chr1	24454780	Robusta	Non-coding regions	Non-Coding	[T/C]	GAAGGATACCGGAAACAAATGCAATTGCTTTTTCAAAACATCGAATGCATTGTTGGAAAG[T/C]CCATTTGTTATGTTATTGGGATCCCATAAGAACACAAATACAGCTATCTTAGTCTTGATC
254	chr1_24465229	Chr1	24465289	Robusta	Coding regions	Coding	[A/C]	TCATCAACCAGCGTTTGATCATCCTTTGCTCAAAAATCATACCATTTTGGTGAGACTTTC[T/G]ATCCCACCCAAAAGCAAGGGGAAAAATCTCTACAAGTGCATGTGTATATTCAAATTTGTA
255	chr1_24708126	Chr1	24708186	Robusta	Coding regions	Coding	[A/C]	ATTTCTTGCTGGCAAAACTTATGTATCTGGGTCCGTATAATCTGGAATTAACTGATAATT[T/G]TACTGGGCTCTCTTGTTCTTGTGTAAAAAATGTTCTTTTTCTTGTTTTGAGCCAATTTGA
256	chr1_24758482	Chr1	24758542	Robusta	Non-coding regions	Non-Coding	[A/G]	CCAGAGATCAAAATGATTTATGTGGAAGTCCTAAAAGATTCAATGATAGAATTCAGGAGA[T/C]ATTCTGGTTGATTTACAAGCCTTGTGGCTCTGGATTTTGTGCTAGGAAAACTGCAGGGAC
257	chr1_24793814	Chr1	24793874	Robusta	Coding regions	Coding	[T/C]	AAGTTTTATTGAATATAATCCGGATCATCAAGTTTTAGGTCCTCTGCAAACATTGAAGAA[A/G]CACAAGGAGCTTTCCGCTTTCTTCCATGTAGAAGTATAAGTGGGGATTCACATTGTTAAA
258	chr1_25154153	Chr1	25154213	Robusta	Coding regions	Coding	[T/C]	GCAGACATGGAACTAAGAAAGCGAAAGAATGAAGAAGGAGAAAGCTAAAGACTAAACCTA[T/C]TGTGTTTCAATGTGCTTTGAATATTCAGTTACAGGCCTCTATCCTATTAAACTGGAGAGG
259	chr1_25157446	Chr1	25157506	Robusta	Non-coding regions	Non-Coding	[A/T]	TGTGAAGAGCTACTCAAGGGATTAAAATGTGAAGGCGTTTGATGAAGCAAAAAGAATCTC[A/T]CCTAATGTACGCTTTTACTTTCAACCATATTTTCTAACCATTTTGTCCAAATCCTGAACT
260	chr1_25231311	Chr1	25231371	Robusta	Coding regions	Coding	[A/G]	GGTGCCAAAGTAATTGGTTGACATGTCATCATCTTAAATTCGTTGCTCTGTTGTTGTACC[T/C]TTCCCTTTCTTTTCCTTCTCTTTCTGATGAGGCAAGTGTTATTTCAGCCAGAGCAATTGA
261	chr1_2526347	Chr1	2526407	Robusta	Coding regions	Coding	[A/C]	CTGTAAAAGACATGCTAACCTATCAAGAAGCTTTTGAGTGTCTGGAGCATTATAGTAAAG[A/C]TATCACTATGAAATTGCTAACTTATGGAATTGTGCATTTGAGGGTCAATTTTGGTTTCTC
262	chr1_25283745	Chr1	25283805	Robusta	Non-coding regions	Non-Coding	[A/G]	TTCCGTGCATCCTCTCAATTATTTGGATTCCGTACATCTGCTCCTAGGAACTCCCTCGAG[T/C]CCTATCTGTGGTTCCTCTCTTAATCATTGTGGTAGCTGTAACTGAGTTGTGTTCTTGGCA
263	chr1_25312764	Chr1	25312824	Robusta	Coding regions	Coding	[A/G]	GGGGTATTCTTTGGCGAAAGGCATGGGAATCGGTAAGCACATCGCCAGCGATAATTTTAC[A/G]GTCGGAGGGTATCAATGGGCGATTTATTTCTACCCTGACGGCAAGAATCCCGAGGATAAT
264	chr1_25355393	Chr1	25355453	Robusta	Non-coding regions	Non-Coding	[A/C]	ACCCAATTTTGACGTCCAAGAATCCACCGTTTCAAGATCGTGTTGTGCAGGAGGTACTCT[T/G]CATGATTCTGGAACCCGTTTTTGATCCACGGTTTTCATCCAAATCACATGCTTTTAGGCC
265	chr1_25373869	Chr1	25373929	Arabica	Set 2 Mundo Novo/Bourbon/Et39	Non-coding	[T/C]	CTATGGTTTAGCCATTTCTGTCAAACCAATACCAATTAAGCAAAGCAATGAAATCAAAGT[T/C]TTTTTATTTCACTTATAGAGAAACAAGTAGAAATATGACAATACAAGATACTACTCACAA
266	chr1_25428026	Chr1	25428086	Robusta	Non-coding regions	Non-Coding	[T/A]	TGCAGCATAAAAGTTTCATTGGTACTACCAACAAAAGAAAGAAAAATAGAACAAGAAATT[A/T]ATTTGTTAGCCACAATACACTTAATAAATATACAAGATAAAACGCATCTGACAAAAGAAA
267	chr1_25431740	Chr1	25431800	Robusta	Coding regions	Coding	[T/C]	GTTGGATGTCATGATCGATCACAAAATCTACACGTGTGAGTTCCTTCAATGTCCTCATAG[T/C]GAACTTCGCCACGGCTTTCAGGACAGATCTTCCAGAGATAATCATCAACTATCTTGTCCT
268	chr1_25490527	Chr1	25490527	Arabica	Set 1 Ar8/Ar36B/Et39	Coding	[T/C]	TATTTCTATTCAACCTTTCAATGTGAAATCATATCCAGGTTTGTAAGCACCATGACGCAC[T/C]GGGCAGGTAACACAGTTTTCAACAATCCAAAACTAATTTGGTCAGAAAAAGAGAATATCA
269	chr1_25547823	Chr1	25547883	Robusta	Coding regions	Coding	[C/G]	TTGTTTTTGTTAATTATAGAACATATGGACATTTTTTCTGTGCATGAATCAGAGGTCCTG[C/G]AGTTAATGCTTCATCCAGCAAACAGTCTAGTGACCCTAATTCTGAGGATGAAACAGATGC
270	chr1_25551645	Chr1	25551705	Robusta	Non-coding regions	Non-Coding	[A/G]	GTCCCAGTATGTAATTCTGAAAGGGGCTATATTTGGTCTGCTATGTGCGACTCTGGAAAC[A/G]TCACATTCTGTATTAAGGGATTCCTTTTTACCAAGCGTCCATAAATGTTCTACTGTAGTA
271	chr1_25622128	Chr1	25622128	Arabica	Set 1 Ar8/Ar36B/Et39	Non-coding	[A/G]	AATTCTTATGCTTGGTTTGTGCCTCACCTTTTCATGGATGGACTTGATGGCCTGCAATTT[A/G]TGCAACTAGTGGTACCTTCATGCTCTTCAGTTACTTGCGTGTTGAATATCTATGCAAAAA
272	chr1_25638163	Chr1	25638223	Robusta	Non-coding regions	Non-Coding	[T/C]	ATTTGGCTCAAACTTGAAGGTACTATAAACAATTACTTGAACAGGACTAACGTGGGAGCA[T/C]GTCAGTGTAAAATGTTAAAATTTACCAGAGATCTTTCTGTAATAAGAACAAACACTGGGC
273	chr1_25668482	Chr1	25668542	Robusta	Coding regions	Coding	[T/C]	AGGCTGCTCAGCAGCTCCTGGATGAACTTGTTAATGTTGGAAAAGAGATCAAATCTGACA[T/C]CAGGGAGAAGGCTAAAGATAAAGGAAAGATGAATAGGGAATCAACTGTTCATAGTACTGG
274	chr1_25784683	Chr1	25784743	Robusta	Coding regions	Coding	[T/C]	GTATTGAGTCCACCTTTTAGCTGCACAGGCTATAGTGATTTGCAAGCAACCCAAAGAAAG[T/C]CCCAGCATGTGAACTAACAAGCTAACTGCAGGAAGTTCTCTGGACAAACTTTTTCTTCTT
275	chr1_25794395	Chr1	25794455	Robusta	Non-coding regions	Non-Coding	[A/G]	TTTCCTTTCCAAAATTATAATGCCAAAATATTTAGTATTTTTATGCCTCTTTGCTCTTTG[T/C]TTATTTTATTGTAAGTTTGCAGCTTCCTTGCTCTTAGTTTCAAAGCCACAAGTGGGAGAG
276	chr1_25860172	Chr1	25860232	Robusta	Non-coding regions	Non-Coding	[T/C]	CTTACCTGCTTTTGGACTGCAACACATTACTCCAATCCTCCACCAGTCCCCACCTCTCAT[T/C]ATCTCCCTTTTCCTGCTGGATCTCGACTGTTCCCTTCTCCCTTCCCTCCTCCAAAATCCC
277	chr1_25913018	Chr1	25913078	Robusta	Coding regions	Coding	[T/C]	TGTTGTTACTAGTCCCAGGACTGGTAGATACAGTGCTGATGCTGCTGGTGGGGATGCTGC[A/G]GTTGAATTAACCAGACGTTGTAGGCATGCTGCTGCTGCTGTTGGTGACTTGATATTTATC
278	chr1_25974963	Chr1	25975023	Robusta	Coding regions	Coding	[T/C]	TATCAATTAGTAGATGAGATACAAGCAAGATTGATGAGAGTGTACTTGAGAATATAAACA[T/C]GCATGCACTTATTATTATTGCTCCCTCATCCCATTTTATATATCATAGTCAACTTTATAC
279	chr1_26045084	Chr1	26045144	Robusta	Coding regions	Coding	[A/G]	ACTATATCAATTATAGGCCAAGTTCAGCTGGGAAAGATGATAATGGTTTGAAAAGGATGA[A/G]TCTCCTTGCCCGGGCTGCTGAGTCAATTGCCAACGGTGATATTATGAATGTACAGATTCG
280	chr1_2616815	Chr1	2616875	Robusta	Coding regions	Coding	[G/C]	ATAAACTTTTACAGCACTCCATGTCTCTTAATGCAATTCTCAACATTCGATAGCATTTGA[C/G]CAGGGTTTTTTTTCCTCCCATCCTCTTTTCTTCATCTTCTGAGCATTTGGTGTTGCATTA
281	chr1_262067	Chr1	262127	Robusta	Coding regions	Coding	[A/C]	TGCTTGGCACTGACTTCAGAACATGGAATAACTTGTCGTACATTAGTTTTTGTTGCTAAT[T/G]AAGATAAGTGAAAAGGTAGGAAAAGTATGATAGGAAAATGGAATTGTCCTATTACAGATT
282	chr1_26262390	Chr1	26262450	Robusta	Non-coding regions	Non-Coding	[A/G]	CGAAAGACAGATAAAAGAAGAAACACGCAAGTGCGGATTTAACGCATAGATATCACGATT[T/C]TGGAAGTTAGTTCTTATATTATGTGATTTTGACCGGTCACGCAACTGAAGTCTGCTTGTG
283	chr1_26298432	Chr1	26298492	Robusta	Coding regions	Coding	[A/T]	TATGTACCTCTCAGAACCAGCTAAATCAACAAGATTAAGCCGTGCAAACCTATGGTGAGT[A/T]ACACCTTGTGATTCCCACTGAAACGAAAGAAATAAGCAAATAGGTTACATTTGTTAAATT
284	chr1_26542114	Chr1	26542174	Robusta	Coding regions	Coding	[G/C]	CTAGTCAATACATTTTCATCTTCTTCCTTGGGGAAAATTGGTTTTTATTTCTGGAATACT[C/G]GTTGAGACGGTGTTTTTTCTTTTGGGATCATCAAAAGAGTTTTCATGTGGAATTGGATTA
285	chr1_26891644	Chr1	26891704	Robusta	Coding regions	Coding	[T/C]	GTTCTGTTCAGTTGCATGCGTGTTGATTATCTTTTTCTATTGACCACTAACCTCTACCCA[T/C]ATATCAGGTAATAAGAGAAGGCAAATTATTCAAGTTGTCCAATACTTGGACGAAAGATTG
286	chr1_26918393	Chr1	26918453	Robusta	Non-coding regions	Non-Coding	[A/T]	TAACATACATTCCTGGAACAGGCATTTTCAAGAAAATGGCCCTCTAGAGTCTATAGGCTA[A/T]AGACTCCTTCAGGCCACGAAGACCAGAAATGTTGATCTTGTGCAATTACCTTAGGATATG
287	chr1_26973228	Chr1	26973288	Robusta	Coding regions	Coding	[A/G]	TCCACTATTTAGCACTTCGACATTCAACTGCATCGGTATGGTATCAATAGTTGGGATTTT[A/G]TACGTCCATGTGCCATCTGAAATTGTCAATCCATCTTCATTGATAAGGTATTCTTCGTGC
288	chr1_27017389	Chr1	27017449	Robusta	Non-coding regions	Non-Coding	[A/G]	AAGGTATGATCAGTCTGCAAGGTCAAGATACACATGAGCACATACTTTAGTTCCTTTAAT[T/C]ATGCCTCGTACATAATTTGGCTGAAAAGCTGGTGGCAAAAGGCAACAAGAACTATTGTTT
289	chr1_27051071	Chr1	27051131	Robusta	Coding regions	Coding	[A/G]	CGGTCTATCTCAGGTATGGCTTCATGGAAATCAATTTACAGGGTCAATTCCAGATAATAT[T/C]GGGGATTTAACTTCATTGAGAGACCTGAACCTGAATGGAAATCATCTTGTTGGTTTAATT
290	chr1_27093164	Chr1	27093164	Arabica	Set 1 Ar8/Ar36B/Et39	Non-coding	[A/C]	GCTAAAGTGTGGAAAAGATAGGTCCCATGCAGGGTGCCCTTTAATGTCAGCATTAACCAC[A/C]ATAGAAACAGAAGCATGTATACACGGATAACTTTTGCCTACAGTTCAATGGATCTTGCCA
291	chr1_27152410	Chr1	27152470	Robusta	Non-coding regions	Non-Coding	[T/C]	CTTCACAAGCTATTGTCTTTCTTGTTAAAAACAATAGAGATTCTCTACTAAATAAAACTC[T/C]AATTTTATTTAGTATAGAGAATGATCCTAAAACATTTAGTGAAATTATGAAATCTAGAGA
292	chr1_27160311	Chr1	27160311	Arabica	Set 1 Ar8/Ar36B/Et39	Non-coding	[T/C]	TTTATTTTTTATGCTTGTGACTTATTTGCCATTAAATTGTTGTGCATTTGATATCTCAGT[A/G]TTGTTTATTTCGCGTTTGGATCCTAACACAAAAACATGTAAGTCTCCATCTAAACTAGAT
293	chr1_27306117	Chr1	27306177	Robusta	Coding regions	Coding	[T/G]	GAGTTACATCACAGTGAACATGTGAAGCTGATGAAGGATCCAAATCTTGGCATACTTTCT[T/G]GGCCAAATCATCTTGAATGTCAGCAACGACTACTTTCGCTCCATGTTTGACAAAAAGTCT
294	chr1_27356841	Chr1	27356901	Robusta	Non-coding regions	Non-Coding	[A/G]	ATAATGCTCCTTTCTTGATCAACCCTGCTAAATTGTGTTCCTCTATTGCTATGTGGAAGT[A/G]GCTTGTCGGGCAAAAATATAAGAAGTAGAGAAGAAGAAAAGCTAAGCAATACCTTATGCC
295	chr1_27366485	Chr1	27366545	Robusta	Coding regions	Coding	[T/C]	TCCCTCTCTTTTTCCACCTCTTCACGAACTTTAGCAGATTCTTTTTTAAGTCCTTCCACA[A/G]CAGCTCTATCTTCTCCAATTCCTCTAGCTAATTCATCGCATACTTGCTCTAAAATCTCTC
296	chr1_27469477	Chr1	27469537	Robusta	Non-coding regions	Non-Coding	[T/G]	TTCACATTTTTCGTTCCTTTCTTGGTGCTGTAAAAGCATCACAAATTTTGGCGAAAAGAT[A/C]TATAGCCAGGTGAACCTTGAGCGAGTTAACACTTTGCTGTCATAACAAAAACATTTTTGG
297	chr1_27472911	Chr1	27472971	Robusta	Coding regions	Coding	[T/C]	AAAAGTGAAAAAGATAAAAATTACTAGAGAAATGTCAAAAACATAAAAGAGCTAGAAATG[A/G]GTGAGGGAAGCATAAAAGAAATCTCAAAAACATACTAATCCGAGATTATGAAGAATATTT
298	chr1_27516036	Chr1	27516096	Arabica	Set 2 Mundo Novo/Bourbon/Et39	Non-coding	[A/C]	GAACTTCCAGTTTGTACGTACCAAGCTGTAGCAACAGCCCATGCAGAATTTTTTTTTTTC[A/C]AAAAAAAAAAAGTTTACGAGGAAAGGAGGCCATTGCATTCTAAGGTCAAGGCATGAGACT
299	chr1_27516181	Chr1	27516241	Arabica	Set 2 Mundo Novo/Bourbon/Et39	Non-coding	[T/G]	TTTTTAACCATTAAGCTTAGCTCAGTGGCCATCAGGGAGGGCTTTGAGTCCCTTCTTGGG[A/C]TGTAGGTGACGGTTCAAATCTTACCTGTAGGAAAAAAAATTTAAAGGTAGTACCATAGCA
300	chr1_27531769	Chr1	27531829	Robusta	Non-coding regions	Non-Coding	[A/G]	GTTTAATTTATACCAATTTATCAATTTAGATGCACACATATAACATACGCACTAATATTA[T/C]ACCATATAAAACCTTTAAAATAAAACTAACCCTTACTATGTACTTAAAAAATCTCATTAA
301	chr1_27625588	Chr1	27625648	Robusta	Coding regions	Coding	[A/G]	TTCTCTCGTGCGTGCTTGATCTAGTGAGCATCAGCAAATTGCTTTCCAGCTAAGGTGAAG[A/G]GAGATGAAGACCATATTGCCATGCTCTGACAGAAATGGTTCAAACTCTGGTTGATTGCAA
302	chr1_27628191	Chr1	27628251	Robusta	Non-coding regions	Non-Coding	[A/G]	TTTCATTTGGGAAAATTTCATACATTAAGATATTCCAAGAAAAGAGTACGCCCCCACACA[A/G]AAAGGAAATACACAGAACTACAAAAGCATCATAAATGGTGGTATAGGTAGCTCACCTCGT
303	chr1_27723907	Chr1	27723967	Robusta	Non-coding regions	Non-Coding	[T/C]	AAATAAATGCACAATTCATCAACAGGGACAATAACCATTCCATCAGCACCCTGCCACCGA[A/G]TAGGATCCAGGATCCAAGCCATAGCAACAAAATTACAAGAATAGTGGCTTGCTGAAGAGT
304	chr1_27750923	Chr1	27750983	Robusta	Coding regions	Coding	[A/C]	CAAGTCAGAGTCAAATCCTGAATCGGATCCTCTTATCCTTTGGTTAGATGGAGGACCTGG[A/C]TGCAGTTCATTTATTGCACTTTTCTTTGGGACAGGTGAATTCTAATGCCTTACACTTTGC
305	chr1_27894384	Chr1	27894444	Robusta	Non-coding regions	Non-Coding	[T/C]	CATCCCATAGAAAACTGAGGTGAAACATGTGGAAAACTCCGACTTTCCATTCCCTGATCC[T/C]TGTTTCCATCTAAAACCATTCATTTCCCAGCCGTCTTGCAGTAAATTTTGTATCTCACGC
306	chr1_27940535	Chr1	27940595	Robusta	Coding regions	Coding	[A/C]	TAGATTTCTCATTGATGCAGCATGATAGTTGATAGAACAAGAAAATGCTTCTGAATAGGG[A/C]AGAAAATCTAGCAAAATACTGCTTCTCATGCTTCTATATGTTCAATGTGCTTGAAGTATG
307	chr1_27958181	Chr1	27958241	Robusta	Non-coding regions	Non-Coding	[T/C]	TTTTATTGATAAACTGCTCTGCCTAAATTATTAAGTACCAGCAAAATATACATTCTTGTT[A/G]CAAGGGTAATGCACTATATTCTACCATTTGAATAGGGAACTGAGGAATTCACGGACTTTC
308	chr1_28027748	Chr1	28027808	Robusta	Non-coding regions	Non-Coding	[A/C]	GATATACTTTAAAAAATTCTTTGTCACAATTGCACAGAAAGTGAACGCAAATTACGATAC[A/C]AAAACATATTGTGGTTGGCCGTTGATATTTTTTGAGTTTCTATCAAAATTTTCACTATAG
309	chr1_28108007	Chr1	28108067	Robusta	Non-coding regions	Non-Coding	[T/C]	CCTCTGCCTCTGCAACTGGGATTGAAGATAGGAAATCTTGTTATTCCCTCGTGCATTGCA[T/C]GTGATGCAGTACTCCATTACTCAGTTGAAATTGAGAAAAAGATCAATAATTTGCATTCTC
310	chr1_28215714	Chr1	28215774	Robusta	Coding regions	Coding	[A/G]	CAACCATCTTTCTTGTTTATTATAAATTCTACTGAAGTTGTCATGACCTTTTAAGATAAC[T/C]GACACACTCGCTATACAGTTCCCCCAAAATCAAAGTCAGGAAGCTATTAGTGAATGAAAT
311	chr1_28228910	Chr1	28228970	Robusta	Non-coding regions	Non-Coding	[T/C]	CCCTCTTCCCTTCTTGTGCAACATTCACCACACTTAGGCCTGGAACAACAGTGGCGAGAT[T/C]GGCTCAGAAGTTTATAAGTATAAAGAAGCTAGGTTACAAGAGGTACATGGATGATGGGTT
312	chr1_28314960	Chr1	28315020	Robusta	Coding regions	Coding	[T/A]	CCAAACCCTCTGTGCCAACAAACTCTTCCTGGCTGCAAGCAAGCAAATCTCAAGTAGTGA[A/T]AATCATGCAATTCATCAGCAGACCAACTTCAGAAAACATCAAATCTACAATACATAAAAG
313	chr1_28335761	Chr1	28335761	Arabica	Set 1 Ar8/Ar36B/Et39	Coding	[A/G]	ATTTTTGTTGTGAGATTATTACTTCTATTGCAATGTGAATATTACTTGCAGCATTTTTGG[T/C]GGGATCATTGTGAATTGCGGATTATAAATGACGGTTGTAATTGATGTTTTGTTTTTATAA
314	chr1_28344817	Chr1	28344877	Robusta	Non-coding regions	Non-Coding	[T/C]	AGTCCTATTTATCTATTGCAAAGGCTTTCAAACTCTTTTGCTTTTCAAGTGCTATTCTTC[T/C]TTTTGAATTCTTGAATGGGTTTAATTCTTTTTAGGGATGGGCTGATTGTACGATTGTATT
315	chr1_28398004	Chr1	28398064	Robusta	Coding regions	Coding	[T/G]	TGCATTCCAACTACTCTGCCCGTGTCTCACCAGCACCACCCTCTTTGCAACCTTTATAGG[A/C]GGGAGAAAATCAAGTAAATCACCCTTTTTACTCTTCAACAAATCCCCCTTTCCCGTCAAC
316	chr1_28421957	Chr1	28422017	Arabica	Set 2 Mundo Novo/Bourbon/Et39	Non-coding	[A/C]	ATTAATGATTAAAACTTAGTACCTTAAATTATTATAGGTATAATTTAATTTTTTTTTGTA[T/G]TTATATATTCTAAAATACTATGAAAAGTAGTTTCACTTTTTAGATAACCTTGAAAAATAT
317	chr1_28499157	Chr1	28499217	Robusta	Coding regions	Coding	[T/A]	CTAATTAAGTCTTGCTATAGCAGTAAGGATGAAAAACAAGCAGAGTAACAAAATGGGGAG[A/T]AGTTGTCAAGCATAGAATTTGGATAACACGATGTAATTATCTAAATTCAAGTAAGGTTCC
318	chr1_28535437	Chr1	28535497	Robusta	Non-coding regions	Non-Coding	[A/G]	TTTGATATTGCATTCAAGTTTCTTTTACTCCTCCATGATTAAAATGGACCACATGAACAC[T/C]AAAACTTCTTCATGGGTGGTATTTAAGCCATTCATTCTTGTCATTGGGTCTTGCTACCTA
319	chr1_28539121	Chr1	28539181	Robusta	Genes of interest	Coding	[T/G]	CACAGAAGAAAAGGAACACCGCAAATCCCAGCTCCGTTAGATGAATTCTGAAAGATCAAT[T/G]ATCCAAGTTAGGATCCATGATGCCATTATATTAGTCAAAAAAGAATGAGAAACTGTGCAA
320	chr1_28544073	Chr1	28544133	Robusta	Genes of interest	Coding	[T/C]	CTTAATGATGGGGTCAGTTGAATCATCAAGAACTTGAATCACAATACGGTCGGACGGCCA[A/G]GAAAGGTTACATGCAGCTCCAATGGAGATCTTGTAGACCTGTACCCAAATAAAACCATTT
321	chr1_28573443	Chr1	28573503	Robusta	Coding regions	Coding	[A/G]	ACTTTGGCTGCATAATTTTTTCTCAGGAAATTCATCTAAGGGACCAAACAAGAACTACTC[T/C]TTGAGTGGTGGTACTGAAACTAAAGTTTTTGGCATCTTCAATTCGCTGGCCATTATTGCC
322	chr1_28639262	Chr1	28639322	Robusta	Non-coding regions	Non-Coding	[A/T]	TGCATTCATCCTAATTGTGTTCATAGAGGGACATGCTCAGAAGTCACAGCATTGCATCAG[A/T]ACTTGTTTGATCCCCGTCCTTGGCATTGTCAGTTCCTAATATAAACATCTCCAGAAGCAT
323	chr1_28640920	Chr1	28640980	Robusta	Coding regions	Coding	[T/G]	AAATGTCCCCAATTGGAGATCACGAGTTTAAGAAAAATAAAGAGTCTCTTTGCAATGAAA[T/G]CAAACAAAAGCTGAAACAATTAACTAAAATAACATTTTCTGGTCTTTTGAAGAAAATTAC
324	chr1_28703959	Chr1	28704019	Robusta	Coding regions	Coding	[T/C]	TATCTTTTGCAGTAAAGGAGGAAAAGCTTTCATTGATGCATTATTGCCTCGCTTAAACCC[T/C]GAAAACATGAGTGGAGGACCATCAATGCCATTTGTGCTTGAGGTAGTCTGTTACCATTAG
325	chr1_28727858	Chr1	28727918	Robusta	Non-coding regions	Non-Coding	[A/G]	ACAATTATCCCTTTAAACTATTTGTCTATTTTCTTTCATGAGTAAATCCTTTTCTCTTTT[A/G]TTTCCATAATAAGGATAATTTCAGAAATCTTTCTAACATTTTTCATAATATCATTTAGCG
326	chr1_28790795	Chr1	28790855	Robusta	Non-coding regions	Non-Coding	[A/G]	AATAACTCAAAAAGAAACTATTCAAAACCACTACCAAATAATAGTAATTCCACTACTCCT[A/G]AACATCCACAAACTCTAAAAGTATGATGGCAATACTTTCTTTTCAATCTTAAAAATCTAA
327	chr1_28793891	Chr1	28793951	Arabica	Set 2 Mundo Novo/Bourbon/Et39	Non-coding	[T/G]	CTAATGGACAAAACGAAGTTTCATAATAATTTTGAGTACATCACCATTTTCACACATTTC[A/C]TCCTTCTACAACACAAGAATAATAAGTATTTGGCAACTTCCCCAACTTCCTTAAGGATGT
328	chr1_28807274	Chr1	28807334	Robusta	Coding regions	Coding	[T/A]	CTCATCACATTCATTCAGGAAATAAGCATGAACAGAAAACTAGAAAAGGGGTAAGAAATG[A/T]AAGAGTAGTTAGTAGACTCGAGACATCTTAAGGTACTTATGGCAAAAATATCGAAACTAG
329	chr1_28877094	Chr1	28877154	Robusta	Non-coding regions	Non-Coding	[A/C]	CCTTGTGCAGCAGAGACTGTAATTGTCGAAATTCAAGCCTGACAAAGATTAATTGTGCAA[A/C]CCTAAGTCAGCAATCCCAAACACAACAAGTACATTAATTCTTCAACTATTCTCCTTAACA
330	chr1_28882830	Chr1	28882830	Arabica	Set 1 Ar8/Ar36B/Et39	Non-coding	[A/G]	ACTTAAATCGTACCTAAGTATATTGAGCCGGGGTTGGATTTGGATAAGACTCGACCCATT[A/G]AAATACGTAATCATAATTAATTGGGTTTTACCACTTAACTTAATCATACTTTTAAACTTT
331	chr1_28889784	Chr1	28889844	Robusta	Coding regions	Coding	[T/C]	TTGCTGGGATCGATCCAGTGGAGGAAGTAAAAAAGCGATGTGTCCGTATTGTTGGAGTTT[T/C]GGAGCCAGAAGTTGGTGGATGCATCCTTTGCAGGTTTTCACTGCATCTTTTCTTTTTTAG
332	chr1_28957585	Chr1	28957645	Robusta	Coding regions	Coding	[A/G]	ACCAACAAAGGGATCTGGGTCAGTTGTTGTACTGGCTCGTCCTGTCAATAAACCTGAAGG[T/C]GGTTTCAGGAAGAAATTACAGTCATCCCTTGAAGCACAAATTCGTTTCTCTATCAAAAAA
333	chr1_28970681	Chr1	28970741	Robusta	Non-coding regions	Non-Coding	[A/G]	CTTCAACCTAGCTGGCACTGGAGCCAATGGATGGTCCCTGGTTCCCGTTCGCCCACAACT[T/C]CTGATTTAAACCCTTTGATATTATCTACAAGGACCAAATTGCTCAAAGGGGCCTCATATA
334	chr1_28997312	Chr1	28997312	Arabica	Set 1 Ar8/Ar36B/Et39	Non-coding	[T/C]	ACCCATCAATTAGCAGCCTAAATCCTATACAAGTCTTGACCTACCAGATGGAGAGATGGA[T/C]GGTCTCCCCGCAAAAAACTGCACAGTTTAAATTAGGATGGATTTTTCTATGGGAAGCCCG
335	chr1_29025655	Chr1	29025715	Robusta	Coding regions	Coding	[A/G]	TAAATTTATTAAGAAATGAGAGAGAACATCAAGTTCTTACCTTTGAAGCAAAGGGCCTCA[A/G]ATCCGTACTGGTAATTTGACAAGAACAGTTACGTAAACAGAGACCCCACATTTCACGTAG
336	chr1_29041149	Chr1	29041209	Robusta	Non-coding regions	Non-Coding	[T/C]	TCGTCCTCCACTTCATCATGTTAGTGGACAATTATGTGAACTCAGTGAGCAGTAGCTGTG[T/C]TGAGTTGGACTAAACCAAATAATAACATGGTGGTGCATACTATTGCACCATAACAATTGG
337	chr1_29114225	Chr1	29114285	Robusta	Non-coding regions	Non-Coding	[A/C]	CAAGTGTGATTGTTGCATTAAGATTTTTAAGGGAAAAAAAATTAAAGAATGATCATTAAA[T/G]AGAGGTGTTACCTTACCTAGTATAATTAGAGCTTGATTTGTGTAATGTAAAGGCACAAAG
338	chr1_29135764	Chr1	29135824	Robusta	Coding regions	Coding	[A/G]	CATTCACATGTGTTTGCCAACATTCTGGAAGTACAAAATTTTATACTCAATCTGAATACA[T/C]ATGAGGACATAATTACCATCATCAGGTTTTTTTACGAACTCCACTCCTAATCTTTCAAAT
339	chr1_29145263	Chr1	29145323	Robusta	Genes of interest	Coding	[A/C]	AACCTTTAAATATTGTACTATTGAATCAGTGGTCATAGTTTGTGTTTATAATTCTTGCAT[T/G]TTGAGGACAATTCATTCTAATTAACTTACTGGCTGAAAATGAATTGAAGTCAATACAACT
340	chr1_29147665	Chr1	29147725	Robusta	Genes of interest	Coding	[T/C]	AATACAGTCTGCATTTTTGTTTTACAGGGAGCACCTGCTATAACCTTCTTTCTTTTTGTC[T/C]CTCCAAATTTTTTAGGTTGCGCCTTTCAAAAGACTGCGAAGGGTGACATTCATTAACAGC
341	chr1_29209869	Chr1	29209929	Robusta	Coding regions	Coding	[T/C]	AAGAGGTCGATCATTAAAGCCAGAAGACAACCAAATTGGAAGAGCACAGCCCAACAATAG[T/C]GAAAAATGGCTGAAGGGAACAATGAAAACATGATTGAAACTTCAGAAGAATTATTTGCAA
342	chr1_29223963	Chr1	29224023	Robusta	Non-coding regions	Non-Coding	[A/G]	AATGTCTAGGAAAGAGAAATCCGTCAGTGTCATCTGCATTCTCCACTCAATTTGATTTAC[A/G]TGATAAGCTTCTCCTGCAATTTGATAAATTAGACATCTCTTTACGTTATTGAACACATTT
343	chr1_29296260	Chr1	29296320	Robusta	Non-coding regions	Non-Coding	[A/G]	ACTGTACAACCAAGACATTTGGAGGTTCTTTGCATCCCTTTGCAAGTGTAAGGTAAATAC[A/G]AAACTACAAGGCAAGTAGAAGCTTTTCACAAAATTAAAGCTATTATTCCTTAAAACAAGG
344	chr1_29329002	Chr1	29329062	Robusta	Coding regions	Coding	[G/C]	GCTCCTTTTGTGGGTTGTCAGAAAGAAAGATTCATCTGATGTAAAGTACACGGAGTTACA[C/G]TTGTAATTTTTTTTCCCTGCAGCTGGCAGTTAAGAAGCTGGAATTACTGCAGGTATGGTG
345	chr1_29406123	Chr1	29406183	Robusta	Coding regions	Coding	[T/C]	AGAAATGGTTATGGAGCCTTCTTTACTGATCTTAGATGAACCCACATCTGGCTTGGATAG[T/C]TCTTCTTCTCAATTACTGCTTAGAGCACTCCGTCGCGAAGCTCTTGAAGGCGTAAACATA
346	chr1_29475323	Chr1	29475383	Robusta	Non-coding regions	Non-Coding	[A/G]	TTCTTGCAGTGTAATTTGGTTTTGTTTTCTAAAGTGTCAATTTACTGAAAAGTGGCATTA[T/C]GGAAAATGATGTCTTGGATGGTCTTCAATGGTTGACCAACCCAGAATTCGTCACATGAAT
347	chr1_29507791	Chr1	29507851	Robusta	Coding regions	Coding	[T/C]	CGCTGTGATTGTTGAAGTCCTGCCTTGGCAAGTGATGGTGATTATCCGCGCTTGATCCGG[A/G]GTTATCATCGATTTTACCCTCATCATTTGCGACCAGAAATCTCTTCTCTTGCTCTTGCAT
348	chr1_29561365	Chr1	29561425	Robusta	Genes of interest	Coding	[A/G]	GGATGAAGCTCCCCATTGATGCCTGTGGTCAGAACCTTTTTAGCGACTTGGTGAACTGTG[T/C]TCTTGACAGCGTTTTTCAAATTTTCCTCCAAATGCCTCAGATCAATTGCCTGACAAAGTG
349	chr1_29565158	Chr1	29565218	Robusta	Non-coding regions	Non-Coding	[A/G]	GGGCATTCTTTAAATAAAGGGTGCGACTCAAAGAGTGTTGGGTGGTTAGCTGAGAATTTA[T/C]TTGGGCCGAAGGATCATCATGTGATCTGACGGATAAAATGTGTGACACGTAGGCCCAGGG
350	chr1_29598314	Chr1	29598314	Arabica	Set 1 Ar8/Ar36B/Et39	Coding	[T/C]	CAGTTCTTCCTGTGTTCGTATTGGCCAATGATCCGAACAAAGGGTATCTTAATCAACTGA[T/C]ACTGCTATAGAACAAACAAACAAGATCGTGTTTGATAGTATAAAATTGAATTTGAAATCA
351	chr1_296016	Chr1	296016	Arabica	Set 1 Ar8/Ar36B/Et39	Non-coding	[A/G]	CAAAATGCTATAAGACTTCAAATCTGCTGTTTAGCTATTTGCCTTTAAAATTGGTTTTCG[A/G]TCGCATTACTAGACTTGTCTTGTAATTGTATGACATTAAACCTATTTGAAGGGCTATTGT
352	chr1_29625404	Chr1	29625464	Robusta	Coding regions	Coding	[A/G]	AAATTGCCCTTACAGTGATAAGATCAATAGCGGATATCTTTTACATGATTCAGATTTATG[T/C]GCGGTTTCGTACGGCTTATGTAGCTCCTTCTTCTCGCGTTTTTGGGAGAGGAGAGCTCGT
353	chr1_29707751	Chr1	29707811	Robusta	Non-coding regions	Non-Coding	[T/C]	AGCTGCATCATATTCCTGTGCCTGCCTAGTTTGGGTAAATGGTCTGAACCAGTTTCTTTT[T/C]CTCTGACTCAAGTTTACTTTTCTTAACATACACAGTGTCGTGTTACATTACACCAGCTCT
354	chr1_29719444	Chr1	29719504	Robusta	Coding regions	Coding	[A/G]	AAGCTTGGATTCTCAGTTATGGCATGCCTGTGCTGGAGGGATGGTCCAAATGCCTGTGGT[T/C]AACTCCAGAGTGTATTATTTTCCACAAGGCCATGCTGAGCATACCCTCGCTAATGTTGAT
355	chr1_29855066	Chr1	29855126	Robusta	Genes of interest	Coding	[A/G]	ACCCTCCTCTTCCTTTACGTCACCGTCTTAACGGTTATTGGCTACAAGCACCAGACTGAC[A/G]CCACAGCCGGCGGCGACGACTGCAACGGCGTCGGTATCCTGGGCATCGCTTGGGCTTTCG
356	chr1_29890067	Chr1	29890127	Robusta	Coding regions	Coding	[A/T]	TATTAGCAGAAATAACTTTGTAAAAGAATAGCGTCATAGAACCTGTATCATCTCAGCTGG[A/T]CCATACGTTTCAGTCCGTATAATGACTAATCTGTCAAGTAAGTCGATGGGTATGCCATGA
357	chr1_29915945	Chr1	29916005	Robusta	Non-coding regions	Non-Coding	[A/G]	TGGGGGGAGCATGGAGAACATTGAGGACATTCTACGAAGGTTCAATCTCTCTGAGGAGGA[A/G]CGAGATGGTGTCAGGTTGGAGAAGGAGGAAGTAGCGAAAGGTGTGCTAGAGTGCAATATG
358	chr1_29957161	Chr1	29957221	Robusta	Coding regions	Coding	[T/C]	CACTTTATCAGCTTGAGTGTTTCCATGAAGCATATGAACTTTGGCCCTATGACCTCTTCT[T/C]GCTCATCTGACCTTGCAGGAACTTTGATATTTTGAGAGACTTAGACACTAGCAATTGTTT
359	chr1_29975169	Chr1	29975169	Arabica	Set 1 Ar8/Ar36B/Et39	Non-coding	[T/G]	TAAAGAATAGATTTCAATCCTATCTCTATCTGTGCTCATGCATAAAGACTATAGTTTCAC[T/G]TATCCGTTATTTTTCATTACTAAAACTCGCTGCTGTAAAATTATCACAAACTCAATATAT
360	chr1_299891	Chr1	299951	Arabica	Set 2 Mundo Novo/Bourbon/Et39	Non-coding	[C/G]	TGCTTATTTAGCCAATCAGAAAAAAGGCAGGACAAAAATTTCATGAACCAACAATATAAC[C/G]CTGAATTAGAGAAAATCGTTCAAAACATTTTTTCGTCCTTCACTTTTAAAATTGTTGTTT
361	chr1_30028040	Chr1	30028100	Robusta	Coding regions	Coding	[A/G]	CCATTAATCTGGCCTTTACGCGCCGAACCTCAGCATTCATAGCCACCACCTTTGCCCTGC[T/C]TGTCTCCATTGCAGCCATCTCCGACTTCTACAAATTTAGAGCAAAAAAAGAAATTGAAAC
362	chr1_30055777	Chr1	30055837	Robusta	Non-coding regions	Non-Coding	[T/C]	TTTATAAAGTGTAACTTTCAATGACCAATTAATATAGGTCGAAGTCTCAACGCATCTGAA[T/C]ATTAGTTGATGATGGAAGTATCGCAGTGTTGTTTTGACAAAATTTTTGGTCAGCTAAAAC
363	chr1_30122657	Chr1	30122717	Robusta	Coding regions	Coding	[A/G]	ATTACTGCAAGGAAAAATAATGAACAAACAAGGAGATCAAATGAGACTCGTGAAACTTAT[A/G]ACCTTATTTTGGAGAAGTAAGATAGCATATCAAGATGTGCAGAAATTTGTTTGGAACAGA
364	chr1_30151060	Chr1	30151120	Robusta	Non-coding regions	Non-Coding	[A/T]	GACCGTGTAAAACTAGGCTTGCTGGGCATGGCCCCCCGGATCGAGACCCAGCCTTATGCT[A/T]TTTTTGCATTTCATTTATTTATCAACAGAAGTCGCTTGCATGATTAACTTCTGTCCCTAC
365	chr1_30227034	Chr1	30227094	Robusta	Coding regions	Coding	[A/G]	TGTGTTGCTTCATCTCTATAGAATCTACCTGCCAAACGAGATGAAAGAAAAGAATGTGGC[A/G]CAATCACAGAATATCTAGCCTGGTCAGCAGGGACACCTTGCTCCTTATAAGCCAAATATC
366	chr1_30256867	Chr1	30256927	Robusta	Non-coding regions	Non-Coding	[T/A]	TCTCCATTGTGAGCAACGTGATTAGCCCCCCTTTGTGGTCATAGAGTAACATGATATTTG[A/T]TTCCATCACTTTCCAACAATTCAATTTTGGAGAAACTATTCGGATACCTACAACAAAAAC
367	chr1_30275425	Chr1	30275425	Arabica	Set 1 Ar8/Ar36B/Et39	Non-coding	[A/G]	TAAGAATTTGGAACACAAGTACCTATCATAAGCCCCATTCATTCCCGCAAGTAGATTAAC[A/G]GAATCTACCCCGTTTCAAACCATCTTTGCAGTTAAAAGACTCCAAAAATAAATAAATTTA
368	chr1_30291776	Chr1	30291836	Robusta	Coding regions	Coding	[T/C]	ACAGGATTCAGATTTTGGTAGGAAATTTAAGCTCGATTGATATACCTTAGGTTAGATTAT[T/C]ATAGCACAATTATTTCTGCTGTAATGGTCATGACATTATTAGTTTTTCCAAATCAGAAAT
369	chr1_30301624	Chr1	30301684	Arabica	Set 2 Mundo Novo/Bourbon/Et39	Non-coding	[A/G]	AAATGTAGATCCGTCGTGTCTAGAAAAAAAAAAAATCACCATAAATTAAGACGCACTCCT[A/G]CGATCATATATTATTTTACTTACAAATTATTCTCTAACATAACTTTCACAAACCGCAACG
370	chr1_30364597	Chr1	30364657	Robusta	Coding regions	Coding	[G/C]	ATTTTGCCCTTCTCACTTGATTGAGACTCATGACGTTCATATCACGGCATTAGCTTACTC[C/G]AGCATGAGTGAGTTGCTTGTTTCTTATAATGATGAGCTCATTTATCTGTTTCAAAAGAAC
371	chr1_30449444	Chr1	30449504	Robusta	Coding regions	Coding	[A/G]	AATGTATTTCAAATTTTATATTCTTTTAGTGAATGACATATGGAATTTAGGTGAATTGCA[A/G]TTGTTATGGTTATTCTTTTGATTTATGCAAACTTTTGATATGATGCTTTTGTCTAGGCAA
372	chr1_3048568	Chr1	3048568	Arabica	Set 1 Ar8/Ar36B/Et39	Non-coding	[T/G]	AAAAGAGAATCAAATTGTGCAACTTCGAGGAAGTTGTTACGTGCGTCCACTCTATCCATG[T/G]TCACTTTATTATTCTTTGTTCTTGGCCTCTGTGGCGCTTTTCACATTTTCCAGATCTGAA
373	chr1_30486536	Chr1	30486596	Robusta	Non-coding regions	Non-Coding	[A/G]	GAGATTCTTATAAGCTCAAGTATGAAAATCTATGTAACTGTCATATATCCTTAAATAGCA[T/C]TATGAATAAATAATCCACAGAAAAGGCAACAGGAGTTCAAAACAAGCACTGTTTGATTAC
374	chr1_30569411	Chr1	30569471	Robusta	Coding regions	Coding	[T/G]	TAACAATTATATTCCGTAATTAGAGATTTTGGTGATTGGTTTATTATTTCCTCACCTTTA[A/C]ATTGGACTACTTTGGCTCAGTATGTTATACATTACGTTGGCTAATGAAATGGATAATTGT
375	chr1_30656834	Chr1	30656894	Robusta	Non-coding regions	Non-Coding	[T/C]	TGAGCCGAGCACTGAAGGCTTTTCATTTTGAGCTCTCTCACAGCTTCTTTTCATTTTTCT[T/C]CCTAGTAAAATTGTTATCCTTTTCATTTTTGTTATTTGTACGGTTATCTTTTTTCTCTGG
376	chr1_30702337	Chr1	30702397	Robusta	Coding regions	Coding	[A/G]	GACAGCAAGATACATCCATGTCTGCACCATAAGGACATCATACATAATTCCGCACCTATG[A/G]GAGGTTTTAACTAGAACATTGTTTGATGAGAATATTGGTTTATATTTAGCCTCATGCAGA
377	chr1_30721823	Chr1	30721883	Robusta	Non-coding regions	Non-Coding	[T/C]	AATTTTTGACCGTTATAAAATGGAAGAAACAAATTTAAAATTAAAAACGGAAAATGAGGA[A/G]GGTAGAGGACTTTGCGGGGTAAACAGCAGGTCACGGGTTTCTCATTTATTACGACACTTG
378	chr1_30767780	Chr1	30767840	Robusta	Coding regions	Coding	[A/G]	CGAACCCATAGCTACTAACTTAGCCACAGCCATTTGGTTTGTCGTCAATGTACCCGTTTT[A/G]TCTGAGCAAATTACAGTTGTACAACCAAGAGTTTCCACACTGGGAAGCTTGCGAACAAGT
379	chr1_30790022	Chr1	30790082	Arabica	Set 2 Mundo Novo/Bourbon/Et39	Non-coding	[T/C]	TCACAATCGTCTTAGGCCTTGTTTGGATTGCTGTTTTTCGTACAAAAATTACGTCATTTT[T/C]CGTGATCATATTTTTCTATTATCTTTTTTCCTCACATACATCAAATCATTACAGTAATTT
380	chr1_30792841	Chr1	30792901	Robusta	Non-coding regions	Non-Coding	[A/G]	TTTCATTTACAAGAGGAATTACCGTTTCGCAAGTTCGAGGGTGACTAGAAGTTGTGGATC[A/G]AAACTGTTGTTTGTGGTCCAAAAGAACGAAATTTCTCAGGGCCTAATGAAATGTGAACTT
381	chr1_30836502	Chr1	30836562	Arabica	Set 2 Mundo Novo/Bourbon/Et39	Non-coding	[A/G]	ATTAGTAATCGTAAAACTTTGTAATTCACATTTCTGAAATCAAGGAGGTCTTTAAAAATA[T/C]CAAAGATTGACACTAAATGTGAAAATGGAAAACAAATATAACAACTACACTTGTCAATTA
382	chr1_30847998	Chr1	30848058	Robusta	Coding regions	Coding	[C/G]	ACCACCTCCCACAAACAACTGTTACACTTAAATCCAGCTCCAAAGCTAATCATAAAAACT[C/G]TATCACCTTTCTTCAGCCTCTTTTTAGCCTCCATGTACCCCAAAACATACCACAAGCTAC
383	chr1_30873905	Chr1	30873965	Robusta	Non-coding regions	Non-Coding	[T/C]	TTTCTGGTTTTGCCTCACCTGAATGTGTACAAAGAATTGGGTTGGCACGATTTGGTTTCG[T/C]ATGCGGCAATTATATGTCTATTTTTGTGGGTTTTTAAAGGGGATGATAGAGAACGCAAGC
384	chr1_30898911	Chr1	30898971	Arabica	Set 2 Mundo Novo/Bourbon/Et39	Non-coding	[T/C]	TACTGCGTGATTGATTTTAGTCTAAAGCGTGTGTTTAGCTCGCTCAGCTTCTTGCAGTTT[T/C]CCCCTAATTTGTCAGACCCCAGAGACGTAATTAATAGCAGAGCCAGAGAAGTTGAAATGA
385	chr1_30916029	Chr1	30916089	Robusta	Coding regions	Coding	[T/C]	CAGTTATGACCAATCCACAATGCGTCTCCATAACAACGGGTGTTCAATTACTTGTAGGTA[T/C]AGGAGAAAGAGGGAAAATCTGGTTGAAAGGACAGCAATTTCTCGTTTGCCGACTAAATGG
386	chr1_30935553	Chr1	30935613	Robusta	Non-coding regions	Non-Coding	[A/G]	TAGGTAAACCCATAAAGTAAAACGATAAAGAAACAACAAAGGACAGAAAATCGGGCACAT[T/C]GTCCTACGTTCCTAATGTCCAACATGTCTTGCGGTAGGATCAGCAGCGAGTGAACTTGGA
387	chr1_30985266	Chr1	30985266	Arabica	Set 1 Ar8/Ar36B/Et39	Non-coding	[T/C]	TTTAAAGCCTGTTATTTGAAATATTTGCTTTGCCAGACGTTCAAATTTGAATTAAAATAC[T/C]CTTGTTTTCAGCCAAAAGACAAAAGAAAACAAAAAATTCAATCATTAAATTGCCAGTCTT
388	chr1_30995688	Chr1	30995748	Robusta	Coding regions	Coding	[T/G]	TTTGCTCTTGGAGGACTTGCAGCAGCAGGGAAGACATATGACAATTGCCAAGCTGTTCGC[A/C]AAGCAGTTGAATTTCTCCTGAAATCTCAGAGGAATGATGGTGGCTGGGGAGAAAGCTATC
389	chr1_31012680	Chr1	31012740	Robusta	Non-coding regions	Non-Coding	[A/G]	ACCTAATGCCAAAGTTGATTTCCAGCTCGTCCTTGACTCAAACTTCATTTTACTATTTTT[T/C]AAGAAAGGGATCTATTCCTATCTGTATCACAATCGCTTTGACTCAATCCGTTCTCAAGCT
390	chr1_31060144	Chr1	31060144	Arabica	Set 1 Ar8/Ar36B/Et39	Non-coding	[T/C]	ACCCACTCTTCTTCAACATCCAAACTGCATTCTGCACCCCTGCCAACCCTTGGTTTCTTG[A/G]TCTAACATTAACCGAACCCCCTGCCAAACCTATGGTACACCTAGTCCAACACCAACCAAA
391	chr1_31077449	Chr1	31077509	Robusta	Coding regions	Coding	[A/G]	GTCCGCTAATCAAAGAATTATAAGGATACACGGATACTTCTACCCCAGCATTAAGCATTT[T/C]GGCCAAGATGCTAGATGCTGTATCCAATTTCCCACATTTGCTAAGCGAGCCTATGATAAC
392	chr1_31148841	Chr1	31148901	Robusta	Non-coding regions	Non-Coding	[A/G]	CACCTCTGGAAATGGAAATCTGAGTGCAAGGAGATTAGAGGCCACTACAACTCATGACTT[A/G]TGGGAAATGCCACATCCGTGCTCATTAGTGTATCCCACGGCATTGTGGTCACTTCTCGTT
393	chr1_31169330	Chr1	31169390	Arabica	Set 2 Mundo Novo/Bourbon/Et39	Non-coding	[T/C]	TCTCTCTCTCTCTCTCTCTCTCTGGGCCTCTTAGGGTCTGTTTGATGACATAAAAAAGTG[T/C]TGAATCTGAATTTTTTCAGACATTCAGATGTTTTGAGTGTTTGATAAATGAAAATATATT
394	chr1_31173601	Chr1	31173661	Robusta	Coding regions	Coding	[T/G]	TGTAGTACATTGGCAAAGCAATTTCAAACACCGAGATCTCTTTATCCCTCTTCCATTGCT[A/C]AGCAATTTCAAGAATTAGAGTATGCCAATTCTTGTGGACATGAGGTGCACTTCCATAAAA
395	chr1_311828	Chr1	311828	Arabica	Set 1 Ar8/Ar36B/Et39	Coding	[T/G]	CGGTAATTCAAAAGCTTCTCCTATTGCTGAACTAGAATTGGATAGCCTAGTTCCCTTAGT[T/G]GAATCTCCATCTCTTTTTGAACCAAATACAGAAACAAGAGGCTGAGATCCAGTTTCTAGA
396	chr1_31227659	Chr1	31227719	Arabica	Set 2 Mundo Novo/Bourbon/Et39	Non-coding	[T/A]	CAAAAGTTTATCTGTTAACCAAAATTTTTTTCTGAAAACACAAAAATCGATAGGTCAAAA[A/T]TTTGATGGAAATCAATAAGGGTTATTCAGACTTTTGGCTATTTTCGTTACATATAAGTGA
397	chr1_31245169	Chr1	31245229	Robusta	Non-coding regions	Non-Coding	[T/G]	GACTTGCGCAGGTCGATCCCACCACAATGGCCAGAAAGACAGCGATACCTATACATCCGT[A/C]TATAGTTGTGTATATGCATGAAGGTTGAGACTTGAGAGGATTGAAGAGTCACACCCTCCC
398	chr1_31255746	Chr1	31255806	Robusta	Coding regions	Coding	[T/C]	CCTCTCTAACACCTGCAAGCAGAGAACAAACCACTTTGCTTACAGTTCTGAACTCTGCCA[T/C]AAGATACAAATTATGAGCGCTGAATGAACATTACAAAGTTACTATCACAAAACCTTGTGA
399	chr1_31333260	Chr1	31333320	Robusta	Coding regions	Coding	[T/C]	TCTTTATCAAATTCACACCTCCACTTCCTCTGGTTCTCCTCCCATCTCTTGGCAGCCCCT[T/C]TATACTTACCCTTCGAACTTTTTCTAGTCTTTTTACTGATTTGTGAATCAAATGTCACTT
400	chr1_31406102	Chr1	31406162	Robusta	Coding regions	Coding	[T/A]	CACTCCACAATCCATCTCCATTATCCTTCATCACCTCCTCTCCTTCCGCAAGCTCTCTCA[A/T]GCCCAATCTTTAGTCCTCAAATTACTTTCTTCCCGCATCTCCTCAACTTCATTCACAGTC
401	chr1_31476228	Chr1	31476288	Robusta	Coding regions	Coding	[A/G]	GAAATTGTCAACTCCATTTATGGAATCCTAGTAACAGCAAAAACTCAATAATCTCCATGA[T/C]GGCAGAGTTTTTTTGAATGTCGAGTCAACACTTTCCACCAACATATTTAGTGAAACATTT
402	chr1_31486551	Chr1	31486611	Robusta	Non-coding regions	Non-Coding	[T/G]	ACTTGTACAGAAGCACTGCAAAAATGGTGGGAGTTTGAGGATGCAGGGAATGAATTGAAG[T/G]ATAAGTGCATTGGTGAAACAAATCAGCCTCGGCCTCAGCCACTGCAAGTATGGGAAACAC
403	chr1_31535482	Chr1	31535482	Arabica	Set 1 Ar8/Ar36B/Et39	Non-coding	[T/A]	CAACATATTTGTCCGGCGATAACCTTCTGACCACAAAAGCCTACAGCGGTGGCTGCAGCT[A/T]GTTACCTAAATCATGTCCTAATTTCAATTGGATCTCCACTCTGGCACATAACCATTCAAC
404	chr1_31539868	Chr1	31539928	Robusta	Coding regions	Coding	[A/C]	GTGTTGCTTTCATTTTTATAATGGATCATTTTGTTTGATGGTATCACAAGAAAGTCCATT[T/G]TAATGCTGAAAATAAAATATGATTACGCCTTTCTCAATGTTGCTGAGCCCATGGATTTCC
405	chr1_31584047	Chr1	31584107	Robusta	Non-coding regions	Non-Coding	[A/C]	AGGACTGTAAGACATCATGATGCATACTTATCGTCACCTAATTTGAGTGTCAGAGTCAAT[A/C]TTTTGATTAGCATTCTTGAATGTTTAGTAATTCGCCTCTCACACTTCACATTTATTTCTT
406	chr1_31627786	Chr1	31627846	Robusta	Coding regions	Coding	[A/G]	ATTTTACATTTGTCCATGCCCTAGACTAGAATAATCAAAGTCCTTTGTACAAAACTAGAA[T/C]GAAGTTCAGTTATACCTGCATTTTCCTCTGCAGTTTGACATCCCCATCCGCAATAATTCC
407	chr1_31682243	Chr1	31682303	Robusta	Non-coding regions	Non-Coding	[A/G]	TTGGAGTCGGACTCTCACTAGCCGGAAACAAGAATCAGCCAATTTCATTCTTTGCATTAA[A/G]GTTTTAATTTCGTATTCTTTTTCGGTTTAGAAGTACCATCGCCTAGGTTCGGTGCTTTGC
408	chr1_31705955	Chr1	31706015	Robusta	Coding regions	Coding	[A/G]	GATTATGAGGGAGTTTTCTAGTGTTCTTGAGCTTTAAAAATCTATCATTGTTGATCTCTC[T/C]TCTACTTTTCAATCCTGATGGTCATCTGTTTACTCATTGCTCATAGTTCTATGATTAAAA
409	chr1_31796170	Chr1	31796230	Robusta	Non-coding regions	Non-Coding	[A/G]	TTGTACATTGCCGTAGATGTCCCCATGCTTGAGTTCTTGATCCTGAATGACTGAATGGGG[T/C]TTGCAGAGGACATAAGCATGAAAGGATTAATTCCCATTTTTTGCCCAATCAATTGAATTA
410	chr1_31894818	Chr1	31894878	Robusta	Coding regions	Coding	[A/G]	GCAAGCACCAAACCTTGGCTTAAGCAGGATAAGCAGGTCTCAAGTTACAAACTTTACTCA[A/G]CAAAATTCATTTCTCCATCAAAACAGAGCCAAAAATTAACTAACCAAAATACACCAGGCA
411	chr1_31896169	Chr1	31896229	Robusta	Non-coding regions	Non-Coding	[T/G]	CAGCAAGGGGATAATACGTTGCGTTGATGGGGGACCCCTTTTCCAAGTAGGGACCAATGC[T/G]TTCCCATCATCTGCTTTCTTTCTTTTGTACTTTTGGAAAAATGGAGAGACGAGTGGATTA
412	chr1_32092565	Chr1	32092625	Robusta	Coding regions	Coding	[T/C]	ATTGTAAAATTAGCTGCTATTAATTTACAAACATAATAAGTATGGTAGGATACAGCGACA[A/G]AGATGAGCTAAAATTTACCTGGTGGCACCGAGGCCAATGTTATGAGGAAAGATAGTAGTA
413	chr1_32115333	Chr1	32115393	Robusta	Non-coding regions	Non-Coding	[A/C]	CTCTATCTGTGTTATGAGCTTTAACATTTATATTTTGCAGGATGGGAAAAGAATTTTTAT[T/G]TACGATTTCATTCGTGCTCCTTCCCTCCATTCGAGTGATTTAATCAAATTCATCTTCAGA
414	chr1_32182220	Chr1	32182280	Robusta	Non-coding regions	Non-Coding	[A/G]	GGTACAACTGCACAATAAGCATTTTTGTCTTTGTATTTAGTGATGCTTTTCATCACCATA[T/C]AGGCAACAACATTGCAGAATGTAAGGATAAATGGACGGCTGGAGCCATTCTTTAGTGTTG
415	chr1_32253333	Chr1	32253393	Robusta	Coding regions	Coding	[T/C]	GGAAAGCAATGGCACACTTCAAGGACGATCTTGATCCTGCATTTCGAGGCGCAGGGGCAA[A/G]CCCGTATCCTTATTTTTGCATTTGCTTTCACTAATCTGTCAATTATTAAGTTTATTGCCA
416	chr1_32311468	Chr1	32311528	Robusta	Non-coding regions	Non-Coding	[T/G]	AAAGGAAATTGGAGATACAATGAGGCTGATTTATGTATCTGCTTTCTTCTTGCAGGCAAA[T/G]TTTTCCTCTATCTGGTGTTCAATTTTCTCACGTTCATGTACTTTACCTTCTATGGCATGA
417	chr1_32312644	Chr1	32312644	Arabica	Set 1 Ar8/Ar36B/Et39	Non-coding	[A/G]	GTTTGGCGAATATTCAATTTAACTTCTTCTAATTTGAAAAATTACACTATAACTCCCTAC[A/G]GTTTCGACTAAATTGAAAATTAAATGAAAAACATCTTACATATAATAGGGGCAATATTGA
418	chr1_32347824	Chr1	32347884	Robusta	Coding regions	Coding	[A/T]	TTGTAAATCAGAAAAGGTCCCCTAGACTCTCTCTCAACATGTTCACAAGTCTTTGGGATT[A/T]CTTGTGTCAGAGCAATTGAATAGTGTTCTGTTATGTTCTTCTTTCCCTGTGTTGTAGCTG
419	chr1_32413177	Chr1	32413237	Robusta	Coding regions	Coding	[T/A]	AGAAAGCTTGTTTCAAGTTGACCTTTGCTTCATAGATAAAGTTAGACGCTCAAACACTAT[A/T]TTTGACCGTGAAGATCTGAAAGGTTGTGAGCTAAACTTTAGGGGAAAGACCATGGTTGAC
420	chr1_32433361	Chr1	32433361	Arabica	Set 1 Ar8/Ar36B/Et39	Coding	[A/G]	CAATTGTACCTAAGATCAACGATACCTGTTCAAATCAAATCAACCATGGTTAACCATATG[T/C]TTGAAATATAGAAATCCTCCACCGAATTTAACAGGAAAGACGGAGAGAAAAAGCTAAGGA
421	chr1_32463258	Chr1	32463318	Robusta	Non-coding regions	Non-Coding	[T/A]	ATGAATGTGGATCTTTTAACAAGAAGATTATGGACATAAACAAGAAAATGGAATATATTA[A/T]TTTTCTGTTTACACCTTCAAATAACAAGCAAAGATCAACGCAAAATGGTGCATGCCATGG
422	chr1_32543893	Chr1	32543953	Robusta	Coding regions	Coding	[T/C]	TCAGTGGCGCTGGCAAGGCAGTACATGAAGAGGATAGCTAAGGAACTGGAAAGCAGTGGA[T/C]CCGTCCAAGACGACGACCTACTAATCCAAGGGGTTCGCTTTGCCTATCGAGTTCACCAGG
423	chr1_32572308	Chr1	32572308	Arabica	Set 1 Ar8/Ar36B/Et39	Coding	[A/G]	ATTAATTTTCCAAGTTACAACGGATTACCGAGGTGTTTATTTCAAGGCTTGAGCTTGGCC[A/G]TCACCAATGGGTTAAAAAGAGTACATTCAGTATTGGCTTTTCTTCCTTATTTTTGTGGAA
424	chr1_32594188	Chr1	32594248	Robusta	Non-coding regions	Non-Coding	[A/G]	AACTTCCTTAAGCTTGTATAGTAAGGTTATTGTGGATGTCTTCACCCCTTTGGAAGTCCT[A/G]GCCCTTCCTCTTTTTGCTGATATATAACTATTTTGGAGTCAATGACCTCTTAAAGTTGTT
425	chr1_32660251	Chr1	32660311	Robusta	Non-coding regions	Non-Coding	[T/C]	CGTCTTAGCCACATGGGGTTCTTCTGAAAAAACTGATGAAATCTATGTACGGATATTGTC[T/C]TTCAAAAATTCCTCGTAATGCGCGTATAATACCTGAAAATTTTTTCTGAGGTTCTTGGAG
426	chr1_32723602	Chr1	32723662	Robusta	Coding regions	Coding	[A/G]	AATACAGAAAATTTCCATTCCTCACGCAAGAAAAACAAGTACTACTAATATACTTGACGC[A/G]CGGAATAGGAAGGAAACCAAGAAACATTCACCATCACCACCGCTGCCACCACTCTACATT
427	chr1_32836929	Chr1	32836989	Robusta	Non-coding regions	Non-Coding	[A/C]	ATTGTTCAGGACTGTTATATGCACCCTCACTGCTAACTCCCCACCACTAATTCATCAGTT[A/C]GCATCCCAAGCTCTGATCACAGAGCCTCTTATTGCAACAAATGTGCTTTAATTTGGGAAA
428	chr1_32891246	Chr1	32891246	Arabica	Set 1 Ar8/Ar36B/Et39	Non-coding	[T/C]	TTGGAATTCTGCTAGCTAACAATTTTTATTCCAGAAACTAGTTACTACTAATAATTTTCT[A/G]CAAGACGCATATGTATTATAGAGGGCAATCGTGGAAGCACAAAATTCACCAATCTAACAA
429	chr1_32904890	Chr1	32904950	Robusta	Coding regions	Coding	[A/G]	GAGCACTAGAATTGGAATTACATGAACATGAGAGGAGACAGAAGCTCAGGCAGCTCCCAG[A/G]CCAAATAAAATACTAGTGCTACTTACGTTTCAACTTTCATAAGGGCAAACTATTTCACTT
430	chr1_33002855	Chr1	33002915	Robusta	Coding regions	Coding	[A/T]	GGTTATTGACATATAGTTGACCAGGTAATGCAACTGAATCATAGTGTGGAAATGAGAACA[A/T]AAATCAGTACCTGCTTGTGCATCTCTTCCAATTCATCGGTGGCAGTCACTTTATCAGACA
431	chr1_33010041	Chr1	33010101	Robusta	Non-coding regions	Non-Coding	[T/C]	ATAAATGATACAGAGTCAAGGTGTGTGTGGTGGCTGGTGGAGGTGTATGCTAGCGCAACT[A/G]AGAATGTCAAGAAGGAACAATGGAAGATTTTAGAGCAAAAAAAGAGAGAGGGGGAAACAT
432	chr1_33092813	Chr1	33092873	Robusta	Non-coding regions	Non-Coding	[T/C]	TGAAATGCAAGGGAAAGGAATTCAAATGATTACCTGGATTCTCTTGCATGCATGAGAACC[T/C]GAGAAAGCGTGTCTAGAGACGTGCAATTCTTGCGTGGAGATGCCAAAAACTAATGGATTG
433	chr1_33100117	Chr1	33100177	Robusta	Coding regions	Coding	[C/G]	GGCTCCATTAGACCTTCAAACTCCTACTGGTTTTGACACCAAATACTTCCAGAACCTTAT[C/G]AACAAGAAGGGCCTCCTACACTCTGATCAAGTTTTATACAACGGCGGCTCCACCGATTCG
434	chr1_33104009	Chr1	33104069	Arabica	Set 2 Mundo Novo/Bourbon/Et39	Non-coding	[T/C]	ATGCAATTAATTTGGTTGGAAACATAAATTTAGATTAATAATTTTCTAAAATACCCTTAT[A/G]CTAATCACGAAGAGTGCCAATTAATATCAGTTACAGCTAATGGGTTAGTATTGGAGAAGC
435	chr1_33179039	Chr1	33179099	Robusta	Coding regions	Coding	[A/T]	CTACTACAGCTCAGATTTCAGCACAAAAGGCAGCGACCAATTTCGCCATGGAAGCACATT[A/T]CCAAAAGGCTTTGATCATCTTCACTTCCCTGATCCACCAAGAAGATCATCAAAGAGAAGA
436	chr1_33179843	Chr1	33179843	Arabica	Set 1 Ar8/Ar36B/Et39	Coding	[A/G]	GCAGAAGAAGGGCTTCTCAGAGAGCTTTGCAATAGTAAAAGCATCCATCGATCCTGAAAA[A/G]GACTTCAGAGAATCGATGATGGAGATGATCGTAGAAAACAATATCCGGGCATCAAAGGAT
437	chr1_33185657	Chr1	33185717	Robusta	Non-coding regions	Non-Coding	[T/C]	AACATCATAATTGCTTGAAAGGATCCACCATAAATGCTCAATTTTAGTGGCATGCAAGAC[T/C]AGCATAATTCTGCAGTCGGTTTGTTCCAGAATTGACAAAGTGGAAACACGGCATGCTCTA
438	chr1_33209756	Chr1	33209816	Arabica	Set 2 Mundo Novo/Bourbon/Et39	Non-coding	[T/G]	ATAAATTATTTAGGCACTGACCATGACAAATCTTATGATATACATAGTGGGGAGGGGGGG[T/G]GGGATAAATTACGCCTTCAATTTTTTACACTCCAAAACCCATCAAATTCAGCCACCGGTT
439	chr1_33244507	Chr1	33244567	Robusta	Coding regions	Coding	[T/C]	GTCTTCGTCGGCGTCGGATATATGACGGCCTTTGGCACCATCCGGCGCTCCGTCGCCCTC[A/G]GAGTAAATCTCAGGATCGTGAACTAGAAGAGCACAGAGGCCATTGGAGAGTTGAATATAT
440	chr1_33302676	Chr1	33302736	Robusta	Genes of interest	Coding	[A/G]	GGATCTTGGCTTCAAGACAATGGTGGAATGCTTCAAAATGTGCAGACTGAATTGTCCACC[T/C]TTTTCTGCGGTATCAATCTTGGATTGCCCTGGAGGAGGCAACAGCTCAAAATTCTGCACC
441	chr1_33399290	Chr1	33399350	Robusta	Coding regions	Coding	[C/G]	ATTGTACCAATGATTCATAATCACTTTCCCAGAAAGAATTGGCATTCCAACTACCATTAG[C/G]AACCAAGCAAAAGCACCATATTTGAAGCTACTGCATTCCAGCGAATAGATGATTGTTTGG
442	chr1_33445191	Chr1	33445251	Robusta	Non-coding regions	Non-Coding	[A/C]	TATGCCCATCTTTTCTGCATGTGGTCATTTTAGTTATCTCTTTATATTGTTTTTATTTTC[T/G]CTCGCTTGACCTCTTCCCTTGACATTCTGTGCTCACTCACTGGTTAGAGGATGTATACAT
443	chr1_3344774	Chr1	3344834	Robusta	Coding regions	Coding	[A/G]	ACGTGTTGATGATGAGCACATGAAGGTTTTTGAAAATCGTGTGAGGCAGATTCTTATGTC[A/G]TCGGGTTCTACAACGTTCACCAAAATTGTCAACAAATGGAATACAGCTTTGATAGGTACC
444	chr1_33450893	Chr1	33450893	Arabica	Set 1 Ar8/Ar36B/Et39	Non-coding	[T/C]	GCAAATAAGAGCGATGTACATCCTCCCAATCAATTATAGTTAAAACGGGTTTGTGAGGAA[T/C]ATGCCCAAAGGAAAATGTTCCATTAATCGTCACTTAAATGATTTAGTATATCTATCTATC
445	chr1_33518143	Chr1	33518203	Robusta	Coding regions	Coding	[A/G]	CTGGGTTAAGGAATGAAGATGCAATTTCTGACAGCTCTATACAGAGCAGAAGCATGGAAG[A/G]ATCTGTAGGTTCTTCAAATGATCCACCTCTTACAAGGAAACGCCAAAAGATTGATGCCTT
446	chr1_33541143	Chr1	33541203	Arabica	Set 2 Mundo Novo/Bourbon/Et39	Non-coding	[A/G]	CCCCCAGCATCACTCATTACTCAAATTGCTATTGGATTTGAAGTCCACTCTCCTGACACA[A/G]TCTCTTCTAATTTTTTTTTATTAAACGATAACAATTAATCTAACCCATTTCTGCTCTAAT
447	chr1_33550064	Chr1	33550124	Robusta	Non-coding regions	Non-Coding	[A/G]	CAACCACTGTTAATAATGATAAAAATGGTCCACAAAGCTCAGAAGTGCCTTCTGGAGAGT[A/G]CAAGTTGCCACTTGTGTGGATTGACCTGGAAATGACTGGTGAGTATCTAGTGTTAGGTTA
448	chr1_33626765	Chr1	33626825	Robusta	Coding regions	Coding	[A/G]	GCCAACTAGTAAGACACAAATTACACCAAACTTAATTTGGGACAAGATTTTATCGACTAA[T/C]GTATCCAGTGGACTTTGCGCCACTTGAACAGGAAACTTTTTAAGATAGCAAATATGAGCA
449	chr1_33648625	Chr1	33648685	Robusta	Non-coding regions	Non-Coding	[A/G]	ATTTTGGTCAGAGAGGAGGGCGGACATCTTTTATTCTGTGTAGGAGAACTTGTCTCTTTC[A/G]AAGGAATTAATTTTCTGTATAATGGAATAATTGATGGCTTATTTATCAGGGCTAGACATT
450	chr1_33698793	Chr1	33698853	Robusta	Coding regions	Coding	[T/C]	CTGTGAAACTTTGGCCTTCTTCTTGGGGTAGATGTGCACAGATGGAGGGAGCAGAGTTTC[T/C]TGTATCTCCTGCAGGAAACTCAACATGTAAACTAGCTATAGAATAATGTTAAACTACTTT
451	chr1_33713153	Chr1	33713213	Robusta	Genes of interest	Coding	[A/G]	CCACCACCATGGCCAGCCAGCTCCAGAGCAGCCTTGCTTCATCCCTGACAACTAGGTTGG[T/C]TACCCCAAAGGGCATCTCTGCAGCTCCATTCAGAGTCTTACCCTCAAGGAGGAAGTCTTG
452	chr1_33713971	Chr1	33714031	Robusta	Genes of interest	Coding	[A/G]	CATCCTCAGCATTTGCTTGACAATGTATGGCATCGCATCCTTCAACGAGGGTGAGCCCTC[A/G]ACTGCCCCGGGACTGACCTTGACCGGCAGGAAGAAGGAGCCTGACCAGTTGCAGACTGCT
453	chr1_33719918	Chr1	33719978	Robusta	Non-coding regions	Non-Coding	[A/G]	TGATGTTATAATCAATACATATAATTTAGGTACAAGCTTATAGTGTTAATTTTCCATGTG[T/C]ATATTTCCCTTGAACTATCAGCATCCATTAGACGAAGTCCCCTGCTCTGCTTTGCAGGCT
454	chr1_33774450	Chr1	33774510	Robusta	Coding regions	Coding	[T/A]	AACAAGCCAATTGTCAGGACTAAGCGTTCGATAAACATAACTTGAAGTAATTCTCCATAC[A/T]TCAAATTGGAGAAAACTTTTACCCAAATTTGCCAAATCAGTCCAAAACATTCCACCAAAA
455	chr1_338070	Chr1	338130	Arabica	Set 2 Mundo Novo/Bourbon/Et39	Non-coding	[A/G]	TTATTTCACTTTTTCTCGAGATTATATCTTATTTCACTTGATGAGAGCGATCGAGTCCTA[A/G]CGAGAGTTGGGCAGGCGGTCCGCCAAACCCTTTGGTTCGCCTTAGGGGAAGGTGGGGTTG
456	chr1_33848438	Chr1	33848438	Arabica	Set 1 Ar8/Ar36B/Et39	Non-coding	[T/C]	TGCGCCACTGCTTGTGATCTTCCTTTGCTTTTTGGATGCCACTACATTGTACTTGCTGGT[T/C]GCTTTTCAGTTTCTGAGAATTAAACAACTTAAGAAATCTCTAGTTAAATTGCATATGCAA
457	chr1_33865733	Chr1	33865793	Robusta	Non-coding regions	Non-Coding	[G/C]	GGATCCATTCTTGAAGAGGAATACTTCAATAGGAAAAGAGGAACATGGTAGGTCCAATTG[C/G]CAAGAGGATGACATACATGTCAAACATTTTAAAATAGGACTCCTTAACTAATCTCATAAT
458	chr1_33906553	Chr1	33906613	Robusta	Coding regions	Coding	[A/T]	ACTTACCTCCTTCTTCTTGTTATGCTCTAATGATACTTCTTCAACAGCAGCTGCAAGCTC[A/T]GCATTTGCCTTTTCCATTTCATCAAGCTCCTTCATTAATGTCTACAGAGAGATGGAAAGA
459	chr1_33932246	Chr1	33932306	Robusta	Non-coding regions	Non-Coding	[A/G]	TTTTGCAGAGGAGTTAAATATATATAGTATCAACTATCAAGCAAAGCTGATGGATCGTGA[A/G]GTTAGTTGATGATGAATGTCATTATGATTGTAATTATGACTATCATATTCTTTCTGCGGT
460	chr1_339345	Chr1	339405	Robusta	Coding regions	Coding	[A/C]	AGCGCAGAACCGCTTCCTGCTGTGCTACCCATCGCACTATTTCATCTTTTGTACCCTAAA[A/C]ATCTTCTATACGCTTGCCTACCATTCCTTGCAATTACCAGATAACATTCCTCGGTTACGA
461	chr1_33941863	Chr1	33941923	Arabica	Set 2 Mundo Novo/Bourbon/Et39	Non-coding	[A/G]	ATAGTCAAAATTAGCGGAGTAATTTAAGTCCGAATGGTCTCGTTTTCCTGTATAATCCAC[A/G]TCTATTTTACGATTTACGACTAATTCTATTCGAACTGCATGGGTCCTTATAGAATAGCTC
462	chr1_33971951	Chr1	33972011	Arabica	Set 2 Mundo Novo/Bourbon/Et39	Non-coding	[T/C]	TAGCTTGGTCCCATCAAAATGTCACATTTAAGTGGTTTGCTTCAAAAAATTCAGACGAGT[A/G]TGTTGTGCACTCGTTTTGTCTGGTGGTGATTCAGTCCCTTCCGGATTATCCCTGGGCCAC
463	chr1_33999555	Chr1	33999615	Arabica	Set 2 Mundo Novo/Bourbon/Et39	Non-coding	[A/G]	TTATATCTTACTTGTTACTTGAAATGAAAATATTAAATATCAACTTGTTATCCCAAAGTC[T/C]CCTTGTCAGCGGAACTTGTCGCGGTTGGGTTTGTAAGTAGGACAACATGGCAGTTTGGGT
464	chr1_34015862	Chr1	34015922	Arabica	Set 2 Mundo Novo/Bourbon/Et39	Non-coding	[T/C]	GACCAGTGAGCTTGGCTCAGTGGCCACCAATGGCTGAAGGCAGGCGTTCAGCTCTCACCT[A/G]CAGCGAACAAAATTCAAGGATGGTGTTAAAACACCCCTTGGATCTAATAAGATCTATATA
465	chr1_3403404	Chr1	3403464	Robusta	Non-coding regions	Non-Coding	[A/C]	TTGTCTTGAGAAAGAACCTCTAGTGAAGTGGAAGATTGACATGAAATCATCCAGCCTAAT[A/C]TTTCTCATTTGCCCCAGACGATATATTGAGGATACTTCAATAAATGTTTATGCTCGAGAA
466	chr1_34044491	Chr1	34044551	Robusta	Non-coding regions	Non-Coding	[A/C]	CTTGTTGCCCTTTTTTGTGTCTTTCGTTTGCATTTGTCTAATCGAAATGGGGTAACATTG[A/C]AAGTAGGGAACAATACATATACCGTTTGTATATTTAAACCTGTGAGAAAAACCAGATGTC
467	chr1_34113857	Chr1	34113917	Robusta	Coding regions	Coding	[T/C]	GTTTTCTTGGATTAAGTTTGGCACTTAATCCCACTACTTCTAACATTGGTAATAAAATCA[T/C]GACTTTTGTATGAGATTATGTTATTTTATTTATTTAACTTATTACTTTTACATCATGGCC
468	chr1_34171940	Chr1	34172000	Arabica	Set 2 Mundo Novo/Bourbon/Et39	Non-coding	[T/C]	ATATAGATATAGATACTAAGCATTCGATTTCACACACATCGTTTCCACTTTCCATTTTCG[T/C]TGAATTGCTGCCATTTGAGTAGCAACAGCATGGTCGATGCATAAATCATGCCTTTAATGG
469	chr1_34208725	Chr1	34208725	Arabica	Set 1 Ar8/Ar36B/Et39	Non-coding	[A/G]	TACCACTTGTCAGGCTACTGTCTCCATGGCTGAGCTTGATCGAAGATTGATTGAGAATTT[A/G]GGAAAATTGAGCAGAGAAGAGGGAAGGGAAGAAGGGTTCGGAGAGAAGAAAAATTAGAGA
470	chr1_34233500	Chr1	34233560	Robusta	Non-coding regions	Non-Coding	[G/C]	AAACTCATAATGGCAGTATTTAACCAGGCAGGGCTTACATAATGATGGACTACAACTTCA[C/G]AAGTCAGAAAACAACACGAACAAATTTCATCTTTAGCATCTGTAACTGAAAGTTTTACAT
471	chr1_34235984	Chr1	34236044	Arabica	Set 2 Mundo Novo/Bourbon/Et39	Non-coding	[T/G]	TCAAGAAGAAAATGAAGGCATAAATGCGTTTGATGCGTTTTTTTTTCCCTTTTTTTTTTT[A/C]CTTTTAGTTTTTCTGGTATATTTATCGGGGATTTGTGTGATATGCATGAAAATTCTAAAA
472	chr1_34325845	Chr1	34325905	Robusta	Coding regions	Coding	[A/G]	TCACCAGTAATCACAGCATGAGCAGATTCCATCCTTGAAGTGGTGGAATCGCTTGACATC[T/C]CTCACAATAATCTCTCTCTTTGTTATTGTGGAGATGAGCTTGATCACCACATGGCAGTCA
473	chr1_34367402	Chr1	34367462	Robusta	Non-coding regions	Non-Coding	[A/G]	AATCATCAGGCCGTGATTTCATTACGATTTAGGCAGTTGTGATGTTAGTCTGCGTCCTGT[A/G]GGATTGCTTTTGCAGTTTCAAACCTGCGTGGTTACTGTAGTACTTGGATTCGCACGGACG
474	chr1_34411229	Chr1	34411289	Robusta	Coding regions	Coding	[G/C]	CTATTTGTTCTGGAATCTCTGATTTTAGGGTTAGAATATAATAATGTATTTGAAAGGTAA[C/G]GGAGATGAGAGATCATATTTTCTTGATGTGATTGTGTTAAGAGTTTGTCTGTCCTTTGAA
475	chr1_34488201	Chr1	34488261	Robusta	Coding regions	Coding	[C/G]	TTTTCTCCAAATGAAGCCTCTACACCCAAATCAAAGTCCAGCCCTACTTGCTCAGCTACT[C/G]TGCTTACGAAGAAGCAACCCTCTTGCAGGTTTTTGGTTCGGGTAACGGGGTCCGACCCGA
476	chr1_34510160	Chr1	34510220	Robusta	Non-coding regions	Non-Coding	[T/C]	ATTTTCCTACAAAAATTGATCACAGGAGGCGTCATGTTCGGGGAGCATGTTGGCGGAGAT[A/G]TAGTTGAATGTGATCCTGAAGGGGAGGTTATTCTCCTCGAGGTAAGCAATGATCCTTAGA
477	chr1_34583625	Chr1	34583685	Robusta	Coding regions	Coding	[T/C]	CTTGTCAATATCACCAAGAAAATCAGAAGGGTATGTTGAAAGGTCTTCAGTTGGGGAGAA[T/C]TGACCTGGGTTCACATATATTGAAACGACAACTGACTGGGAGTGCTTGTGAGCATCTCTA
478	chr1_34606370	Chr1	34606430	Robusta	Non-coding regions	Non-Coding	[C/G]	TGCAAGGTGCAGGTTGATTTTGGAAAACTTCAATGCAAATCGACTTGTTTTGAATGTCTT[C/G]CACTCACATGTATATTTCCATTTGCATATGAGAACGAGCTATTTGATTATTTGGGTGTTC
479	chr1_34647132	Chr1	34647192	Robusta	Coding regions	Coding	[T/A]	ACAAGTACATTTTTGGATCTCACATTGCCATGAGTAATTGGTGTTTCAAGGCTGTGAAGA[A/T]ATGCCAGACCTCTGGCTATGCCCAAAGCAATTTTGTGTCGCCTAGCCCAATTCAACACTG
480	chr1_34651508	Chr1	34651508	Arabica	Set 1 Ar8/Ar36B/Et39	Non-coding	[T/C]	AATCGCGGGTTTCCAACCTTTTGATTTACGGACTGGCGTAAAATGATTTGTCTGGCTGTT[T/C]AGGTAACCAATTATGCCGAGTGTGAAATTCTAATGATTAATAACCTCTCATTTTGTGTCC
481	chr1_34661196	Chr1	34661196	Arabica	Set 1 Ar8/Ar36B/Et39	Non-coding	[A/G]	AAGTCTTCTGCTTTCAAAAAAAATTGTAACACGCAACGTGACGATTAAAAGCCACTAGTA[T/C]TTCCCCAGGCAAATACACGCAACACTTGATTCCCCCTTCCCTGTTGACCTACAGAAAAAT
482	chr1_34715691	Chr1	34715751	Robusta	Coding regions	Coding	[C/G]	AGCTCAACTGGGTCTCCTTTCCTCCATTAGGCTACAAAAATTTAGTTCTTGGACGGCTTA[C/G]CCATCAATCCACCCCCGACTAACCTGCAGATCAACAAAATGCTCATCAATGAATCCTATT
483	chr1_34725746	Chr1	34725806	Robusta	Non-coding regions	Non-Coding	[A/C]	GAGTGGGAATGGAATGAATATGCATGCATCGGTACTGAGGCGTGCTATGTTGGCCCGTTA[A/C]CCGACACTTAGGGCTCCATTCCGGCTTGGGCCCACTTATCCTTAATTCTCAAATCTGCTC
484	chr1_34785819	Chr1	34785879	Robusta	Non-coding regions	Non-Coding	[T/G]	GTCTTCTCATGATTGCTTGCTCGTCGGACTTGTAACAAACCCTAATTCCATGACCATCAC[T/G]CCGGAGTCCGGACTTCCCGGTTCCGTTTGGTTTCAGAAACGATTAAAATGAAATTAGGCG
485	chr1_34788178	Chr1	34788238	Robusta	Coding regions	Coding	[A/G]	GTGAGAGCTACTAGTGTTGATTTTTATGGAGTTTGAGTCTACTCTTTCATAATCACAAGT[A/G]ATTAATTAACACGTTTTACTTGAAATGTGACAGGACCCCAAGACTCGCTATCCAGTTGTT
486	chr1_34867226	Chr1	34867226	Arabica	Set 1 Ar8/Ar36B/Et39	Coding	[A/G]	CAAAAATTCCATCAGTAGATTGCACCACTTCAATGCCCAAAAAATAATGCATCTTTCCAA[A/G]ATCAGATATATCAAATTCGACCATAATAGATTTCTTGAATTTCTCAAACGTGGCACTATC
487	chr1_34894260	Chr1	34894320	Robusta	Coding regions	Coding	[T/C]	TTTTACATACATTTAGCATTGCCAAGTATGTTACAATCTGAGAATGAATCCATAGAAGAT[T/C]GGAACTTCTGTGAAGTCCCATTTTTGTTATAATTAAGGTTTGAGTTAATTTATTTATTCT
488	chr1_34930621	Chr1	34930681	Robusta	Non-coding regions	Non-Coding	[A/G]	TAATTATGCTAACTGTGCCCGATTAGTTGATGTTATTAAGCTAAGGTCATAGCCGAGTTC[A/G]GTTGGTTACTCGTCTGTGTTTCAAGAAGCTGTCCCTCGTACCAAAAGATCCTCCGATTAT
489	chr1_34961723	Chr1	34961783	Robusta	Coding regions	Coding	[T/C]	CTGTACTAGTTGTCCTTTTAGCTGCTCGTGATAAAGTTCTTAGAAAGATTGGAAAAGATG[T/C]CATTGGAAAGCTTGTAGTTTATTCTTCTGATCAAACTCATTCAGCTTTACAAAAAGCTTG
490	chr1_35034259	Chr1	35034319	Robusta	Coding regions	Coding	[T/C]	ACACCAGTACTCGGTTCATTGCTCTCATCCTTGTCAGAAACTCCCAACAACAATAACCAG[T/C]CCAATTGTGAAGTGCCAAACGCCAATCCCCACCCCTATGGCAAGATCTGCTGCAAGCATT
491	chr1_35098982	Chr1	35099042	Robusta	Coding regions	Coding	[A/C]	GTTGGTCTGCCCAGATAGATGTCTCTGACCAAGGGCCCTTGTTCTAAATCTAGTATGATT[A/C]CTTGATGCTTTTGGTAACTGCAGAAATATCGGACGGCTAGATACAAACCAGAGCCATCAG
492	chr1_35126230	Chr1	35126290	Robusta	Non-coding regions	Non-Coding	[A/C]	TTGGTTCTTGAATGTTCAAACGCAGCATGGTATGTGTGGTTTTGATGTACGAAGGTTGGG[A/C]AAAAAATTCCTGAATAATATCTTCCCTAATAGAATATCATCACCCGGGTGCTTTTATTGC
493	chr1_35141717	Chr1	35141717	Arabica	Set 1 Ar8/Ar36B/Et39	Non-coding	[T/C]	TGAGTTTATGATGGGAGAAAGCTGATGATCAATCTATAATGGTTTTGAGTTCATTTAGAA[T/C]AAATGGATGGTTTTACATACCTTTTATCTATAATCACCACTTCTCTGGTAGCAGTAGTAG
494	chr1_35160581	Chr1	35160641	Robusta	Coding regions	Coding	[A/G]	CTGAAATGTCTTCTGTATGAGCTTCCAGTAAGCTTCGAGACGCTGTCTTGTGAGAATCGA[A/G]AGACTCTTCGAGCATTGATTCCATGATCTCCTCAGACAAAACCTTCAAAGAGATACTCTC
495	chr1_35190249	Chr1	35190309	Robusta	Non-coding regions	Non-Coding	[A/T]	TGCGCCGGGGCCGAGCGAGAAAGACGAGAAGCGAGTGGAGAAGCAACAGAGGTACCTGGA[A/T]GTAGCGGATTTGCTCAAGGGGGATGGGGCCCACGCCCATCTACCGGGCATCGTCAATCCT
496	chr1_35222639	Chr1	35222699	Robusta	Coding regions	Coding	[T/C]	TCATCATCAGAAGAACCTGCTTCTGCACATTATAAGCGCATATGGTGCATATATTTACTT[A/G]AGAAGAATTCCAATCAGCAAAAGAGCACAAAATGAGGCCTGAAGATCAGTTACCAATCCA
497	chr1_35283027	Chr1	35283087	Robusta	Non-coding regions	Non-Coding	[A/G]	AATAATATTACTTTTATTTATTTTTTGTGAGTTGGAATTGGGAGTTGTAACCAAAATAGT[T/C]ACTACATCTGTCAAATGCTAATCAAGCCGTGATGATGACTGATCCAGAAATGATTTAGAA
498	chr1_3528573	Chr1	3528633	Robusta	Non-coding regions	Non-Coding	[T/C]	TCTATTTTTGAAATAAATAAATGTGATTTGAAAACTTCTTTTCTATTTTAACTTGAAAAT[A/G]ACTATTATGTTATTGCAATTTGTATATTTGTAAGAAAGTATATCTTGAAAAGTGGAGATA
499	chr1_35318723	Chr1	35318783	Robusta	Coding regions	Coding	[T/C]	CTCTTCAGAGAAACTTCACAATACCATAGGAGTTTTCATGGTGCTAAACAGTTTGCAAAG[A/G]TCAACCTCTCTTTCCTGTTAAAGTTGGTGGTCATACTCAATTACTTAGTGGAAAGTTGGA
500	chr1_35412987	Chr1	35413047	Robusta	Non-coding regions	Non-Coding	[T/C]	TCCGTGGGAGCAGCGCAAAAGTTTGTCATTTTGGATATTACTGTCCAAAGTTTCGAGTCA[T/C]CTATCTAGCTCCCCTTACCACCTCCAGTCGTTCTCGGGTCGCTCCCCAGCCACCAGTGCT
501	chr1_35443104	Chr1	35443164	Robusta	Genes of interest	Coding	[T/C]	GCAATTGCGGACCATCTGCAATTTAAAGTTGTCAACCGACCAAAGACAAAAACAAAAGAC[A/G]CGATCAATCTAGTATTTATTTGCAATCAGATGGGACGGAAGAGTCAAGAATCACGTGAAA
502	chr1_35477062	Chr1	35477122	Arabica	Set 2 Mundo Novo/Bourbon/Et39	Non-coding	[T/G]	TTTCTTTTTCTAATTACTTTTTATATTTTTAATTACTCCTTCCGTCCCACTTTGATAATC[A/C]TGTCTCTTTTTTCACACAGTTTAAGAAAAAGTAGTTAACTTTGTTGGAAAAGTAAATTTA
503	chr1_35487693	Chr1	35487753	Robusta	Non-coding regions	Non-Coding	[A/G]	TGCTTTTGGGAGGCTGCTAAAATATTTTATGCTCGAAATCCCAATTTCTTTGGTTTGAAT[T/C]AAGTTCAGGTTACTTGCACCAGGTTAGTGGTCAGGTCAAGTTGATTGTTTTGTTTTTGCT
504	chr1_35490107	Chr1	35490167	Arabica	Set 2 Mundo Novo/Bourbon/Et39	Non-coding	[A/C]	CCGAAAGACAAATTACACAACTTTTTTTTTTTTTCTTTTTTTACCCCCATTTGTTAGGTA[T/G]GAATCAAAAGATCTTCTCACTCAGAATTCATTTCCTGCCAAAGAGAGAAGAGATGATTTG
505	chr1_35530480	Chr1	35530540	Robusta	Coding regions	Coding	[T/C]	AAACAATAGGGTAAGATTACACATTCAAAGTCATAGGCAGTTGACTAGTGCCTTAATTAA[T/C]ATTTTTTCTCTTTCCATTTGAGAGGTGCAGGTTGTTGAAGACCTGACAACAGTCAACCAT
506	chr1_35573402	Chr1	35573402	Arabica	Set 1 Ar8/Ar36B/Et39	Non-coding	[T/A]	TTCGGTAAATCGAAGTCGTGGTAGAACAATAAAGAACGTGGATAAATTAAATCTAGTTAA[A/T]ATAAACTAATTATGGGGATTTTGATGAGTAACTAACACTCTGTAAAAATTTTTGTGGATA
507	chr1_35583067	Chr1	35583127	Robusta	Non-coding regions	Non-Coding	[A/T]	AAAGTCTTCAACATGTGCAGAAGAGCTACATGGCAAGCCGAAGCTCATGCTCCAATGATC[A/T]ACCCCGAATGGATTGAAACGTTGTGCGCTGTAATGATGGTTCGCGAAAAAGGGCTGCGCA
508	chr1_3559003	Chr1	3559003	Arabica	Set 1 Ar8/Ar36B/Et39	Non-coding	[T/A]	TTTCCTTTCGTTTTATGCGGTTGATTCAAAATTTTCATTTGATATTTGAATTTTGAATCA[A/T]TCCATTTGCCCCAAACGGATCCCGTTAGGACTTTAATACATTTTTTACTTTTTTATTCTA
509	chr1_35601428	Chr1	35601488	Robusta	Coding regions	Coding	[G/C]	AACTATCGCTCGAGAAATAAGAAAGCCAATACTTGTTTGTTTCAAGGATAATAGTTTTTT[C/G]TTAGGTCAGGAAGCAGCCAGACCCAGATTTAACCTGAGATTGATGGTGGCACAACCATTA
510	chr1_35632896	Chr1	35632956	Arabica	Set 2 Mundo Novo/Bourbon/Et39	Non-coding	[A/G]	ATAGCAATTGTTGGAATCCGCCGTAATAAACGTAATAAGGCACTAATATTCAAGACCGGG[A/G]AAAAAAAAAAGAATGGCCCATATTATCTTATCCATAGAGGGAAAAAACAGCATCCACAAT
511	chr1_35633320	Chr1	35633380	Arabica	Set 2 Mundo Novo/Bourbon/Et39	Non-coding	[T/G]	GTATATTCATCAAGGGAGTTTGAGAACTCTACTTGGATGTGGCCCAAGTGATCAAATTTT[T/G]TTGCCTACATTCTAAAATCTAGACTTTCCTACTTTCTTTCGATGGCCTCTTCAAGACTTT
512	chr1_35636566	Chr1	35636626	Arabica	Set 2 Mundo Novo/Bourbon/Et39	Non-coding	[A/G]	CATCTCACTTAATACATCACTAGTGTGAATACCCGTGCTACGCACGGTGCTGACATTATT[A/G]AAAAAAATAAAATGGTGAACAAATAAAGGTGAAAAAATTGAACCAACAAAATTTAAATGT
513	chr1_35669511	Chr1	35669571	Robusta	Coding regions	Coding	[T/C]	TGAACAGATGACAAGGGGAGTTAACTGGGGAACCTTGGATGTTCTTGTGGTTGATATGCC[T/C]CCTGGTACTGGTGATGCTCAGATATCTATTTCCCAGAGGCTGCAACTGTCAGGTACCTAA
514	chr1_35717605	Chr1	35717665	Robusta	Non-coding regions	Non-Coding	[T/C]	CATTGGTCCGGTGAGTTGTGTTTTTCTGCTCCATTGTTTTGGGCATAACTTGAGATGAAC[T/C]CGACGGATTTTGATGAGGTTTTTTTTGAACGTTAGGAAATTTCATAAGCTTTCCGGAGAG
515	chr1_35734567	Chr1	35734627	Robusta	Coding regions	Coding	[T/C]	AGAGAAACAACTTTCTTAAATTTACAGACGGCCTCTCCAGTTTCCACCGCTAAATTCCTA[T/C]ACTGCTTCTGATCTTGGGGTTGAGATATCAGACTAAGAACTCTGCAACAACTCTCAATAG
516	chr1_35745590	Chr1	35745650	Arabica	Set 2 Mundo Novo/Bourbon/Et39	Non-coding	[T/C]	GCAAATATCAGAAACCTCAGGGGAGGTTTCTGCAATTATCCTTTGATTCTATTGACAAGG[T/C]AAAAACCTCCTTTTCTGAGTTGGAAAGTTGGATTGACTACTGATATGGCCGCAGCATTGA
517	chr1_35752205	Chr1	35752265	Arabica	Set 2 Mundo Novo/Bourbon/Et39	Non-coding	[A/G]	AGGCCGATTTGTCTCGGGCTTACGAAGAAAAGGGCTTACACCGCAGACAAAAGCCCCACA[A/G]TCCACAGCCCCAGTTACCTCAGGAGGTCCGGACCCGGGATCAAATTCCATTTCCCTCCCC
518	chr1_35821200	Chr1	35821260	Robusta	Coding regions	Coding	[T/C]	CTGTAGAAACCTTATAGGGCATAAAAGAAAGATTTACATGCTTTCTACTAGAATATTGTT[A/G]TGATTGGGTGCAATTAATATTCTTCTCATGAATACTAAAGAGAGTGACTTGACTGAACAG
519	chr1_35871221	Chr1	35871281	Robusta	Non-coding regions	Non-Coding	[T/G]	GAAGTAAACAAATACATTGTTGCCAATACGGATACCTGCCTGTTTTAAAAACAGTTGGCA[A/C]AGGGCTAGCTACATAGCAACAGCTGTCCATAAAGCTACATATTCTTTAGGGGTCTCATCC
520	chr1_35909065	Chr1	35909065	Arabica	Set 1 Ar8/Ar36B/Et39	Non-coding	[A/T]	CGCTGTAGAATACAATGCAATCAAACAAAACTGGAAGTTAATTTTTAATTTTATTGCGCA[A/T]TTTTTTACATGATGCGACAATGACCTGCGTGACGCAACACGTAAAATACAACTATAACTA
521	chr1_35916562	Chr1	35916622	Robusta	Coding regions	Coding	[A/G]	TGCTGTTTAATTAACTACATATTGTAAGTGCTGACGACTTCAAAGGTTGGATCAAAATTT[T/C]CTCACCAATATGCACTGATGATCTTCAGGATTGCGAAGTAGCAAGAGTGGATATGATGGG
522	chr1_35944136	Chr1	35944196	Robusta	Non-coding regions	Non-Coding	[A/G]	AGAATAAAAATACTATATAATAACAAGAGAAAGAAACAGCGCCAAGATTGAAACTTTACA[T/C]AGCTAAAAACCAGTAAAACCCAGCTTTGTACGGCCCAAAACCCTAATTTTTACCAATGCT
523	chr1_35982478	Chr1	35982538	Robusta	Coding regions	Coding	[T/G]	TTTGTATATACACTCTTCACATTACATTAAGATTGGATTAATAAAAGAAAGATGTGATCG[T/G]AGGACGGAAAGATGGATTGGACTGATCGATCGGAGTAAATTAGGGAAGCAAATCAAATTA
524	chr1_36007452	Chr1	36007512	Robusta	Non-coding regions	Non-Coding	[T/C]	ATTATGGAGAACATGTCCAACGTCCTACGTTTGGGCTAGCCAGTCCGAACGGAATCCTAC[A/G]AATTTGGTCAAGACACAGATTAATAATATCTTCATCCTCAGACTCAGAGCAGAAGTTAAT
525	chr1_36072825	Chr1	36072885	Robusta	Coding regions	Coding	[A/G]	AAGTGATGTTCAAATTTTAGCATTCCCGGTTTGTGTTGCCCTGTAATTTAAAAGGGACCT[A/G]GTAATGCAGAAGAAGTTTACTTTTTTTCTTCTTGGTTATGGTGCTGGCTACGTGTTTGCT
526	chr1_36129091	Chr1	36129151	Robusta	Non-coding regions	Non-Coding	[T/G]	TTTGGCTCTGGCACTAGCAATCTGGGTCAGAAGGGGCCTTGGATTTGAGGCAAAAAGCCT[A/C]GAGAGAAAGAGAGAGAAGAGAGAGTTTGCTCCCAACTCAATGCTGCACTTTATTCTCTTC
527	chr1_36167548	Chr1	36167608	Robusta	Coding regions	Coding	[G/C]	TGTCGACCTGCAGTAACTGATCTTTGTGCCACCAAAGATGGTTCATTAGTTGCAGTCGCC[C/G]TACAAAGGTAAGTTCTCCTTACCACAAATGTGAAGCTTCAGTTGATTCCTTTTTCACCTA
528	chr1_36183303	Chr1	36183303	Arabica	Set 1 Ar8/Ar36B/Et39	Non-coding	[A/G]	GCCTATGAGTGACGCCTGCTGCACTCACCATAGCATGCCGAAATCTCCAATAAGGATAAT[A/G]TACTACTACTACTACTACTCACGGCTCCTACTCCTGAAGTGACGCACGATAGCACGCTAC
529	chr1_36207999	Chr1	36208059	Robusta	Non-coding regions	Non-Coding	[A/G]	ATTGTTATGCATGCATCTGGTCCCCTATTGTCCTCAATTATATCGATACATAAATAAATT[T/C]AATGGTATCATTAAGACCGTTATATTTCTGGCACTTCTTGTTTCTTGGTTTTTAAGTTAC
530	chr1_36255911	Chr1	36255971	Robusta	Coding regions	Coding	[T/G]	AAAAGCAGGTCATACCTTTCTCCTCTCTAATGTAAGTTGGGGTATTGCCAGCCTTATAAC[T/G]TCTCCATCATTGTTTGGTGTCATACCAAGGTCAGAGTTGACAATTGCTTTTTCTATAGCC
531	chr1_36358291	Chr1	36358351	Robusta	Coding regions	Coding	[G/C]	CTCCTTGTCCTTGCCATGAAAACAGCAAATCTCTTGGCTTAATGGTTTGCATGTTTAAGA[C/G]CGACTTTCTGCAGATTAGAGATCAGGAACCTGCTATCTGAAATGATTGGTGCATGCTCAT
532	chr1_36391955	Chr1	36391955	Arabica	Set 1 Ar8/Ar36B/Et39	Non-coding	[A/G]	CTGGCGCTGAGCTGAACAGAGGCACTAGCCGAACAGAGCTCCTGTGTGTGTTTCCAAATT[A/G]ACCTGCAATGAGTCGAACAGAAGGACTAGCTTACCGTTGTAACTCCGACGCTCAAGTCAG
533	chr1_36457183	Chr1	36457243	Robusta	Coding regions	Coding	[G/C]	GTTTCTAGAGTTATTTCTCTCTGAAAACTTGTGTTGAACTTTTAATAGACCTTAACAAAA[C/G]AAGTTTTGCTGATGCAAGCAGAATTCAAATGAAAGTTATGGCACTGCTGTGACTGGTTCT
534	chr1_36475040	Chr1	36475100	Robusta	Non-coding regions	Non-Coding	[G/C]	CTCGTTTTCGAGGTGAACTCTTTTCTCGTCTTCTAAGAACTGCCTGAGCCTGCGGCTGGG[C/G]CGGATAAATGGAACCGGGTCGGATTTGGGTCTGATCCGGTCCGAATAAGTGTCGAATAAT
535	chr1_36541797	Chr1	36541857	Robusta	Coding regions	Coding	[T/A]	AGACAATTGACCTACAAGTTTAAAGGACAAAAAGTTGACAACTAACCAGCTTGAATGACC[A/T]TCAAATTCCAATCAGAGAATCTCCATGATCATTGCATAATATGTTACCGTGGATGTGTTC
536	chr1_36599050	Chr1	36599110	Robusta	Non-coding regions	Non-Coding	[A/G]	TTTCTCTTAAATGTGAAAAGGATGATTCAATTGAAACCCGCTCTTCTCACCTTTTCTTTT[T/C]GAGTTACCCTATCTTCTAAGAATAGAATACACAAATCGTTCATGCATTTCACATGCCACT
537	chr1_36644582	Chr1	36644642	Robusta	Coding regions	Coding	[A/G]	TATTCGCCGCCGTTCAAAGCACAAGGTTGTCGTCAAAAAATTCGGAAAATCCAACTCCAG[A/G]GGTCACCATGACCACAAGGATGCCTTGAATGTTACCTCTTCCTCCGCTGTGATCCATCCC
538	chr1_36681776	Chr1	36681836	Robusta	Non-coding regions	Non-Coding	[T/G]	GGAATCAAGCACCATTGGACAAAAAGAGAATGAGCGGAGGCGGATGTGGAGACTGAACAT[T/G]CAAGGCAAATTGAAGAACTTTATGTGGAAATGCTTGAACAAAGCTCTTCCAGTGAAAGAA
539	chr1_36705770	Chr1	36705830	Robusta	Coding regions	Coding	[A/T]	TTATTATGATGGCTCTGCTGTTATTGAGCTCTTAAAGCAGTTGGCTTCCTCTCCTGATTT[A/T]GCCCTTCAGGTCTACCCTTTTCCTTTGACTAACATCTTTCTTTAATGTTGTTTATGCACC
540	chr1_36748776	Chr1	36748836	Robusta	Non-coding regions	Non-Coding	[T/G]	GTGCGCAGTAAAACCCACCCTGTCCCTCTTTCCCTCTCAAGTCTGAAAAAAGCCAAAGCT[A/C]TCAGTACAATCACTTTTACCGGGGGGACGACGAATCAAATGAACCACAATCCCTCGGTCG
541	chr1_36808289	Chr1	36808349	Robusta	Coding regions	Coding	[T/C]	TCGAAAAGGAACCAAAACGTCCACAATTTTGGAGCAATCAAATTTCTCCCATTTTGAAGG[T/C]CAAGCAACCGAGATACAAAAAAAGGAACTAATGGCTTCTTCTCTCTAACAATCAGAACAC
542	chr1_36810828	Chr1	36810828	Arabica	Set 1 Ar8/Ar36B/Et39	Non-coding	[A/G]	GTAATTCTTTTGGTCTGACTTGAGTGTCGGACTCTGCAGCCCAACGTCTTATTCCTTCGC[T/C]TTGTTAATTTTGAATGGCAATACGATATGTGTGATTCACGACTCATTGCGAGAATCTTTT
543	chr1_36823071	Chr1	36823131	Robusta	Non-coding regions	Non-Coding	[A/G]	CAAGGATGAGGAATTATAAGACAACTGGGAAATGCTATTCCTATAACCAAAGGCTTTCCA[A/G]GAAGATATCAGATAGCTAAGATATATAAACTGTAAGATCTCAAGAAGAGACGTCAAAAAA
544	chr1_36901638	Chr1	36901698	Robusta	Coding regions	Coding	[A/C]	GAGCATTTATACTTTTGTTGGTGAAGAACAATATGAACTGCAGTTTATTAATGGTAACTC[A/C]AAACTTTTGGCCTGGAAATGGGTAGTTATTCTTTTGGTTGTGTTTTAATTTTTTAGGGGG
545	chr1_36909861	Chr1	36909921	Robusta	Non-coding regions	Non-Coding	[A/G]	TTTAACAGTTTCACTCTCTGTAAAACAAATTTTGCAACATGTTGTATTTATAAATCTGGA[T/C]ATCGAGAAGTCACATCTGTAGAGCCCGTTTGATATCATTGGCTATGCTTTGGGCATCCAG
546	chr1_36969042	Chr1	36969042	Arabica	Set 1 Ar8/Ar36B/Et39	Non-coding	[A/G]	AATGTGAGGGTATTTTAGGAAAATAGCAATCTAAATTTACTTTTCCAACAAAGTTAACTA[T/C]TTTTTCTTAAATTATGTTAAAAAAGAAACAAGACTATCAAAGTGGGACGGAGGGAGTACT
547	chr1_36987457	Chr1	36987517	Robusta	Coding regions	Coding	[A/G]	GAACATGACCATAACTAGCGTTATCAGCACCATCGCAAGTCAAGAATTCAAAGAACACAT[A/G]CAACTTGAGAACAAGATTGAAACTCGAAACATTGAATGAATACTCGATTGATGATAACGA
548	chr1_37075592	Chr1	37075652	Arabica	Set 2 Mundo Novo/Bourbon/Et39	Non-coding	[T/C]	CATTTGGTTGATTTGACCCGCACCTTGCGGGTCAGCCATTTTCTGACCCTTACCCACCCC[A/G]AATATCAGCTGGTAGCCTATAACGGATATCCGCTGAGATAGGGTTGGATCAGCGGGTACC
549	chr1_37080639	Chr1	37080699	Robusta	Coding regions	Coding	[A/G]	GAATGAAGTGGACATCTCCCCTTTATTTGATGAATTTGGATCTCAGTGCATGGGCCAGGC[A/G]GGTCGGTCAGTTGTTGGGAGATATGTTAAAGAAAAGGAGAAGAAAATTCTACTTGATAGT
550	chr1_37104463	Chr1	37104523	Robusta	Non-coding regions	Non-Coding	[G/C]	TTTTGCTTCAAATTTAATTCTTCAATTTGGAAGTTGAAATATAAAATGCACAGCTTAGGA[C/G]GCTGGTAATAGTAACAAGATAGACCAACTGGACAAATAAAAAAAACCCAAAATTATATTT
551	chr1_37280422	Chr1	37280482	Robusta	Coding regions	Coding	[A/G]	ATTAAAGAAGGTTAATGCGTTGTTAGCTTTTTTCCAACATAAGCCTAAGTAGGTGGAATG[A/G]GTACAGAAGAGCGCACGATCATCGGTGGCAAAAAAATTAAAAATTAAAAATCAAGGAATC
552	chr1_37299517	Chr1	37299577	Robusta	Non-coding regions	Non-Coding	[T/C]	TTGATTTAGAGGGTTCGATGAAATGCCTCGGCCTCGTTAGATTCTTTTGAGTCAGTTTCC[T/C]CGTATTGACACATTAAGAAATTGAGATGACATCTGCGGACAACATTCTCATCATCACATG
553	chr1_37303366	Chr1	37303366	Arabica	Set 1 Ar8/Ar36B/Et39	Non-coding	[T/C]	CAGTAATTTCTCTACAAAAAATTCAGAAAAAATGTAATCCAAACAATTAGTTAGATAATG[A/G]GTGGAATGGACGCACTGATCTATCAACTATTACTTTTAATTTTTTAAAATAAAATTACGC
554	chr1_37323918	Chr1	37323978	Arabica	Set 2 Mundo Novo/Bourbon/Et39	Non-coding	[T/C]	GAAATAACTGAAAATGAAAGCGGTTGCAGTTTTGCAAATTTTGGAGAGAAATGTTTTGGA[T/C]AGGAGACTATTTGAAATATTATTTCAAATGATTATTATATCACTTTTTTGTGTAGCGTGA
555	chr1_37344280	Chr1	37344340	Robusta	Coding regions	Coding	[T/C]	TTCTTTCTCTACGCCTCCTTCTTGTAAAGAGTTAGATACGCGTACTGACAAAATTCTCTT[A/G]AGAATCCCCAAAGAGGTTGGGGCCAGGATTGGAAGAAGCTGTATGTTTATCCATATACCA
556	chr1_37406586	Chr1	37406646	Arabica	Set 2 Mundo Novo/Bourbon/Et39	Non-coding	[A/G]	ATTCAAGGAAATTAATAAAGTTTTGTTTAGAACAATAATACATTTGTACATGCTTTACTG[T/C]AATCATATGTATGAGGGACATAAAAAGTATAAAGCCAAATATACGGGAGGATTATTTGTA
557	chr1_37407644	Chr1	37407704	Arabica	Set 2 Mundo Novo/Bourbon/Et39	Non-coding	[A/C]	ATATCAAATACGACTACGCTTACTATATTGCGTTGTATCATTCGCTCATATTTGGCGAGT[A/C]CTCACTATAAAAATGATTAACAGACTACCCACATACTGCTACGACTACGAGCATCCGAGT
558	chr1_37411654	Chr1	37411714	Robusta	Coding regions	Coding	[A/C]	CGCTGAAACCTGTCTTCTTGAATTTAGTGGCATAGTAATTCAGGTCTTCCTGTGTCAGCC[A/C]TTCGGGCAATGGGTTGGGATTTTGATGAGCAAAATACTGAAAACCACCTCTAGGAATACA
559	chr1_37436360	Chr1	37436420	Robusta	Genes of interest	Coding	[T/C]	TGCAGTTGAGATATATAACAGCAAACAGTGAACGAAGAACACTGAACTGCTTCATTACAC[A/G]AAATAACAGTCATATGGGCACCAAAAAGCTTACGTTCCAGCAATCTCTTGGTATGTGCTG
560	chr1_37436690	Chr1	37436750	Robusta	Genes of interest	Coding	[T/A]	CAACAGAATAGCAAATTAAAAAATGTATGTATCTCAAACCTGTGTAACTCCAAGCTTGTG[A/T]GCTAGTAAAGATGCAACCAGATTACCATCGCTATAGTTGCCAATAATGAGATCTGGTCTA
561	chr1_37518871	Chr1	37518931	Robusta	Coding regions	Coding	[T/C]	TCCAGCAGTCAAGTCCCTTCCTTGGACATGAACCGTTAAGCAACTACAAAAATTTTGTTA[A/G]GAAGGGTCAGCATTTAGCAAATCAACTACAGAGCATGTAAGGTGGCAATGAATTTACACC
562	chr1_37586072	Chr1	37586132	Robusta	Coding regions	Coding	[A/G]	CTCTGCTGAGAGAATCCTCGGCGGTGTCCAGCTGCTCAGGCCTCCAAACTATGACCCCAG[T/C]ACCACCGTAGTAACCCCCCTGATTATTGCCTGCCGTCCCATCAGTAGCCCTTGTTATAGG
563	chr1_37623160	Chr1	37623220	Robusta	Non-coding regions	Non-Coding	[T/C]	GTGCACATAATTGTAAAGCATCTTTGGTGTTATTTAATTAATAAAAAGTTATTAATTAAT[A/G]CTTAATCATAAAGACATAAACTCTAAATAATAACTCACGAAATTAGAGAAGCTTTTAGTG
564	chr1_37627275	Chr1	37627335	Robusta	Genes of interest	Coding	[A/G]	TGGTTGCAGCGGACCTGGTGGTACACTACTTTCGCTATCTGGCTTCTTGAATTTGTGGAG[T/C]TGTCTGCTCAAATGAGAGTTCCAGTAGTTCTTAATCTCATTGTCTGTTCTACCTGGCATG
565	chr1_37658616	Chr1	37658676	Robusta	Coding regions	Coding	[A/G]	CAATGCCTCAATGCAAGAGGGCTCCAACGCCAGAGTTTTATTGCAGTCTGCAATTGCCTC[A/G]GCAATTCTACCTGCAGATCGATAAGCTGAGGCTCGGTGCATGTAGCATTCAGCAAGGAAG
566	chr1_37740104	Chr1	37740104	Arabica	Set 1 Ar8/Ar36B/Et39	Non-coding	[A/C]	AGCAAGTCAAGTCATGCAGGATTTGGTAAAACAGGAAAATGAGTTCGAGCTGTGGCAGTC[A/C]GTCGCCGTGAGACAGAATGCACTCCCCTTCCGCGGAAAAAAAAAAAAAGACGGAATGCAC
567	chr1_37826093	Chr1	37826153	Robusta	Coding regions	Coding	[T/A]	AATAAACCTTCAAAGAGTCCACAAATCAATAAAATACTTTACACTGATGCAGGCCAAATA[A/T]TTTGGCACAGATATGAAGAAACAATATATTGGCTTCAAAGAAGTTGAGGTGACAAACCTG
568	chr1_37869624	Chr1	37869684	Robusta	Non-coding regions	Non-Coding	[T/G]	TCCTTAGATCAGACCATTTCTGATCGCCCATGAGGGGTTCAAAACTCTCTACAAGACGAG[T/G]TCCAATTATCCAGAGAGATGAACCAAGAAAGAAAACATGGTACTGTAATTTTACAAGTAG
569	chr1_37897128	Chr1	37897188	Robusta	Coding regions	Coding	[T/C]	GACGCTGGAATACGTGTGCGAGGAATACGGAGGACGGGTAGAACTTGCAAAGGCTTACTA[T/C]GACGGATTGTCGAAGTCACTGGCGAACAACTTCAATGGCACCGGTCTCATCTCCAGCATG
570	chr1_37902966	Chr1	37902966	Arabica	Set 1 Ar8/Ar36B/Et39	Coding	[T/G]	TTTGTTCACACAACCGACGTACAATTTCAACAATTGCTGGTCAAAGCTACCTGCAAGGCA[T/G]ATATGCAGCATAAACATTATAAAACTTCAGAGATGCAACTGAAACAAAATTTTATGCAAA
571	chr1_37977657	Chr1	37977717	Robusta	Non-coding regions	Non-Coding	[T/A]	TTTGTTTAGTTTTGCCGTTGTAGTGGTGTTAGAATACTGCAGTAGTTTTGGTGAATCATT[A/T]GATGTACACTTTTGGATGGAGTAGTGTGAAACATTGGCAGTTGGTTAGGATACAATTAGG
572	chr1_38004882	Chr1	38004942	Robusta	Coding regions	Coding	[T/C]	GCAGCCAATAGAGCAAAAGAAAGGCTTATGAAGCAGAAAACCATGACACAGCATGATCCT[T/C]TGGAACCTTTACCATTAGAAACAAAAAGTGGACCGTCCATCAAACCTGAGAAAAGTATAG
573	chr1_38097440	Chr1	38097500	Robusta	Coding regions	Coding	[T/G]	CTCGGACTTTTCTGTAGTTCTAACAGAGAGAGAACCATTGTCATTCTTCCCCTTTTGAAT[A/C]CGACTTCCCAAAATGTGCTCATCACCAGGTTTCTTCTTCAAAACATGACTGCCTAAGCCC
574	chr1_38164191	Chr1	38164251	Robusta	Coding regions	Coding	[T/C]	CATTAGCGGCAGTAAACTAGGAAAGGCGACATTCAGTCATAAAACTTGCTTTAGGCAGCA[T/C]AGTAAGACATTAATTACTGTTCACCTGCTTTAGGCAAGGCATTAGAACCTCAAGTACTGT
575	chr1_38175306	Chr1	38175366	Robusta	Non-coding regions	Non-Coding	[T/G]	TGGTTAGCGTGGAACTTTGAATTGAAATTGTAAACTTGAAAAGTTGGACGTTATATAAAA[A/C]TTCTATTCATGACTTGTAGACATGGCAGCATGCATTGATATTCAACCCTGCTCCATCAAT
576	chr1_3942791	Chr1	3942851	Robusta	Coding regions	Coding	[T/A]	CCATAAAGTACAATTTTGACTCACTGCAGATCTGTCTTCTTTCTTTTAGCAAGACTGCTA[A/T]AGATGCAGATAAATCGTGGTTACACACGGTACATTGTCTATTACATGGATCTATGTTATA
577	chr1_4460588	Chr1	4460648	Robusta	Non-coding regions	Non-Coding	[T/C]	AGCAAGAAATAAAGAACTTAGTTGTGTTTGGCTCTCCATGAGAGTTAAAATTGTTTGACA[T/C]AGAAATGTAAATGAAACGTTAAATTGCAGATATTTTTAATTGAACTGGATTTGGACCTGC
578	chr1_4486050	Chr1	4486110	Robusta	Coding regions	Coding	[A/G]	TTGAAGGCAATTCCTTCATGGCTAGCTCTGAGACTTGCTGCAGATGTGATCAGTTGGGGA[T/C]GCCCAACAACAAGAAGAATAAGGAATCATCTGAGTGGATCTCATTGGCATTTAAGTTTAT
579	chr1_4499011	Chr1	4499011	Arabica	Set 1 Ar8/Ar36B/Et39	Non-coding	[A/T]	TAAAATTTAAACTTCTAATTGCTTCTTTCATTATTTTATAATGTCTACAAAATTGAATGC[A/T]ATGAGTATTATTATATGCTACTGAATCAGAATAACTTCTACCGCTTGTACTGTTACTAGG
580	chr1_4594150	Chr1	4594210	Robusta	Non-coding regions	Non-Coding	[A/G]	TATAAGCATCTCCTATTCACGTACTCATCTCTAAGGTCCACATCCTCATAAATGGTACCT[A/G]GCCTTGAGTACCTCCGGTTATCAACCTTTAACCTGTCAATGAGGACTTTGTAATCTGATT
581	chr1_4601462	Chr1	4601522	Robusta	Coding regions	Coding	[C/G]	GTTGTTTCTAATAATGCAGAGTTTACCATTTACGGGCACAAGAGCGGCAGCCTCCAAGGC[C/G]CGAGAGCTACCCAGGTGCAACTTGCTGTCCATAAATCTAATCCAAGAATTTGTAGATTCA
582	chr1_4711580	Chr1	4711640	Robusta	Non-coding regions	Non-Coding	[T/C]	GCAGAATATGATCTAGAATCCAGCTATTCAAATGAACCTTTTCACATTGAACGTCGAAGT[A/G]CATTTCAACTAAAGGCTTCAGTTGAGAACTTCCCCAGTCGGTCGACCAAATATGAATGCA
583	chr1_4731138	Chr1	4731198	Robusta	Coding regions	Coding	[T/C]	TTATGTCTTTTGGGTTTGGATGCTTTATGCTAAACTGGCTCTTTTCCCCCCATTTCCTGT[T/C]TCAGATTACTCAAGTATATGGGTTTTATGATGAATGCCTAAGGAAGTAAGTTCTTGTCTT
584	chr1_4841461	Chr1	4841521	Robusta	Non-coding regions	Non-Coding	[T/G]	TTTTTTTTTTTAAATACGGATAAGAGCCAAAGAAAAGGAGCACCACTGTCAGTTTCATAT[T/G]GGGTAGTTAATAATATCGATTGGAAAAAATAAGGTAATGTTTGACTAATAAACTGCTGAT
585	chr1_4852040	Chr1	4852100	Robusta	Coding regions	Coding	[T/G]	TTCTAGTTTGTGTCCAAAACTCCAAAAAATGAAAAGAAAAGTGGCAGCCAGTAAACCTGA[A/C]AGGCATAGACAGCTCAAGAATCTTCATGAAGGCGAATTCCTAGAGAGTAGTGACCAATTA
586	chr1_4916004	Chr1	4916064	Robusta	Coding regions	Coding	[A/G]	GTTTAGTCATATAATCTTTGAATTGATATACCTTATTTGTGTACTGCAAGTTTACAATGT[T/C]ATCGCGTGTGATGAAATCACCATTCCTACCAAGATTCTTGTGCTCCTCCTACAGTTAATT
587	chr1_4919418	Chr1	4919418	Arabica	Set 1 Ar8/Ar36B/Et39	Coding	[A/G]	GAAAACAGGCATCAAGAAAATTAGAAGGGCAAATTCCACTTTACCCTCCTGTAGATTAGC[A/G]TTTTTTCACAAAACCCCTCTATGGTTTCAAAAGCTATACATAACCCCCTGATGGTTTGGA
588	chr1_5136522	Chr1	5136582	Robusta	Coding regions	Coding	[A/G]	AGTTCTTGAGAGTGGGGAGAAACCAATCTACAAGCAAGTGCTCTACTCGGACTATGTCAA[A/G]CATTTCTTTAGGAAAGCTCATGATGGAAAGGAAACGGTGGACTTTGCCAAGATATGAATT
589	chr1_5262391	Chr1	5262451	Robusta	Coding regions	Coding	[T/C]	GAGGATAGGGAAACAATGAAGACTGTTAATATTGAGAAGCTGAGTCAAATCCAGACCCAA[A/G]CCGAGGGAATGTTGAAGTTTATCATCGATGCATGGGATCAGATTGTGGAATGTAGGAGGG
590	chr1_5369034	Chr1	5369094	Robusta	Non-coding regions	Non-Coding	[T/A]	TTGTATAATCTTGTTATTAAACACATGATGCATGGCCCGTGTGGTAGATTAAATGAAAGT[A/T]ATATTTGCATGAGGAATGGCTTGTGTAAAAACCATTTTTCAAAAGATTTTAGCAAACATA
591	chr1_5588354	Chr1	5588354	Arabica	Set 1 Ar8/Ar36B/Et39	Non-coding	[A/T]	TTCAACCCCAACTGCTACCTTCCACTTCTAATTTAGGTATGTGTCTAGAGGATATTGTCA[A/T]GACTCTAGCCATTAATACTTTTCAATTTCAGTAGAAAATAGAGTCAAGCATCCAAAATTT
592	chr1_5704248	Chr1	5704308	Robusta	Non-coding regions	Non-Coding	[T/C]	ATAGCATTTGCTGATCATTTTATTCAGGTGCTTTCTGGAGATCATATATGAGCTAACTTC[A/G]TTGGCCAGATCCCCATTTCTTTTTCTCCGTAGAGATGACTCAAGTTCCTGGACAGTTTCC
593	chr1_5710294	Chr1	5710294	Arabica	Set 1 Ar8/Ar36B/Et39	Non-coding	[T/C]	GCATAATTTTGAGTCCCCACCAAAAAATTGCTCCACCTTCTCTACATAAACCCCAATGGG[T/C]TTAAATCACCAATAACGAATACTAACCAAGTCCGAGCACTGCTTGAACTTGTAAACTGGA
594	chr1_5757925	Chr1	5757925	Arabica	Set 1 Ar8/Ar36B/Et39	Non-coding	[T/C]	GAGAATTAAATCTTACAGGCGTACCTAAGGTTATTTTTCAATTAGAGTAGTGATTGATGG[A/G]CGTACCTCAGTCATCGACACAGTAAGGAGGAGTTGACTGTCATCGCTTGTTTGGCAGTTA
595	chr1_5759401	Chr1	5759401	Arabica	Set 1 Ar8/Ar36B/Et39	Non-coding	[A/G]	GGTTGGAAGGTAAAGAGGAGCTGACAGAAAACAATGAAAGGCACAGAACAGGAACAAGTC[A/G]CCAACTGCAAAACCACCAATGGAGGCCACCAGACGCAGGAGTTGTGAAAATTAATACCGA
596	chr1_5796181	Chr1	5796241	Robusta	Coding regions	Coding	[A/G]	GAAAACCAAGAGGGCCGAGAGAGAAGCTAGAGATTTTGGTATTGATTTTTCGTTTTTTCG[A/G]TTTGCTACTTTTCTGCATTTTGGTGAGAATTTCAGTGTGCATTGTGTGTTTGCTTGTGGG
597	chr1_5853788	Chr1	5853788	Arabica	Set 1 Ar8/Ar36B/Et39	Non-coding	[A/G]	CCAATTGCGAAAGCTTCTAACTTACTCTATTATCTAAACTAATCAAGAATTTTAACTAAG[T/C]GAAACACACTACAAGAAATTTGGTCATTAGTGACAACATTTCTCAGCGACGAAAAAAAAT
598	chr1_6062598	Chr1	6062658	Robusta	Non-coding regions	Non-Coding	[T/C]	AAAATGCTATTAAAGTACCAAATTTTCCAAAAGATCCGCTGCTCCAAAAAACCCGTTAGC[T/C]TATAATATTAAGAGAATTTATGCCTAAAAGATATTTAAATGATGATAATGACTATACATT
599	chr1_6189217	Chr1	6189277	Robusta	Coding regions	Coding	[A/C]	GGTGTATTACCTTTTGAATTTTGTAACATGTTCTGAACAAATTATCTCAACTGGGAAACA[T/G]AATTTGGTAGAGATACATCTGCTTTTGCTACCACGAACTATTAAAGGAGCACCATCTGAT
600	chr1_6213630	Chr1	6213690	Robusta	Non-coding regions	Non-Coding	[A/G]	TTAGGTGACCAAGTGAGTGGTTAAATCTACTCAATTCACTATGCACGTTAGGCCCAAAAT[A/G]CAGTAAAAATTCATAAGAAAACAAGTTTGACAAGTGCAAAAAAGTTGGGCAAAAGAAAAG
601	chr1_6251471	Chr1	6251471	Arabica	Set 1 Ar8/Ar36B/Et39	Non-coding	[A/G]	AATTTAATTGACTTTTCCGGGAAAGAAAGAGGGGCATGAGATACGTAAAGCACTAAAGCC[A/G]TACCCAGTGACATGGACAAACCCAAATTCCTGCTTGTCCTAATTGTACAGGCCGGCATGT
602	chr1_6253687	Chr1	6253747	Robusta	Coding regions	Coding	[T/C]	TTCCTCCACAGCTACATCGAAGGCATCTCTGTCATTGCCAAGTTCTCCGCCAGGAAAACC[A/G]TACGAAATCCTTGGAATCATGTCAATTACCATTTCCCTCATCCTCTTGATATCTTCTCCA
603	chr1_6398629	Chr1	6398689	Robusta	Non-coding regions	Non-Coding	[A/G]	TGAGCAAAATGGATTGAAATATGGGTTTAGGATGAAAAATAGCAAAAGCCCAGATCAAGA[A/G]ACTCTATTAGTAGTTACGACAAGTATGAACAAGAAATAGATATTGAAATTTGATGGGAAG
604	chr1_6414164	Chr1	6414224	Robusta	Coding regions	Coding	[T/G]	AGAAAAAATTTAAAAAAGAAAAGCAAAAAGTTGGAAAAAGAGACAGAAGGAAACCATATG[A/C]TGTATAACCAATCTTTACTTCAAATACAATTTTTCTGGAGCTGTGTTTTGAACAGATTAA
605	chr1_6435521	Chr1	6435521	Arabica	Set 1 Ar8/Ar36B/Et39	Non-coding	[A/G]	CCAGAGGATTCGGCGGGCCGCCTGCCCGGCTCTCGCCGGGACTCAGTCGTTCACTAAAGT[T/C]CTCAAATGAATTACAAGAATAAACCTCAAATATACATCACATGGTCCACAAATATACATC
606	chr1_6690857	Chr1	6690917	Robusta	Non-coding regions	Non-Coding	[A/C]	GCAAGTTGGGTTCCATGTTTTCTTTACAAAATATCTTTTATTTTCGTATCAATAATTGAT[T/G]CACGAAACCAAAACAAAGGATGCAGGTTTTTAAATGGTTGTGTCGGCATCAATTAAAAAT
607	chr1_6762300	Chr1	6762360	Robusta	Coding regions	Coding	[T/C]	GAAAGCAAGCAAAGTGTTCTGTGCTTGTTAGAAAATAAATTTTATTTGCATTGTTGGACT[T/C]GGGTTTGTATGACAATAATATATATTTGTCTAAGTTTGAGTGAATGATTATATATTTCAG
608	chr1_6801926	Chr1	6801926	Arabica	Set 1 Ar8/Ar36B/Et39	Non-coding	[T/C]	TTGACACGCCTAGTTTCAATAAAATATAGTGGTAAAGGCAATATCAAAGAGTACATTATG[A/G]AAATGTCGCATTTTCCTTCAAAATTAAATGCACTTAAATTGACACTCTCTAAAGAATTAC
609	chr1_6882386	Chr1	6882446	Robusta	Non-coding regions	Non-Coding	[A/C]	CTTGCTAAATCCAAACACAAAACATTACCCAAATCTAGACTATTTTTACAAAACCCAATA[A/C]ACAAAGAAAGATCAACTAACAATATTTAACTCTAATTATCCTAAATTCTAGAATTAATCT
610	chr1_6883186	Chr1	6883186	Arabica	Set 1 Ar8/Ar36B/Et39	Non-coding	[G/C]	TTAATAAAAATCGTGAGTTTTTCACTTTCTCTTTCCAAGAGAACTTTTTTGAATATTTGA[C/G]AATATTTCTCAAGTTATTTAAGTGAACTTATCGATCAAGTAACTCCTTGGTTGTGGCATT
611	chr1_6933259	Chr1	6933319	Robusta	Coding regions	Coding	[A/G]	ATCAGGCACTTCTTGAAATTCCGGATTTCGTCCCATATATTGTTGTCTACAGTTCTTGTC[T/C]GAGACTCATGCTGCACATGTCAAAAACCATTGTTAGCGCTGTGGGATGATGACAATAATT
612	chr1_6955918	Chr1	6955978	Robusta	Non-coding regions	Non-Coding	[C/G]	TCAATGAAAAACAGTATATAGGCAAAACAATTTAATAATTTAAGTAGACAATGAAGTTAG[C/G]TCAATGAAGTCCACCTTTAACAATTTAAATAGGCAAAACAGTATATCAATTTAAAACTTA
613	chr1_6994444	Chr1	6994504	Robusta	Coding regions	Coding	[T/C]	TCTCCAATTCATCCTTGAATCCAAAAGCCAAAACAGTCCCATCAGTGGCAAGGAAAAGTG[T/C]CTTTTCAAGAAGAACCTGGACAGTGGCACCAACAATAGCGTCAGCCATTGTTGTGTTGTT
614	chr1_7027852	Chr1	7027852	Arabica	Set 1 Ar8/Ar36B/Et39	Non-coding	[T/G]	CTACTGTTGAAGATAGTTCAGAAGAAGAGGAGTATTTCATAGTCAGAGATAGACAAAGGA[T/G]AGACATTCGACCACCACAAAAATATGCAAATTTAGTTGCATATGCTTTGTCTGTTGCAGA
615	chr1_7029523	Chr1	7029523	Arabica	Set 1 Ar8/Ar36B/Et39	Non-coding	[A/G]	GCTTGGACTTGGTTGGTGTTCGTTATATGTGATTTGGCCCATTGGGACTTATGTGGAGAA[A/G]ATTGAGCAATTTTACTATTTGTCGATGTTGGGACCATGCCAAGGTAGAGATTTGTTGGAT
616	chr1_7276443	Chr1	7276503	Robusta	Non-coding regions	Non-Coding	[A/G]	AGTTCATCTAAAAAAATATTTGCTATCCAACATGATATTAGGACATACTCATCTAAACAT[T/C]TTCGCCTATATATATCTACTTTTGACGAGCCATTTTGCTTACCTTTTCTCTTCATATGTG
617	chr1_7290398	Chr1	7290398	Arabica	Set 1 Ar8/Ar36B/Et39	Non-coding	[A/C]	GGTTGGTGACCTCCATTGCACTTCGGAGGGGTGCCCGCCTAAGGTCTACCCAAGTGGTGG[A/C]GCCTACGTCATAATTTGTGGCAGCGGGGGCCTGCGTTCGCGCGGCCCCTGTCCAAATTTA
618	chr1_7364627	Chr1	7364687	Arabica	Set 2 Mundo Novo/Bourbon/Et39	Non-coding	[T/C]	CTGTGGGTTTTAAATTTCATTACCAAATCCTCTTGTTTCGGATTTGAATTATCCATCAGA[T/C]ACTCTCTATGCGTTAATATGAATAATTCAAAAATAGAGAATCAGTTTTTATCAGACTAAA
619	chr1_7435743	Chr1	7435743	Arabica	Set 1 Ar8/Ar36B/Et39	Non-coding	[T/G]	GTGCCAAAAGTGAAAGTGGTATTTCTTTTGGAATTGGAATTATTTACCATGATTTGAATC[A/C]AAAAACGACCTTTGAACTCTCTTTGAACATTATTTCTATGATTTGGTGAGAAAAGTTTCT
620	chr1_7452854	Chr1	7452914	Robusta	Non-coding regions	Non-Coding	[T/C]	AGAAAGATGACTAATAGTAGACAATAAAATGGAGTTTCTATGTATAATACTAGGGTTAAA[A/G]CCCGTACAATGTGCGAGAGTGGATACATGTAAATACATTAATTGTAATATAATTTTGCCT
621	chr1_7459052	Chr1	7459112	Robusta	Coding regions	Coding	[T/C]	CAAGTATTTTCGGCATGAAATTCAGTCGAAAATGGATCCAGAACAGGAAAACTACCAATA[T/C]ACTAGAAGCAGGATAAGAATATTAAAAATAAGTTCTTTACCTCTTGTTCTACTGATATTG
622	chr1_7886618	Chr1	7886678	Arabica	Set 2 Mundo Novo/Bourbon/Et39	Coding	[A/G]	TCCATCCGGAAGAGCACCACTTAGCTGGTTTTGGAAAATACGAATATAAGCTAGTAACTT[T/C]AATGTTCCCAATTCGAGAGGGATTGCCCCATACAAGTTGTTTTGGGAAAGTTGCAAGTCA
623	chr1_7962892	Chr1	7962952	Arabica	Set 2 Mundo Novo/Bourbon/Et39	Non-coding	[A/T]	GATGGTTAGTCAGTCCTCCTTGTCGGCAGAACCTGCAGAAGGGGAACATGCAGCGCATGG[A/T]TTGATGAGCAGCGACCAATGGGCTGCCTTTTTAAGTTTGCTAAATTCTTGCAAATCGGAT
624	chr1_7973254	Chr1	7973314	Robusta	Coding regions	Coding	[T/G]	CCATTGAATGAGTTATCGGAAAGGTTCAAGAGCCTAAGATTGGTTAGTTGGCTGATTTCA[T/G]CAGGAATAGCACCGGACAATTGATTTGACCAGAAGGCAAGATTGGTTAGTCTGGAAAGGT
625	chr1_8343618	Chr1	8343678	Robusta	Coding regions	Coding	[A/G]	ATCCAAATGGATCCATCATCAGTATCTTGTTTAAGAGAAATTCTAGAATTAGGAAGTCTC[A/G]CATGTATTTTATATCACCAATCTCTTCATTGACACTACATCAATAGCATATCAGAGCCAA
626	chr1_8383255	Chr1	8383315	Robusta	Non-coding regions	Non-Coding	[A/G]	GGCCACTAGAAAAATTCTCATTCCTCGTACCAATGAATATGGGATGCCAACTCAAGTTCT[A/G]AAAAATGTAGTTAAGTGAATATGATATCATCCAATTTCCTTTATACAATTGAAATTGAAA
627	chr1_8413076	Chr1	8413136	Robusta	Coding regions	Coding	[T/G]	AAACACAACACGTATTTCACATAACAAATGAAGAAAAGGAATCATGTTCACCTCACGATC[A/C]ACTTCCACAGCTTGTGTCTGATTAACAGCTTTCAAAACCTCAAAGAGAACATTAGCTGTT
628	chr1_8424887	Chr1	8424887	Arabica	Set 1 Ar8/Ar36B/Et39	Non-coding	[T/G]	GGTGTGTGTATTAAATTCGGTGGTTAAGAGTGAGTTTAGATAAAAGAAAGTGTGTGATTA[T/G]AAGTAATAATAATAAGTTAGTAAATCATAAGTGAAAACCCTAGTACGTGCAAGTTAAGAA
629	chr1_8524588	Chr1	8524588	Arabica	Set 1 Ar8/Ar36B/Et39	Non-coding	[G/C]	TTCTTTTTTCATTGAAAATAATATTAAATTTTGAGTCAAGAACAAGACATTCATGCTTTT[C/G]GAATAATACAACATATTTCTATCACACAATTGACTAACACTTAGCAAGTTATAACTCAAA
630	chr1_8529007	Chr1	8529007	Arabica	Set 1 Ar8/Ar36B/Et39	Non-coding	[A/T]	TATTGGTTAGTCAGTCGAATCGAACCAGTAAGGGTTTGGTCGAAAAAATTGGCGAACCAT[A/T]GGTATTATTTATCGTTTATCGTTTATCGTTTATTGTGTAATTCTTTGGATATGGTACTGA
631	chr1_8548048	Chr1	8548108	Robusta	Coding regions	Coding	[T/A]	GTGGATGTGCTCAATATGTATACCATGATCACTGGAAAGGTAGGGATGAAAGTGCTTGAG[A/T]TTTGGAGTACAGATATTTGTACATGTCGTTTTTAACTGCATGTTCTGGTTGTGGATTTAT
632	chr1_8559869	Chr1	8559929	Robusta	Non-coding regions	Non-Coding	[T/C]	TGACATGTAACTAAGACTTTTTCTATACATCTTAGTCAAGGTAACTAGAATTATCTTGAA[A/G]AATGATGATTGACCAATTCGCAAACAAGTAATGTTGTGTAGGTGAAAAGGCGGCAGTTGA
633	chr1_8570349	Chr1	8570349	Arabica	Set 1 Ar8/Ar36B/Et39	Non-coding	[A/G]	GTTCAGTTTTGTCCGAGTTTGTGTAGGTAGACAACGATATTTCATGTTTTGAATTTTACG[A/G]CCTAAAATTTTTGAATACACCGATAACATATGCAATATCACCGTCGCACATTTAGTATAT
634	chr1_86506	Chr1	86566	Robusta	Non-coding regions	Non-Coding	[A/C]	CCTCAGCAGTTATCCTTTAACAACATATACCTAATTCCCTATCTCTTTTGGCAATTCTTC[A/C]ACTAAACCTCATTTACATGATTAGATTCTATATTCTTACAACATCTACCCATTTACATTT
635	chr1_8870493	Chr1	8870553	Robusta	Non-coding regions	Non-Coding	[A/G]	GAAAGTTTCAGTTTTATACTGAATGTTTGAACTACTAAAAAGTATTTGAATGTATCCTTC[T/C]CAGTGTGTGAGCTATTAAAAGTATTCTAACGTATTACTTCTATGTGTTTAATGAGTTTTG
636	chr1_8910185	Chr1	8910245	Robusta	Coding regions	Coding	[A/G]	GTATATATGTATATATATAAAGCTTTATTGTTCAGCTGTGTGTTTAGCTTCTCTGTTGTT[T/C]GTGTTTTGCTGCATTGGTTTCTTACAATCTGTTCAACGCACTATCAACTGCTATTTCTTT
637	chr1_8935702	Chr1	8935762	Robusta	Genes of interest	Coding	[C/G]	TGTGCATAATGAGTTCGAGGTGGAGAAAAACAGTAATAGCTGCACTGAGCCTACAACATT[C/G]GACTCCCCTCTCAACCTTGTACGCAAAGGCTTCTTTTTTGGAGCACAAGAGATAAAAGCC
638	chr1_9093957	Chr1	9094017	Robusta	Coding regions	Coding	[T/G]	AGGGGATACATCTACTTATGTATATTAATCTACTAAGTCTCGCAATAATCAGATATATGA[A/C]AGTATGACAGAAAGAATCCATCAATTGCTTCAAATAAAGAACTCAATCCATCAAAAACAT
639	chr1_9191357	Chr1	9191417	Robusta	Coding regions	Coding	[A/C]	AATGTAGTAAATTTTCATTTGAAATATTCACAAGCATAAAATAGGAGTAGAACCCAAAAA[A/C]TTGCATATGAATTTAGCACAATAATTGCAATAAAATTTCAATACCGAACCAAGATTAGAA
640	chr1_9221698	Chr1	9221698	Arabica	Set 1 Ar8/Ar36B/Et39	Non-coding	[A/G]	TCTGCAGTCAAACCTCTATGGCTCTCCAAGGTATCAGAGAGCTACAATGGAGATAACAAG[A/G]TCAAAGAATTATTAACAACACTTGCAATAGACAACTCTAGTACACCTGATTACTCCTACC
641	chr1_9301983	Chr1	9302043	Robusta	Non-coding regions	Non-Coding	[A/G]	TTGTTTAGTTCTTGAATTTAGTCTAACATTTGTTAAGGACAACCTGTAACCGAAGAGATG[T/C]TCCCTGCATGCTAACTGGAACCTGAGATTGAAGGGGGATCCTAAGGAACTAACAAATGAT
642	chr1_9363090	Chr1	9363150	Robusta	Non-coding regions	Non-Coding	[C/G]	ATTTGTTGCTAATATATATGAGGATCATTGTCCTTGGGAGTAGACATATTGCAGTCCCTA[C/G]TCAACTAGAACACTTTCTTATTCTTCCTTTCCTTCTTACATATTGACGACAATGTGTGTA
643	chr1_9478988	Chr1	9479048	Robusta	Non-coding regions	Non-Coding	[T/C]	CTAATTAAAGAATAAATAAAGTAGAAAGATACAGGTATAAAAGTTGAATTTAGGGATATA[A/G]ATATTGGCTTAGAGGATCAAACTAAAGGTAGTCATATGTTTGATAAAATGTCTCAAAGTA
644	chr1_9570624	Chr1	9570684	Robusta	Non-coding regions	Non-Coding	[T/G]	TCTCTTGTTTTCTTGTTGGTGCTGATGCAACTTTCTCAAATTCTATCAAGTTGCTCAGCA[A/C]TGTTACAAGATAATGTAAGCAACTCTTTGCATTATGGAGGAAGAAGTTTGTCAAGAAGAC
645	chr1_9653421	Chr1	9653481	Robusta	Non-coding regions	Non-Coding	[T/A]	ATGGAATTAATTAGATTTAAAAGATAAAGTCATCCTTATAACTACTAAGATCTTCAAAAA[A/T]ATTAATTTCACCAAAAATCAAAATTCTATTTGCAACCGATCATACCCCAAACTTCAAATC
646	chr1_9655726	Chr1	9655786	Robusta	Coding regions	Coding	[T/C]	TAGAAAAGCATGCTTGCAGGATTGCTTATGCGCTGTTGCTGTTTTGAGAAACAGTAGTTG[T/C]TGGAAGAAGAAGCTGCCACTATCTAATGGGAGAAGTGTCACAAATATCAATTCGAAAGTT
647	chr1_9674315	Chr1	9674315	Arabica	Set 1 Ar8/Ar36B/Et39	Non-coding	[A/C]	ATTTTCTTTTGATCCTTCAATGCAATTGTAATCTAGAAGTAACTTGAAAAATCATCCAAA[A/C]AATAATAATAAACTCCACAAGTTAATCTCTCAATCATTTGATCAATAAAAGAGAGAGGAA
648	chr1_96923	Chr1	96983	Robusta	Coding regions	Coding	[G/C]	TAACCCAAAATTTACAACAATCTACTGAGATTATAACTTTTTACCTATTTTACAACTCTA[C/G]CTTGAGCAAATCAGAGATATGTGCTAGAATCATGAACAGCAGTTCAGTAACATCTTGTAT
649	chr1_9740210	Chr1	9740270	Robusta	Coding regions	Coding	[T/C]	GTTAGATGCTTTGGTAGAAAATGACTTTGAGGTTCTTGAGGATAGGAAGAAGCTACAAAA[A/G]TTTGTGATGATCGGTATTTGGTGCATCCAAGAAGACCCATCTCTCAGGCCTACAATGAGA
650	chr1_9897121	Chr1	9897181	Robusta	Coding regions	Coding	[A/G]	CGCATTTCTCTTCCCAATTTCTGTTTTCTCTCAAAAAAATGGTATTGTAACTATGGGAAG[T/C]ACTCTGACTGCAGGGGAAACATCTGCTAGTCCTTGGCTCTCACCTTCTGGCGAATTTGCA
651	chr1_9937352	Chr1	9937352	Arabica	Set 1 Ar8/Ar36B/Et39	Non-coding	[A/G]	TCTAAAATTCTCACAAAATTTCCAGCATATTAGTGTTCAAAATTTTTGAAAAATTTCCAG[T/C]ACATCTTGGCCGCATCATTGTCCTTATTTTGCTACTAAGTCCAAAATTTCTAATTGCTAC
652	chr1_9977314	Chr1	9977374	Robusta	Non-coding regions	Non-Coding	[T/C]	ACTTAAAAAAACAATCTGATCACTCCTACCCACTCAAGCTTATGCATGCCCGCAAGAATT[T/C]TCAATCATCATCCTATTGTTTTCTTCTTTTTGTCATCCTTTCTTTATGTTGTTCAAATAT
653	chr1_9994328	Chr1	9994388	Robusta	Coding regions	Coding	[A/G]	TTCTCTTAGTTCTCGACAGTCAGCAACAAAATTTTCCCAAGGAAGATTTTATCTCCGTTT[T/C]CTTTATGACGGGAATCTAGTGCTTGCTACCCGAAGTGTGCCAACCAATGTGTATGATGAT
654	chr10_10034952	Chr10	10035012	Arabica	Set 2 Mundo Novo/Bourbon/Et39	Coding	[T/C]	AAATGTCAATATGGCCTTGACTATGCATGAAATGCTTGTTGTTCAATTTTTAATTTAGTT[A/G]AAATCACAGGGAGTTATAGCATAGTTTTCTAAATCAGCGGCAGTTAAATTGAATATTTGG
655	chr10_10082546	Chr10	10082606	Arabica	Set 2 Mundo Novo/Bourbon/Et39	Coding	[T/C]	TCTTTAGTCTTGCTAGAGGTTTCATTAATGTTTGTTGAATCATCGCCTGCAGGAGGTGAG[T/C]CATCCTTGAGAAACCTGTCCAGAAAATGCTACATTAGTAAGTATGATAAAAAAACGTGGA
656	chr10_10090721	Chr10	10090781	Arabica	Set 2 Mundo Novo/Bourbon/Et39	Non-coding	[A/G]	AATTTGAATTTGTCTTTTTATGTTTTTCATGGAATACATGCATCATTTGTACTTGCCGGT[A/G]AATATTTTTTTCTTAAAAAATTAGAAAAAGAGTAGATAAAAAATTTTAGAGTTGCTTTTA
657	chr10_10140868	Chr10	10140928	Robusta	Non-coding regions	Non-Coding	[T/C]	CCACAGAATTAGCACAAGGTACAAGCAGTAACTAACCAGGATATAAAGCACGGAGGCAAT[T/C]ACAATGGTGCGATAACGACCCAGAAACGAGTCAGCTATAAAAGCACCCAAAAGTGGTAAA
658	chr10_10150107	Chr10	10150167	Arabica	Set 2 Mundo Novo/Bourbon/Et39	Non-coding	[T/C]	ACACCAAATAAAAAAGAACTCAGGTTTAGAAAATGTACCAGAGCTATTCTTTCTACCCGA[A/G]TAACTATAGACTAAGAACCGCTGAACATAGCGAGAACTCGGATCCTTGAAATAAGAACTC
659	chr10_10152394	Chr10	10152454	Arabica	Set 2 Mundo Novo/Bourbon/Et39	Non-coding	[T/C]	GAAATCTCTACTTGGCCATTAGTTTGCAGATGGTAGGACGTTGACACTTTATAAAGGACA[T/C]CATATTTCTTGAATACTGCAACAATCATTCTATTACAAAAGTGCTTTCTCCTGTCACTTA
660	chr10_10154277	Chr10	10154337	Arabica	Set 2 Mundo Novo/Bourbon/Et39	Non-coding	[A/G]	TTCGCTTCCACTGTCACTCCTGCCTTCTTGGGTACCACTTGAATGAGACTCACCCACTGA[T/C]TGTTGGAGATGGTAAAAATTATGCCTACATCCAGGAGTTTGAGTATTTCTTTCTTCACCA
661	chr10_10156799	Chr10	10156859	Arabica	Set 2 Mundo Novo/Bourbon/Et39	Non-coding	[T/C]	AGTATCGAGCATGTATAATAATAAATATCTATTCGAGAAAAATATAATTTTTTTATATAG[T/C]GGTGAGTAGGGTCGAATCCACAGAGATTAGGAAAAATTTGTTTCTTCTAGAGTACAAGGA
662	chr10_10160018	Chr10	10160078	Arabica	Set 2 Mundo Novo/Bourbon/Et39	Non-coding	[T/C]	ATCACCCCTAATCAGGAAATAATTATAGATACGACCGTAGGGTTTAATTTTTCAATTGCA[T/C]GAAGAATTAGAAAAGTTTAACCCTAATTAATAACACATTAAGAGGGTTATTTAAATTAGA
663	chr10_10165247	Chr10	10165307	Arabica	Set 2 Mundo Novo/Bourbon/Et39	Non-coding	[A/C]	GTTTACTCAGAAATAGTACCCCATAGTTTTTGTAGCCGCGAAATCTTCTCGAAGGATTTG[A/C]CTATGTCCATGAAGTAACTACTCGATACTCTTCAAGGTAGTGCCAATGCACAATTAGGTC
664	chr10_10168088	Chr10	10168148	Robusta	Coding regions	Coding	[T/C]	ACATGACAGGACTCGAAAATTGTACTTAGAAAAAGAGAAATGTTTTGCAACATGCTCTTA[T/C]AGGTATAAGAAATTACCTGCAGTTTTGGGATCATTGATTGCAACACAAAAATCCTGCAAA
665	chr10_10179151	Chr10	10179211	Arabica	Set 2 Mundo Novo/Bourbon/Et39	Non-coding	[A/G]	GAAAAGGGGGGATTGTGATTAGAGTTTTTCGTTCTTGGTTCCTTAGTCTCATTTTTGCTA[T/C]TTTTTTTTGCTTCTTCTTTATCGGTCTCTTCTATGAGAACCACTGGAACATAGCTTGGTT
666	chr10_10182143	Chr10	10182203	Arabica	Set 2 Mundo Novo/Bourbon/Et39	Non-coding	[T/C]	ATCCGTAACTCCTATGCCTTTGTCCTAGCGATGTACCTATAGAAAATACACAATAAACTA[T/C]GCAAGGTACAATAAAATATATGAGGCAAAGAAGAAGAATGTACAAGAATGTCGCGTTTTT
667	chr10_10189073	Chr10	10189133	Arabica	Set 2 Mundo Novo/Bourbon/Et39	Non-coding	[T/G]	CCGAAGCCTCGGTTCTGCTATATGCCCGAAGCGATAAATGCTCGGATCCTATAGATCAGG[A/C]CTCAGATCGCTTGAAGCTCGGATTGGATTGTACAGAAGTTTATTCGAGCCCTCGGATCCT
668	chr10_10194032	Chr10	10194092	Arabica	Set 2 Mundo Novo/Bourbon/Et39	Non-coding	[T/A]	TTATAGGTATTGGAGTATGGATTATTTTGGGGTGGACGATTGTAATTGTTGAGATATTGA[A/T]TTTGTTCACTGTTAGAACACATAAAATCATCATGATCTCCTCCACAGTTAGTACAACACG
669	chr10_1019691	Chr10	1019751	Robusta	Non-coding regions	Non-Coding	[A/G]	TAACTAATACATACACCATTACCATTACATTATAAAAGTTGGTAATCAGTTATTCTCTAA[T/C]GTACTCGGACCATCCGTTCTCAAGCCGTCTTACCCACCATTATAATTGGATATTATTTAA
670	chr10_10215268	Chr10	10215268	Arabica	Set 1 Ar8/Ar36B/Et39	Non-coding	[T/C]	TGTGAAGGAGTTTTGATTATTTATCCAAGTTAAATTCTTTACCTTTATTTTGATTTAATT[A/G]CATGTTTGTATTTGACTACTATAGACATATTCTTAGAGTTTGTATTGAATTGAGAACCCA
671	chr10_10228407	Chr10	10228467	Arabica	Set 2 Mundo Novo/Bourbon/Et39	Non-coding	[T/C]	GTGGAATCAGAACGTGCATTTTATACCGTTGGAAAGATGGGAATGTCTAGCTTCCAGTGC[T/C]ACAAATGGCACTCGATTTAGACATCGAAGCAAAAAGTTATAGCTGAAACAAAAACACTGC
672	chr10_10248098	Chr10	10248158	Arabica	Set 2 Mundo Novo/Bourbon/Et39	Non-coding	[A/G]	AATCTCTTTTTCTAGTCAAAAAACAATGGAGACTTTGATTTATTTAAAAATTGTGAGATC[A/G]AATTAATTTTATTTATTCCTCTTATTTACTGGTATTTGCATATTCTCTGATTGTAGTGTC
673	chr10_10292653	Chr10	10292713	Robusta	Non-coding regions	Non-Coding	[T/C]	GACTATGAACACTTTGTGGTTAACAATATTTTTGGCTTGAAAACACCTTAAATATACTCT[T/C]AAAATAAATTATTTATACCTTAAAGCAACTATTGTTACATTGTATCCCTAAAATTGCACA
674	chr10_10326309	Chr10	10326369	Arabica	Set 2 Mundo Novo/Bourbon/Et39	Non-coding	[T/C]	TAAGAGTTTTACTTTATTAGCCCCTTTATCCTAATCCTACAGTTATTTTATTTTGTTTTT[T/C]TTTTTTTTTTTTTCATAGCAACTTTATCTTTTTAGTTAGTTGAGAAAATAAAATAATAAA
675	chr10_10329518	Chr10	10329578	Arabica	Set 2 Mundo Novo/Bourbon/Et39	Non-coding	[A/G]	TCGCCCGGTTTCATGAACAATACCCTTTTCCTTCTACAATCAATTTGGGAAAAATGTCTA[A/G]CCAGCCAATCTATTCCTAAGATAACATCAAAATCACTCATATTTATTTGCACTAAATCCA
676	chr10_10443846	Chr10	10443906	Robusta	Non-coding regions	Non-Coding	[T/G]	ATTATTTATTTTTTAAACGTCCACTCACTTTATTTAGATTCCTAACTTATTTGGCTATTT[A/C]ACTAAAAAGCGTAGAGGTGACCGTGGCATTTTATGAGGATGAAAAGCAAAAAAAGGTGCC
677	chr10_10451053	Chr10	10451053	Arabica	Set 1 Ar8/Ar36B/Et39	Non-coding	[T/C]	GTAGTCCCTTCTGATTCCTTTATCATGAGTAGTGAAGGAAGTGATAGTTTTATTTCATCC[A/G]CTCTTTTTCTAACTTTGGGTGGTGGTCCAATTTCTTTTAGTCTACTATCGGATGCATCTC
678	chr10_10492024	Chr10	10492024	Arabica	Set 1 Ar8/Ar36B/Et39	Non-coding	[T/C]	CCTAAGAAACTTGGCTAGAGAATTGTTAAGTTCATGTGTGAATTGGAATGAAATTTGAGT[A/G]CGGAAAGTAGTGGTTTGGTCTATAAAGTGGATTGGTTTGATTTTCTTGAAGGCTAGGCTG
679	chr10_10547631	Chr10	10547691	Robusta	Coding regions	Coding	[T/C]	TGGTCGACTCGCAAAACTTGAGGTACCTTTCATGCTGATTGACAAAAACAAAAATGGGAA[T/C]CTTATATAAACAATTCAATGATATATACAAGTTCAAGCAAAAAGATTCCCCTTAAGGGGA
680	chr10_10582035	Chr10	10582095	Arabica	Set 2 Mundo Novo/Bourbon/Et39	Non-coding	[A/G]	CGTTGATTTGTAAATTTCACCTTAAATTGTGCTTTGCATCAGGATTTCGATTACCTTTGA[A/G]TGTTAGTGATGGGATGAAGTTTTTTTTATCTTTTTTCTTTTGATAAAAACTATTGGGATG
681	chr10_10602890	Chr10	10602950	Robusta	Non-coding regions	Non-Coding	[T/A]	AGAAAACAAACCTCCTGAATTCCAAATCGACAAGTAAAAACTTAGATTTGAATTCTTTGC[A/T]AACTACAACCAATTTAAAAGAAAACAATTTATTGAGAAATATCAGGGAGAAGTCTGAAAA
682	chr10_10661879	Chr10	10661939	Robusta	Coding regions	Coding	[T/C]	GATTTAGGAAGATCATGCAACTTTTGCTTCAGAGGGAGTTGGAGTTTTACCACATATACG[T/C]CCATTGTAGAATAGTTGGAGTACTTATGCTACAGATAGTGCTTTTGATGTGAATTGCAAG
683	chr10_1069163	Chr10	1069223	Robusta	Coding regions	Coding	[A/G]	CACCTTTGTGATTCTTTACAGGCTTAATTCTTTTTGACATGCCAATGACACTTTTTTAAG[T/C]ATGATTCACACCAAGTGGAGTTTCTAATGTATCAATTTACAATACTTAATCTCTTCTTAC
684	chr10_10788168	Chr10	10788168	Arabica	Set 1 Ar8/Ar36B/Et39	Non-coding	[A/G]	CTTTTTTACGCTGATCAGTGAAAGGAAACAAAGAAGGAAATAATGCTATGGTTTATCCTA[T/C]TCAACATGACATCATGTCATCCACAATGCAGAAAGCTTCACAACTAAGATATCTACCATT
685	chr10_10797986	Chr10	10798046	Robusta	Coding regions	Coding	[A/G]	CACTAGAAACTCATAGGAGGTGCATACAAGGCTTTCAACTGTATAGCTTCCTAAGTGACC[A/G]CGAGCATGCTTCGTCTTGCAATAGGTGCAAGCACCTAAACAGCCAACATTAATAGGAAGA
686	chr10_10809324	Chr10	10809384	Robusta	Non-coding regions	Non-Coding	[T/A]	TAAATATTTGGTCTATCCTCATTTGTATAGGTTGTTTTATAATAATCCACATCATAATAA[A/T]AAATGATGGGCCAATCTAACAATATGTGTGCCTTTCATACTCAAAACTTCAATTCCTACT
687	chr10_10824060	Chr10	10824120	Arabica	Set 2 Mundo Novo/Bourbon/Et39	Non-coding	[T/C]	GCTGCTACCTTATTCAGCTGATAACAGGAAAAAAATTTTAAGTAAAGAAATTAAAACAAT[T/C]AAATATTTTACTCTTAAAGCTTTTTGTGGACATTTTATTCTCAAACATTCAATTTATAAT
688	chr10_10896103	Chr10	10896163	Robusta	Coding regions	Coding	[A/G]	ATCTGACCTCAAAGCACAGACTGCAAAGTAGAAGCTTTAAGCTGCAGAGCAGACACAGGA[A/G]CAAAAGTTGCTACTTAATAGCTGTAAAAGTAGTAACACTTAATATCTAACCTCAAAGTTG
689	chr10_11006441	Chr10	11006501	Robusta	Coding regions	Coding	[T/C]	GATGAAAGAAGAGGCGTGTTGGGAATTAACATTGAAATATAAATACGTTACAGTCTTGAT[T/C]ATCAAATATTTGTCACTTGGAAGTTTGTAATTGGCTTCTATAGTTTCAAGAATCCATTTT
690	chr10_1101628	Chr10	1101688	Robusta	Non-coding regions	Non-Coding	[A/G]	CTTTCTCCTTGAAGGCAGGATACAAGTGAAGTATAGAAGCTTTATGCGGTAATCCGAGAG[A/G]GAGAAAACTTTACCAGGTTCAAATGACTATTATTGTGCAGGGAGGTAGGGGGGAGAAAAA
691	chr10_11025617	Chr10	11025677	Robusta	Non-coding regions	Non-Coding	[A/G]	ACAGCAAAAGAAGGCTAAGTTTCAAATTGTGGACTTCCAGATCAGAATACTCCCAAAGAC[A/G]ACCTCAATGGATTTGGAAATCAAGTTTTCCCCTACCATCATTTCCCAAAACTTTCTCAGG
692	chr10_1103638	Chr10	1103638	Arabica	Set 1 Ar8/Ar36B/Et39	Non-coding	[A/G]	TTTATCCAGTCGGTCGATCGACACGTACTATAATACATTATGGCGTAGTTGTTGATACTA[A/G]AAATTACATATACCATCCTTGATGTGTAAAAATTAATCAGCATGAACCAGGCAAAATTGT
693	chr10_11050730	Chr10	11050730	Arabica	Set 1 Ar8/Ar36B/Et39	Non-coding	[A/G]	ATCTGATTTATATCAAGAAAGGGTGGATGAAGACTTTTGGGGGGAAAGAAGCTTCTTGAA[A/G]AAGATAAAAGGCACTTTTGTTGGGATATCAAGAAGAGGAGAATAGAAGATAGGAGTAACT
694	chr10_11091796	Chr10	11091856	Arabica	Set 2 Mundo Novo/Bourbon/Et39	Non-coding	[T/G]	ATTCACACTTTAAAATTGCAGTTAAGTAGTAAATTTAAAATGAAACATTTGGGAGCTGCT[A/C]AAAAAATTTTGGCATGAAAATCAAGAGAGACCGAGGAGTTGAAAAGTTATTCTTAACCCT
695	chr10_11104289	Chr10	11104289	Arabica	Set 1 Ar8/Ar36B/Et39	Non-coding	[A/G]	TGATCAATGAAGAGAAGGAAAAAGTGATTTTTTTTGTTACAACATTTAATTTACAATAAT[T/C]AATACATTGGTGCTATCTAGTGGGTTTTTGGACAGGTACTGTCATACCAGCCTTTTTGGG
696	chr10_11127451	Chr10	11127511	Robusta	Non-coding regions	Non-Coding	[A/G]	GACAGGTATATTCTAACGGCTCCATGGTATCACTCTGGATAATATTGAATATATGACATA[A/G]AATTGGTGGATCAAGTAAAATGAATGAATTGTCAAGTTCTTGAAACTTTTTGCACTCATC
697	chr10_11185602	Chr10	11185662	Robusta	Coding regions	Coding	[A/C]	TTCTTATCCTTTTGCATATTACATGTTTTGTGATAACCAATTCAAGAACGCAATGGAACA[T/G]AATGACAGAGAAATAAAGCAGAATCTTTTCAAGGACCAACAGCAGCAGCTTCAGTCTAAG
698	chr10_11229737	Chr10	11229797	Robusta	Non-coding regions	Non-Coding	[A/G]	GAAAATTATTAATTACATCAAAATTATTTAATTAGCACAAAAATTCAATTGTGTAGCATA[T/C]AAGGATAATATGGTCTCTTTTTTTCAAAATTAGCTTTTTAACTTTTTGAGAACACCAATG
699	chr10_11296190	Chr10	11296250	Robusta	Coding regions	Coding	[A/G]	GTGGCCAGAGGTGGTTGGTGGCAGGATGGCTGTTGGCGGTGGCAGCTCTGAATAACCCAC[T/C]GCCCATGCCAGTTCAGCTAGAGGATTGACCACAAATCAGACAAGAAGAAGCAAAAGAAAC
700	chr10_11325506	Chr10	11325566	Robusta	Non-coding regions	Non-Coding	[C/G]	AAGATAGTTTTAAGTTGCTCATAGATAATGGCCAATGAAAATTAGACTATATGTAATTTG[C/G]TAGATGTCAGATTTGAAGTAGTATTAGTAATTACTAGTTCCTTACCCATTTGCATGACAT
701	chr10_1134888	Chr10	1134948	Robusta	Coding regions	Coding	[A/T]	CATCATCATCACGTGCATGGACAAAGAGTCGAGAAATGAACTAGTATAACTGAAGCAAAG[A/T]CAGTATGGCAAAGGTGATGATTGAAGCTATTGGAGTAGAGTGCAAGCCAAAGTTAGAAAT
702	chr10_11386234	Chr10	11386294	Robusta	Genes of interest	Coding	[A/G]	AAAACATTTGCCTAGACTTCAGAAGTTCAGCATTGCCATTGGATAACAAAAATGGTTTCA[T/C]GAATGATCATGGAAGCAGCAAGTTTAAGCTGACAACAGATCACTCATCAGCCGAAGATAC
703	chr10_11412484	Chr10	11412544	Robusta	Non-coding regions	Non-Coding	[T/G]	AATAACGTAAATTTGTAGCTCAATGACACGCAACAATTCCTTCTAGCTAATTCAAAGTCT[A/C]CCTTTACTTTCTTCCAGAGTTGATGCTTGCATTATCCGAGCAAGTGTTAACATCTTTACT
704	chr10_11487044	Chr10	11487104	Robusta	Coding regions	Coding	[A/C]	ACAATAGCTGAGAGACACTTTTGGGATAAATAAATTTTCTCACACCTGAAATTATTTTTT[T/G]ACTATTGCTTTTTTTGAATTGGGCTGAATTGTTACAACAAAATTGGTTTTAAAAGAGGTT
705	chr10_11620418	Chr10	11620418	Arabica	Set 1 Ar8/Ar36B/Et39	Coding	[A/G]	CCATAGAGATATCAAATCGGCAAACATACTTCTAGATCAAAACTACACTGCAAAAGTCAC[A/G]GACTTTGGAATATCAAAATTGGCTCCTTTAGATGAAAATCAAGTATCTACAATGGTGCAA
706	chr10_11622633	Chr10	11622693	Arabica	Set 2 Mundo Novo/Bourbon/Et39	Non-coding	[T/C]	ATTACTCATGAATTTGCTTTCCTTTCCCTTTTTAATTGATAAATAATAATAATTTTTTCA[A/G]TGAGATTCTTAATGAAATTTAGATAAGAGTTTTGTACAAATTATAATTCCTTGCTGTCAA
707	chr10_11688657	Chr10	11688717	Robusta	Non-coding regions	Non-Coding	[T/C]	GTCAGCAAATCTAACTATATAAAAGGAGGAGTTCCTTGAATGAACAGTAAAAGTGTATCC[A/G]TCGGTTATGTCGGTATTTATTGATATGTTTGGGCTATTGCGGTCCATTTGCATCAGTTCA
708	chr10_11971158	Chr10	11971158	Arabica	Set 1 Ar8/Ar36B/Et39	Non-coding	[A/G]	ATTAAGAGTTAGTTTTAGATGATATTAAGTGTGTGATTAGAAGTGAGAATAATAAGTTAG[T/C]GAATCATAAGTTAAAACCCTGGTACGCGCGATTTAAGGAAAATCAGTTTGAACCGACGTG
709	chr10_1198696	Chr10	1198756	Robusta	Coding regions	Coding	[T/C]	CCGTTACAGGGGAGATGGCTCCAATGATCTTCAACTGGAACGCATCAATGTCTATTTCAA[T/C]GAGGCTTCCGGTGGCCGTTATGTTCCTCGGGCTGTCCTCATGGATCTCGAGCCCGGCACC
710	chr10_1202246	Chr10	1202306	Arabica	Set 2 Mundo Novo/Bourbon/Et39	Non-coding	[A/G]	GAATCAACTTCAACTATGAGGTCAATCGAAATCCTGCTTAGCAGGGGGCGGATTTAAAGT[A/G]CGGCCCCCGCTGCTGCTCAGTCTGCTACCCTTAAATTTCTATAATACATCTACAATTTTG
711	chr10_12029694	Chr10	12029694	Arabica	Set 1 Ar8/Ar36B/Et39	Non-coding	[C/G]	AGTGTTAGTTGTTGATCGATTTGATAAACCTAGTCATTAAGAGGTACGATGTTATCTTAG[C/G]TGTGAATTTCGAGAACGAAATTCCTTTTAAGGGGTGGAGGATGTGAGGACCCGAATTTTA
712	chr10_12109279	Chr10	12109339	Robusta	Non-coding regions	Non-Coding	[A/G]	CTTGCTATATAAATTGCTCATCTCTTCTACTCATAAGTACTTGTGTTTTCTGATTAATTG[T/C]TTCATTGTGTGGTCTTTTAGAAAAAGAGGGCAAGTACTCAAAAAGTGATTCACAACTTGG
713	chr10_12186595	Chr10	12186655	Robusta	Non-coding regions	Non-Coding	[T/C]	CTCAAGGCTTCAAGATATATATGAATTATCTTCTAATTCATTCATATCTTTGATAATTTT[A/G]TGATTGTGAGCAAATAGAAGCAAGATGATCTTAATTCAAAGCAAGGGCAAAAACACATTC
714	chr10_1220802	Chr10	1220862	Robusta	Non-coding regions	Non-Coding	[T/A]	CACAAAAAGAAAGGGGAAAGTTACACTAGGATTAGCAAGGAAATAGATGAAACCCAAAGC[A/T]ATACGCACAAACAAACAGCTTAGCCTTCTTGCACCAAAAATAAAATAAAAATTGAAAGAA
715	chr10_12271198	Chr10	12271258	Robusta	Non-coding regions	Non-Coding	[T/C]	TAAATTTTATACCGTTCGAAAATAGACTCAAAGGATTACAATTTCTTAGAAGACACATTT[A/G]TAATATTTTGTCCACAATCAGTCAAATTCCAGTCTCAAATTGCTGCTTCATCTGGTAAAA
716	chr10_12302287	Chr10	12302347	Robusta	Coding regions	Coding	[T/G]	CCACAAGAACCGGCATCCACTAAGCTCGATTGCACAAGCAATCTCCTTAACTTGGTCACT[T/G]TCAAAAGATCCAAAACTACCAAAGCAAAAGAAAATTACAGAGGAAGTAGGCTGATCATCA
717	chr10_12335083	Chr10	12335143	Robusta	Non-coding regions	Non-Coding	[A/G]	ATTAATAATAAACTAAGAATTCTATTCTAGTTAGGAGTTTTAATTAGAATTGGAGTCATT[T/C]TTTTAGGTGTCTATGAGTATCGACTTTTCCATAAAGAGAAGTCAGATTCTTGACTAAAAA
718	chr10_12370614	Chr10	12370614	Arabica	Set 1 Ar8/Ar36B/Et39	Non-coding	[T/C]	TTAGACTAGGAAAAACCCCTTGAATATGGGATATGGACGAGTTTAGCTTTCTAGCCTTAG[T/C]ACACTCGTATTTCCTCTATAAAAGGAAAAATTGAGTCACGAACATTAGTCCCCCGTACCC
719	chr10_12411651	Chr10	12411711	Robusta	Non-coding regions	Non-Coding	[T/C]	ATGATTCCAAATGGTGGGACAAATAATAACATAAAATTAAGACTATACTTTCATTTAGTA[A/G]CTTTTGATTACAAAACCACCTTTTTTTTAACCGTTAAATCAAGGTATCATTGACTTTATT
720	chr10_12506456	Chr10	12506456	Arabica	Set 1 Ar8/Ar36B/Et39	Non-coding	[T/C]	ACACATTTTCAATATTAAACTTGGATTTTATTCAAAGGACATGAAAGTAGGTGGAATGTG[A/G]AAGGTTGGCCAAGCAAATTTGGAGGAAAAACTGCAGAAAATAGCTTTTTCTGTAGCAAAT
721	chr10_1259734	Chr10	1259794	Robusta	Coding regions	Coding	[T/C]	CACCGCCGCATCATCCGCCATGCGCTTCACCCTCCCTGCTATTACACGGCAAACCAACAT[T/C]GCTCTCCGGCCACCGTCGGTGCCCAGGCCAAGGCAGTCGTGGGCCCTACCACTGCTTGCG
722	chr10_12619574	Chr10	12619634	Robusta	Coding regions	Coding	[A/C]	CTCCTATACTCTCCAACCAAGGCGTTTGCGACGTAGCTTTCAAAACCATGACAGCCATTC[T/G]ATTGTCTCTGTGTGCAGTTTCATGTTTTATCCTTAGCTTCACAGACAGTTTCAAGGATGA
723	chr10_12651684	Chr10	12651744	Robusta	Non-coding regions	Non-Coding	[A/T]	ATCCTATGATAGGAGGGATTATAGACTATAATATCCCAAGGTCTCCTGATCCCTCTTAAC[A/T]CTTTGATATACATTGTTTTACCTATCACAAAATAATATAACAAAAGAATTAGGTGAGAGA
724	chr10_12679934	Chr10	12679934	Arabica	Set 1 Ar8/Ar36B/Et39	Non-coding	[T/G]	TATGGCTAGTTAATCGAGTCTAGCGGGCAAGAGCCTGATTGATTAGATAATGAACCCTGA[T/G]TCTCTAGTTTTGTCGAGTGGAATAATATCTCCTCGACTAATTGGTATACTCGAGTATTAC
725	chr10_1275426	Chr10	1275426	Arabica	Set 1 Ar8/Ar36B/Et39	Coding	[T/G]	AGCATTTTTATATCAGGGGATATGAGATGTTTGGACCGGAAGAGTTGAATAATCAAGCAA[T/G]CATTCTGAAGGTGATCTGCTGACAATGTTCCTTTTTATGGACATGCATAAATAAATGCTA
726	chr10_12775321	Chr10	12775321	Arabica	Set 1 Ar8/Ar36B/Et39	Non-coding	[T/C]	GGAGGCTGAAGGGCCGCCATGGCCGCCCGTGCGACCCAACACTTGCTGCAAAACCCTAGC[A/G]CAATGAGACCCTAGCGAGAGAGAAACCTAATAATCTTGGTGATGAAAGCTTCATATATCT
727	chr10_12878978	Chr10	12878978	Arabica	Set 1 Ar8/Ar36B/Et39	Non-coding	[T/A]	TTTTAAACTAAGCGTCCATAAACATTCAATGAGCAATTTATGGTCAATTGACATAAAAAT[A/T]TTTGAAACAAAGCATCCCAAAGTAAACCTGACCATTCGGCTAGCAAGAAGGGAAAAACTT
728	chr10_12928071	Chr10	12928131	Robusta	Non-coding regions	Non-Coding	[A/G]	ATGGTTGCTTGGTTTTGTTTCAATTCATGGCCTTCCATCGTGAATTTTGTCTTTGAAGCA[A/G]GGGTGTTTTAGTTCACAAGAGCCAACTACATGAAATAAATTTGTTTGTCCCAATGCTTCC
729	chr10_12990400	Chr10	12990460	Robusta	Non-coding regions	Non-Coding	[T/C]	TTTTGGATGAATGTGTACTTGCAGCTTTTGTTAGTTCACATTGTAATTAATATCTAACAG[T/C]TCCATGAACAACGCAACATTAATTTCGGCATGTCATGGAACACGAAAATTAGCAGCCATT
730	chr10_12997749	Chr10	12997809	Robusta	Coding regions	Coding	[T/A]	ATTTTCCTGACTTAAATAAGTGTCTTTGGAGGCAAAACAATGGTTAAACAATTCCATAAA[A/T]TTGCTATTAACGTGATCCTTCTTCACCTCCGTCCTGTAATTCAGTATGATAAAAGTCAAT
731	chr10_13129313	Chr10	13129373	Robusta	Coding regions	Coding	[A/G]	GCCAAAAAACTCTCTACAAAATGCAAAGGAATTGAGAGAAAAATTGAGCCAACTAAGAAA[A/G]GCTTTTCAGTATTACCAACAAGTAGTTAAAGAAATGGGGATTAAAACATAATGACTAACA
732	chr10_13136676	Chr10	13136736	Robusta	Non-coding regions	Non-Coding	[A/G]	GACTAAATCTTAATTCTAAAATCTAAATACTGAAAAAATTAATTTACTAAATTTTAAACA[T/C]TGAACAGAAATATATAAATGTTTGAATCTTAATGTTGAACCTATAAGTATTTATAACTGA
733	chr10_13242908	Chr10	13242968	Robusta	Non-coding regions	Non-Coding	[G/C]	TTGATCAAATATGTATCTGGAAGGCTGAAATATATTAGCCTGTATCATGTGTGTGCGAGA[C/G]AGAAAGAGAGAGAGGCGGAAGAATGGAGCGTTCACACAGAAAATTAAAAGCAAGGAAACT
734	chr10_13254865	Chr10	13254925	Robusta	Coding regions	Coding	[A/G]	AAAGAAAGTCAGAGATACCCGGAGAAAAGTGTCTGGAGGTGAAGAGACAGCGTCCTTTAT[T/C]TGGGAGAGTTGAAACTGTTAAGCTTCTTCCGTCATTTAGCGCCTTCTGCAGTTCCTCCAT
735	chr10_1328494	Chr10	1328554	Arabica	Set 2 Mundo Novo/Bourbon/Et39	Non-coding	[A/G]	AAAGGACAAATTTCTCATCCCCAATATAGATGAGTTGTTAGATGAGTTACATGGCACGAA[A/G]TATATGTCTAAACTAGACATCAGAGTTGGTTACCATCAGCTAAGAGTTAAGGCAATTGAC
736	chr10_1328658	Chr10	1328718	Arabica	Set 2 Mundo Novo/Bourbon/Et39	Non-coding	[A/G]	TCTTAGTGATGTCTTTTGGGCTGACAAACGCTCCAGCCACATTCCAGGTATTGATGAACA[A/G]AATTTTCTAACCATACCTGAGAAAGTTCGTTTTGATTTTCTTTGATGACATTCTGGTGTA
737	chr10_1330779	Chr10	1330779	Arabica	Set 1 Ar8/Ar36B/Et39	Non-coding	[T/C]	CAGTATTTCATGTTTCATTACTAAAAAAGAAGATAGAACTTGCACAGAGTGTGGATTCCA[A/G]CCTGCCAGAATTGGATGTGACAGACCAATGCTTATTGAGGCCAGAGAAGGTTCTCCAGAG
738	chr10_1342063	Chr10	1342123	Robusta	Coding regions	Coding	[T/C]	AAACTCGAACTTGTGGCCATCTTTACAGTTGACAGCATCTGCCTAAAATCCTCTTTCCCA[T/C]AGCCCCCACGAAAAAGATGTCCACCAATTCTGCAGCCTCCCAATTTTGGATCCGTTTATT
739	chr10_13590428	Chr10	13590488	Robusta	Non-coding regions	Non-Coding	[T/C]	ATTTTTCTTCAAGATTGGAGCTTTATTTGCAAAGGGTTTGAACCCTACACATGGATTAGG[T/C]TAGCGGACTTGAGGAGTTTAATTTCTTGTTTTAAATGTTAGGCTAGTGGTCTTGTAGTGA
740	chr10_13685823	Chr10	13685883	Arabica	Set 2 Mundo Novo/Bourbon/Et39	Non-coding	[T/C]	CATTGTAAGCTTTTCAGTTATGAGTGAATACTTCATGAGTGTAACTCTATGAGGGTTGTC[T/C]TGAGGGATAGTAAAACGTCTTGACTTGACCGAGTGGAGTTCGGGGCAAGGAGGAGGTGAA
741	chr10_1370448	Chr10	1370508	Arabica	Set 2 Mundo Novo/Bourbon/Et39	Non-coding	[A/C]	ACTGTAGAAGCTGTTGATGCGCGCGCAAACTATAAACCCAATGTCCTAATCCCAACTTCA[A/C]AACAAGAAAGTAATTGAGCGTGTTTGGATGGGAGATTATTTGGAATAATTACTGTATTAT
742	chr10_13717246	Chr10	13717306	Robusta	Coding regions	Coding	[A/G]	CCAAAAGGATGCCTATTATTTTCCTTCACTATACAAATGGAGGATGGCAGAGTGGTGCCA[T/C]TAGTGCAGTATGTGGTTAGTCTTGCTGTGACTGAGGCAGTTAAAGATATTTGCCAGAAAA
743	chr10_1375547	Chr10	1375607	Robusta	Non-coding regions	Non-Coding	[T/C]	GACTTCAGTCGCTGGATAATAACAATCTAACCGCTAAACTTGTACCCACTAATATTCCTC[T/C]TCAAGCCTCACAAAACAGTAGGTGTGGCATACATAATTAAATTAACTCGCTCGATAAAAG
744	chr10_13779652	Chr10	13779712	Robusta	Coding regions	Coding	[T/C]	ACATCATCTTTCTCATCTGGTGAAGATGAACTTTATGCTTTTGAATCTGATGATGGTGTC[A/G]ATCCTGCTATTAAATCCGCTGGTGCTAACTTTCCCTACATAAAGCGTCGCAAAAAATTAC
745	chr10_13789754	Chr10	13789814	Robusta	Non-coding regions	Non-Coding	[T/A]	ATTCTTTATTAATAGCTGCTAGAAGAGGTAGGTACAATTAGAAAAATTGAAACAAAGAAT[A/T]CTACTCCTTTACATGCTTGTTGGCTATGGAAGCAAGATTTTATTTACTAACGCGAATGCA
746	chr10_14005099	Chr10	14005159	Robusta	Coding regions	Coding	[T/G]	GCAGTTCTAAAAATTTGACCAACCCATAATGGATAAAACTATCTGTACTTCCTATATCTA[A/C]CAGAATTTTCACTAGAAACCCGTCCGTATCACCAAGTAATACTGTGGATTTTCTCTTCAT
747	chr10_14075582	Chr10	14075642	Robusta	Non-coding regions	Non-Coding	[A/G]	AGAGGATGAGGTTTGCATGCCACATGCTTATGCTTCCATTTGAGGTTACTGTGGAAACTA[A/G]CGGAGTAACCACGATCGTACAGTTTCGGAAGTTTAATTGGCAAATTGACGCAAAAAAGTT
748	chr10_14084037	Chr10	14084097	Robusta	Coding regions	Coding	[T/C]	AGGTAACATGTACCTTATTTGATAAATGATCTAATAGAGCTCGGATAAGCCAAGGCAGTG[A/G]CCTAGAACCCAGCAGCCTAACAATGGAGTACATGTGAGGTATCCCAAAAAATCCACTATG
749	chr10_14192990	Chr10	14193050	Robusta	Coding regions	Coding	[G/C]	ATTGTGAACGTATATGAAAATTCGATACTTTCAAGAATTGGTTTACTCCCCAGAAATCTA[C/G]TTTAATGAAAACTGAATTACTTGGTGTAGATTGCAGTAGGATAAATGTTTAAACTTGAAT
750	chr10_14194068	Chr10	14194128	Robusta	Non-coding regions	Non-Coding	[T/C]	ATTGAATTGGGACAAATTTTATTTTTTGAGGATTAAAGTGATATAGATTTTATACTTTAT[A/G]AATTAAAGTGGGATAGAATTTCAAACTTTAGGGACTAAAATATCTAATTTTAAAGTTTAG
751	chr10_1430899	Chr10	1430899	Arabica	Set 1 Ar8/Ar36B/Et39	Non-coding	[T/C]	AGAATGATTATGATGATACTGATATGACACACCTCAATGTAACTGATTTTTTTGAACATC[T/C]TGAAGATGTCAAAAAATATCCTATGATTGTTTAGATATTTTATGATACTTTATATCTTTC
752	chr10_14336249	Chr10	14336309	Robusta	Non-coding regions	Non-Coding	[T/C]	AACACACTCTATTAATAGATGTGCTAGTTCTATGTTCTCATATATTGCTTAAAAGTAGAT[A/G]CATAAACATATTATGGTCCCACCTTTTCTACTGCCTATAATGTATATACTAGAGGACCTC
753	chr10_14340781	Chr10	14340841	Robusta	Coding regions	Coding	[T/G]	AAGAAGCACTTTTTTCTTGTCATATTGTTGCGAAACACTGACAAATATACGAGTGAAAAA[A/C]TGATATTCTATTCTTGGGTCATTCAAGACCTTTCTTGCAAGTGTAGTCTTTCCTAGACCA
754	chr10_1439766	Chr10	1439826	Robusta	Coding regions	Coding	[A/T]	TAGAGACAATCACTTCTACCTGCAAGTCATCATGTATGCCTTTTTTTCCACTGATTGGGT[A/T]CTGGGATTTCTTGTTGCCCTAGAACCAATTTCTTGGTTCACTATAGAAATTGGTGGCACT
755	chr10_14515498	Chr10	14515558	Robusta	Non-coding regions	Non-Coding	[A/C]	TACTTGATAAATAAAGTATGCTCATATGAACATCTATGAAAACCATTCCTAATAAAGTAA[T/G]AGTCGATGCGAGTATACCAAACTCGAGAAGCTTGCTTCAAACCATATAAAGCATTCTTTA
756	chr10_14572843	Chr10	14572903	Robusta	Coding regions	Coding	[A/G]	TGGTGACCCACCCTTGGTATATCCACTTGATATCCCAAGTTCCAGTGGTCAAAGCTTTTC[A/G]ATTTGTGATTCATTGGATTCTACTGGTCCTGTGGTGCAAGCAGTTACAGATCCAATCTCC
757	chr10_14577951	Chr10	14578011	Robusta	Non-coding regions	Non-Coding	[A/G]	GAGAACCCAAGGGAGTGTCAGGAAGGCTAACAAGTATTTCAAAATCAATGGAGTTGAGGA[A/G]AATATGAAATCAGAGATTGCATAACTTTACTTCAGAGATAGGACAAACACACAGTTCCAT
758	chr10_14684854	Chr10	14684854	Arabica	Set 1 Ar8/Ar36B/Et39	Non-coding	[C/G]	TTATTTTATTTCTAAAAACTCATTTTATGCCAATAATAGGATAATTTTGAGGTCTTTTGA[C/G]TAGTATCCAAACCTTACTCCTCTCAAATTGATTTAGTTCATCTTCCATGGCTAAAATCCA
759	chr10_14694996	Chr10	14694996	Arabica	Set 1 Ar8/Ar36B/Et39	Non-coding	[T/A]	ATAAATGGTAAGTTCGTTTGCACTAGAGTTCAGTCTTTTCTTATAAATGTCAAAATGAGA[A/T]ATTGATTCATTCCTTTGAAAATAGTTTTGTTTCTTATGTTGAAACAAATCATTTAGACAA
760	chr10_14745009	Chr10	14745069	Robusta	Coding regions	Coding	[A/G]	TCAGCATATCAGATGGCCTTCCACAGAGAATGAGCTAATGGAGATAAAGTCCAAATTTGA[A/G]CAGATTCGAGGTCTTCCAAATTGTTGTGGAGCAATTGACACCACTCATATCGTACTGCTG
761	chr10_14857830	Chr10	14857890	Robusta	Coding regions	Coding	[A/G]	AAAGCACCGAACCAAATACACTAATTAAAGATTCAATTATCAGATGAAAAATCTGGAAGG[T/C]GAGACACTGAATTGGACTGAAAGAAAAGATGTAACTAGTTATTAGGAAATTTGAAGTCAT
762	chr10_14859933	Chr10	14859993	Robusta	Non-coding regions	Non-Coding	[A/G]	GAATTGGATTGCAATAGACATATTTTCAGTTAATTTTTATGACTTAGTGTTTCCTTTTGT[T/C]TGTCATAATTTCGTCTGATTCCTTAACTTGGTTTGCTTCATGTTTTTCTTTCCCCTCTTC
763	chr10_14925999	Chr10	14925999	Arabica	Set 1 Ar8/Ar36B/Et39	Non-coding	[T/C]	TGAGAGTTACCATTCTGCACTTCAACCTCCATTTCAACCAGCTGCACTCCACCCCAACCG[T/C]AGCTGCAACATCAGTCAGGACCAAACCAGCGTGCGAAGCCGAGAGAGGAGGAAAAAAATT
764	chr10_14942364	Chr10	14942364	Arabica	Set 1 Ar8/Ar36B/Et39	Non-coding	[A/T]	TGAAAAATTTTTCTTTTTCCAAGCTCACACGCCACGTTCGTCCGTACTTTCAACGAATAT[A/T]TATACATCTATAATCTCACACAAATACATTTAATATACACAATCACACATTCATATATAT
765	chr10_14973905	Chr10	14973965	Robusta	Non-coding regions	Non-Coding	[A/G]	TCTCTCTCTCTCTCTTCCTCTCTCTAGGGGTTTGGCCATCAAGGGAAGCAAAATGAGGGC[A/G]TTTTGATTATTTTTGAGCTAATATACTAGCCACAAGAAAGGTTTTTAAGTCAACTTTAAC
766	chr10_15118641	Chr10	15118641	Arabica	Set 1 Ar8/Ar36B/Et39	Non-coding	[A/C]	TGCTACCAAATTGAGTGAATATTGAATTTTCAAATTACTTACTTCATTTCAATCATACAA[T/G]AGAATTTGAAACAAAAAAGAACTTAAACATCATTCACTTGTGGACTTAAGTGAAGTAGAT
767	chr10_15151455	Chr10	15151455	Arabica	Set 1 Ar8/Ar36B/Et39	Non-coding	[A/C]	GGGTAGTCTTACACTTCTTTGCAAATTCACACAGCGATTTCACAAAGCCTGTTGCCTATA[A/C]TATGATAGGAGCAATAGCTCTGAACTATGCTGGCTTCAATATGCTAACCAACCCATATGG
768	chr10_15159779	Chr10	15159779	Arabica	Set 1 Ar8/Ar36B/Et39	Non-coding	[T/C]	CAAGACTTTTGCTAGATGTTTAACCCTAACCCTAGGACTTTTGCTCTGATACCATGACAA[T/C]AGGTATTTTGGGAGGAAAACATCTAGTCACCGTATTATGAGTGACCAACTAGTATTTATA
769	chr10_15183055	Chr10	15183055	Arabica	Set 1 Ar8/Ar36B/Et39	Non-coding	[T/C]	TAATGTGGTAGCACTTTAACAAGTTTATGGATTTATGATGAGACCTTAATTCCTTTGTTA[A/G]GGCAAATTTTCATTATATCATAATATAAGATAAAGGACTTCTAACAAAGAGAACCAGTCC
770	chr10_15353450	Chr10	15353510	Robusta	Coding regions	Coding	[A/C]	TTTGGGATGTCTATATCATTTATTTGTTTAGTCATCTGAAACCAAGATTAGAAGTTTTCT[T/G]TGAATATGAACATCATGATTGCTTCTAAAGATGTCATTTGGTCACAGGACTAAGCATCTT
771	chr10_15368330	Chr10	15368390	Robusta	Non-coding regions	Non-Coding	[A/G]	ATTCGTGGATACTCTTAAATCAAAATCAAGGCTAGACTCAGAATTTTTCTAACAAGAACT[A/G]CCCACAAGCTGTCGGATTTGAGGAGGATTGTAATCCGAATTGGAGTTGGATTGGTAGTTG
772	chr10_15453828	Chr10	15453888	Arabica	Set 2 Mundo Novo/Bourbon/Et39	Non-coding	[T/G]	TGAATTGGAAGTTGTTGAATCTTGATTTTGTTTCAGTTTTCATTTTCTTTATTGAACACT[A/C]ACTCATGTAGTGTCCAAATTGGCCGCATTCATAGCATTTGTCACCTTGCCTTTTGTTGGC
773	chr10_15476464	Chr10	15476524	Robusta	Coding regions	Coding	[A/G]	GACTTCATAATTGATAACGGAAAGACCTTCTCCATTCTCTGTAAAAAGTTTAGCTCAGTC[A/G]GAAACCCTTAACCAGCCAAAAATAAAATAAAATAGAGAAAGGAATCTCATATAGAATGTT
774	chr10_15479974	Chr10	15480034	Robusta	Non-coding regions	Non-Coding	[T/C]	AACTAAAAAAATCACGTCAACATTACATCTATACTAGCGAACCTAATTAAACATTTCACA[T/C]GTAGTATTGATCATGAGTTTTCATGAATCTAATATGTTGTAGATGCAGAAAAAATGCCAC
775	chr10_1557890	Chr10	1557950	Robusta	Non-coding regions	Non-Coding	[G/C]	TGAAACTTGACAAACCATTCCTGTGATCACTGTCTGATCTTTCGTGCTTTTCAGGTGGAG[C/G]TGTTGGATTAGTTAGCGAAGCCGAAGTGGAGCTCTCGGCCTCCAGAAGCCAACAACAGAG
776	chr10_15593134	Chr10	15593194	Robusta	Coding regions	Coding	[A/G]	TCATTTGCGAGATCAATGACATGTCTATCTTCACATCCTATCATATGGCAAACAATAAGA[A/G]CAATTTGTAGAAAATAGAGTCTACAGGATCAACTAGTCTTCTTCACATAGGCAAAACATA
777	chr10_15714745	Chr10	15714805	Robusta	Non-coding regions	Non-Coding	[G/C]	TGAAAGATGAATTATTGGATTATTTAAAATTCATCATTAATAGCAAAAGAAAAAATGACT[C/G]ATTAATACTCTTAAAAAAGTATATCATATAATGACATAAAGAATAACAACAAATTAATAA
778	chr10_15783007	Chr10	15783007	Arabica	Set 1 Ar8/Ar36B/Et39	Non-coding	[A/G]	TTCGCCTGAAGGAAAGAGGAGAAAAGAAAATTAATTTTTTTCTTGGGATAATTTCAGAAA[T/C]CTCCCCTGAGGTTTCTAACAATTTCACTGAACTCCTCTAAAATTTAAAATATTACACATA
779	chr10_15792861	Chr10	15792921	Robusta	Non-coding regions	Non-Coding	[A/G]	GCTAGAGGTGCAGGCAGCCGGGGCATATTTCAAACAACTATCCCAATCGCTAGAGACAGG[T/C]AAACTTAGCTGCATACATTGAAGGTATAGATGATCAGTTGGACGCTGAGAATGATGAAGA
780	chr10_15822259	Chr10	15822319	Robusta	Coding regions	Coding	[A/G]	TGATCCCTGATTTGGGTATCTCTAACCAGACTCCTTTTGCTCTCAAAACCATTCCAAACA[A/G]AAACAACATAAACACCAGAAATTTCTCTGCACGAAAAGCACTCATCTTTCCATCTTTCTT
781	chr10_15890969	Chr10	15891029	Robusta	Coding regions	Coding	[A/G]	CTGGTTAGGCTCTTACTCTACTGCAGAAGCAGCCGCAAGAGCCTATGATGCTGCACTTTT[A/G]TGCCTCAAAGGCTCCTCAGCCAATCTCAACTTCCCAATCTCCTCATATTCCCTACGCTTC
782	chr10_1593625	Chr10	1593685	Robusta	Coding regions	Coding	[A/T]	TTGGATGAGTTCGGTCTACCATAAAGTAGTCGTTTTAAGTCTCTTGGAGGAGGCAGAAGA[A/T]GGTGGGCTGATCTGTGGAACCGCAAAAGAATTGTCGTCATTCCGCTTTCTGCTGGACTTG
783	chr10_15960907	Chr10	15960967	Robusta	Coding regions	Coding	[A/T]	AGCTGTGGATGGATGATCGGATGGTCGGAGATGACCGGAGAAGTGAGGAGTTAGTCCTCG[A/T]AAGCTTCGCCTGGCTCTTCTGACCGTCCATTACAATTATAATGGTCCCCCTAAGGGAAAA
784	chr10_16048519	Chr10	16048579	Robusta	Coding regions	Coding	[C/G]	CATTATGAAATAAGTTCCGCTGGATGGAAAAACTATGAAACCTGCAGCCTTCAATCCATC[C/G]ACAAGGATCGCTTTCTTTGCCATGTAATCAGTCTTTAGCTCCTCATAGTAGGAATCTGGG
785	chr10_16079072	Chr10	16079132	Arabica	Set 2 Mundo Novo/Bourbon/Et39	Non-coding	[A/C]	GCGTCACTAAATGTTTCAATCTGTGCTGCGGCAAGGGCATCTTGGATTTCCAAATCTAAC[A/C]TTGGATAAACCGTCTTATTTTCTTCCGTTTAGTAGCCACCAATTTTTGGGCATATATAGA
786	chr10_16117724	Chr10	16117724	Arabica	Set 1 Ar8/Ar36B/Et39	Non-coding	[T/C]	TGGGTTTCTAAATGGTTTGTTTGATAAAAAAGAAATGGGCCAAGTTGTGTCTGGTTAGCT[T/C]ATGAAATTAGCTCATAAATTGGGCTTTAATGTAGTTATTTCACTGCTTTTAGACTAAACT
787	chr10_16167999	Chr10	16168059	Robusta	Non-coding regions	Non-Coding	[T/C]	CTTCACTTAAATGTAAGCTTTGGCGATCTACAGCTGCTCTATCTTGCAAAGGGTCCATGT[A/G]ATAGTAATAAAGGGTGATGGAGAAGTTGCTTTCCCTTGTATTAAGATGGGGTTTGGTCCC
788	chr10_16307036	Chr10	16307096	Robusta	Coding regions	Coding	[A/G]	TCTCCGCTCCCACTCCCTCCCTTTTTTGACAATTTATACTACACAATTGAGAAACAAATT[T/C]ATCAGCAGTGCAGAAAGCACCGACAAGAAAAAAACTTTTTGGGTTTTGTATTTCCTGGGC
789	chr10_16344738	Chr10	16344738	Arabica	Set 1 Ar8/Ar36B/Et39	Non-coding	[T/C]	CTCAAGACCTTTGTAATAGAAGACCAATGTAGTAACCATTGCATCATCATATCTTATTAG[T/C]TTTTTTTGATAACTTATTTATATAAAACAAACACTCATATTTCTTTTTTTCATTTTTTTT
790	chr10_16360433	Chr10	16360493	Robusta	Non-coding regions	Non-Coding	[A/C]	TTGTTCCTTTAGATGATGAATTACCATGTGAATGATTTCCACTTATTGTTTGAAATATTA[T/G]AAATGCTTGGTTTTTAATGATTCTTTGAGCTTCAAAGTTGGCTAGAATTAATTGCCTTAT
791	chr10_16431908	Chr10	16431968	Robusta	Coding regions	Coding	[A/G]	TGGGAAAAACATATCTAGAATTGCTAATATATGATGGTAAACCAAGATTAGTTCTACTAG[T/C]TGCACTCTCAATATTCTCAATGATTTTCACGTTGCACTTTGAATTTTTGTTTGGGCACTT
792	chr10_16436902	Chr10	16436962	Robusta	Non-coding regions	Non-Coding	[G/C]	AAGCCAATCAACTAGTTTAAAGACATGATGATGTATCAAGCTTCCCAACAAAGAAATTTG[C/G]TTCACGTATTGTCTATGTGTATTAATTAATGCTCCGTTTCACTCTGTTTTCTGATGCATA
793	chr10_1652003	Chr10	1652063	Robusta	Non-coding regions	Non-Coding	[A/G]	TCAATTGATTGATGGAGGAGTTAATTATCCCTGAGTTAATGAGTGATGGTGACTCCATAC[A/G]TCCATAATATATCCATGGAACAACAGAAAAGAAGTACAGCAGAAATTACCATCTCTTAGT
794	chr10_16580727	Chr10	16580787	Robusta	Non-coding regions	Non-Coding	[A/C]	AAATGACAAAGAGTCTAATGATTCTAACTAGAAGGATATCATATAGATTCCATTTAGTCA[T/G]CCGTGAAGCCAATCAAGTCTTGATTGTGAAGAGGAATTTCCAAAACCTATTTATGTGTAA
795	chr10_16586771	Chr10	16586831	Robusta	Coding regions	Coding	[A/C]	CAGGGGAATGCCTGCCCTGGCAGATCAAATCCAGTATTCCATATCAAAAATCAACAGTGA[A/C]TATGTCAAGAAGATGCACGGGAATGAAGGACCAGCCCTGATGCGGAAATCCCTGAAAGAG
796	chr10_1673151	Chr10	1673211	Robusta	Coding regions	Coding	[C/G]	TTTACTTCTGCTTTCCAGGAAATTGTTGATGCATATGGGTAAGTAATAATAGGAATTGAT[C/G]TGACATTGAGATATGTGAAAATGAAAACTATGTTAAAGGTGATATGCTTGTTGCTTTAAC
797	chr10_16777535	Chr10	16777595	Robusta	Non-coding regions	Non-Coding	[G/C]	TCAGAAAGGTTGTGCTAGGTTTAGGAGATTCCATTAATGTGATGCCAAAGAGTATTTATG[C/G]TTCCTTAAATCTAAGACCACTAAAGGAAACAAGCATTAACTGATCGAACTAATGCATACA
798	chr10_16988138	Chr10	16988198	Robusta	Coding regions	Coding	[T/A]	AATAATCATAGGAACCGCTCAACCTGGGTGACCTGGCCACTCTTCTGTCTTAACAATCGA[A/T]CTGGAGGATTCCTCAGATACAGTCAAATCCTAATCAATTTTGAAACTTTGGCACAAGCAA
799	chr10_17005274	Chr10	17005334	Arabica	Set 2 Mundo Novo/Bourbon/Et39	Non-coding	[A/C]	TTTTGGTTATTTGAGAGGCATTTAAATGGCAATATGTAATAATTAGGTTATTATTTTATT[T/G]TATTTCATCTCACCCCTTTTAGATTATAGTTAGGGTTCTCAAATGTAATAGTTAGGGTTT
800	chr10_17134176	Chr10	17134236	Robusta	Non-coding regions	Non-Coding	[T/C]	TTTTCCTCCAACTTGCCTTTGGTAAGCCTGTTGAAACATTTTTCCTTTCATGTTTGTGCA[T/C]GTCTGCCTGTTTAACGTGTTTGTCCGGCAATTGGCCATGTGAACTGTCTGCTTCCATGAA
801	chr10_17145065	Chr10	17145125	Robusta	Coding regions	Coding	[A/C]	ATGTAAGTCTACAACTGTCACTCAACTATCCAAAAACATGTCAGAGAAGCATCAACAGAC[A/C]AGAAAGAGAAGAGAAAACTTAATTGCACAACTATTAATCAAAACTTGGAAAGCCAATTGG
802	chr10_17152778	Chr10	17152778	Arabica	Set 1 Ar8/Ar36B/Et39	Non-coding	[A/G]	AATCCTCAGATGAACCAAATCCCTCTTCTCAAACAATCAAACAGGACTTTTCGATTTCTT[T/C]CGGTTCATCCCAAACAGAAAAAAGGTTATCTCCTTCAAACCTAACTCCAAACAGATTTCA
803	chr10_17193139	Chr10	17193139	Arabica	Set 1 Ar8/Ar36B/Et39	Non-coding	[A/G]	ATTGCCATATCTACAATCTATACAATAGTAAAACTCACCTAAAAAAACATGTATGGGCCT[A/G]TTGTAGATCTCATGAACGCCTTTGATACTTTATAGAGATTTGAGTGTAATCACGCAAGTG
804	chr10_17347021	Chr10	17347081	Robusta	Non-coding regions	Non-Coding	[A/G]	TAGCACACTATAACACCATGTTATATTAACAACCAAATTTTTTCTATTGAAATTCTCAAA[T/C]ATCCATGACATGTATATGAGAGATATTTTACCATATTATATCTCACACCTATTCAATGAT
805	chr10_17369284	Chr10	17369344	Robusta	Coding regions	Coding	[T/C]	CTTAATGTGTATGGATGAAATATCCAAGATTCGGAGTAGTTTGAAGGGCTTAAAAATACT[T/C]GAGCTGGAATCTTCCTTATACCTAGTTTCATCTTCACCAAAGCTCAAGAATGACCGGACT
806	chr10_1749087	Chr10	1749147	Robusta	Coding regions	Coding	[A/G]	TCCACCATCCCCTCCTCCAGGTCCCACAAAATGTAGCCTCTTCTCCTCCTGCCCTGCAGG[T/C]GAAACCTGCTGCTGTTCAATGGAATTTCTGGGTTTATGCTTGTCATGGAAGTGTTGTGAT
807	chr10_17726730	Chr10	17726790	Robusta	Non-coding regions	Non-Coding	[A/T]	TACAGCAGTATCAATTGGGTCAGGCATAGGAACAAGTAAAGGCGGTGTAGCATTCACTAG[A/T]TGCACTACTTCAGCTGTGTATCTTCTATCAGTAGGCCAAACCCATTATCCATTTTGAATA
808	chr10_17782625	Chr10	17782685	Robusta	Coding regions	Coding	[A/C]	ATACGCATATCTATCAGAGAAGAGATATATACTTCGATGCAAATGATATTGTTACAGTTA[A/C]CATTTTGATTGTATAACAAAAAGGGTAAAATACACTTTACCTCCTGTGATTAAGCAATTT
809	chr10_17789654	Chr10	17789714	Robusta	Non-coding regions	Non-Coding	[T/C]	GAAGATAGATGCTTCAGCACCTCCTTTTTGAGAATTCATTCAAGGGAGCAGAAGACAAAA[A/G]CAAGTGAGCATGATATTCTGCAAAACAGGTTAAATTTCAGTTTCACGCATAATGATATTG
810	chr10_17821073	Chr10	17821073	Arabica	Set 1 Ar8/Ar36B/Et39	Non-coding	[T/C]	AAATTTTAAATAATGGAATATCACGGGTTCCAAGATAATTATGAGTTATGCATAAATAAC[A/G]TGGTGTTTTGTTTCTATATTTCTGTTGGTAATAGTTTGTAATGAGAATGTTAAAGTTCAT
811	chr10_17832758	Chr10	17832758	Arabica	Set 1 Ar8/Ar36B/Et39	Non-coding	[C/G]	CTTACATGTAAGGCTGAGGTATGCTAACAAAGTCATATCTCATTAGGCAAAATGACGCCA[C/G]GACAAATTACACTTTACCCCCTTGTGGTATAGTTAATTTTCACAAAACCCTCTCTATAGT
812	chr10_17875937	Chr10	17875997	Robusta	Coding regions	Coding	[A/G]	AAGTAGAATGTTGGTTGATTTTATATCCCTGTGAATGATACTAGGGGAACAATCATGATG[T/C]AGATATGCTAACCCTTTTGCAGCTCCAAGGGCAATTCTGTACCTCTGGTACCAATCCAAT
813	chr10_17888155	Chr10	17888215	Robusta	Non-coding regions	Non-Coding	[T/C]	TTCTACGATATAAAATACAAGTTTAAAAAATCAAGATTAGGTAGGAGAGTACCTACACTT[A/G]TTTGGTTATTGCAGGACCAGGACAGCTACAACCATAGCCGACAAGGTGGGAGACTTTTTC
814	chr10_1802994	Chr10	1803054	Robusta	Non-coding regions	Non-Coding	[A/G]	TAGCCACCATGTTTGAATCTAAGTTCAGAAAAGTCCCAAAGAGAACAGAAGAGAATTTGA[A/G]ATGATTCTCGTGATCGATCATCTGTTTGTATATAGTTCACTCTTGACAAATTATTGTTGA
815	chr10_18036883	Chr10	18036943	Robusta	Non-coding regions	Non-Coding	[T/C]	GGTTCATGGTAATTGAACCTAATAATTCAATTTTGGCTAATACTATAATTGAACCTAGGG[T/C]TGCTATTCCAAAAGATGTTATTCCAAAATCAAATAAATTGACAAAAGATGGTGAAAATGA
816	chr10_18133650	Chr10	18133650	Arabica	Set 1 Ar8/Ar36B/Et39	Non-coding	[T/C]	CCAATTTGGTCCGGGAGTTTTACGCCAATGTCCAGAACAAGTAGAGCCATAGTGGAAATC[T/C]CATTGTCTTTTGGGTTCGAGGCAAGAGAGTGGCCATCCACTGGGAGCAAATCGCTCAATT
817	chr10_18137759	Chr10	18137819	Robusta	Non-coding regions	Non-Coding	[T/A]	TTTAGTCTTTGCTGCCATTAATTTCTCCCTCGCACGCCTAGATACAACGTAGAGATTATC[A/T]GAGTGTCTAGGCACCCTCCGTCAGTGGGGGCTTCTTGATCTCTATCTGTATATGGAGTAT
818	chr10_18172779	Chr10	18172839	Robusta	Coding regions	Coding	[T/C]	TTAATAACAGAGGTTAGTTCGCTTCTCAATTTCAGGATGTCTTTCATCCTTTTTCAATTT[A/G]AGTTTTGCAAATTTAGGGCTCTTGATAATTGGGCTTTCTCTTGTTCACGTTTTCCTCAGT
819	chr10_1822029	Chr10	1822089	Robusta	Coding regions	Coding	[T/C]	CAGAAACTTCAGTGGCAATTCTTCGGTCTTGGCTTTTCGAACATTTTCTACATCCGTATG[T/C]ATTTCTTTCTTTCCTCTAATGATTCCATGTTCTATAGCTTCTACAGTTCTACCCCTACTG
820	chr10_18225544	Chr10	18225604	Robusta	Non-coding regions	Non-Coding	[A/T]	AAGAAATGATTTATGTTCTGAGTTATACAGCTCCAACGAGTTTCAATTGGTTATTACTAA[A/T]GTTTATTCTTAAATATTTCTAATCATAGTAATAATAAGAAAGAACATTATTAATACAAAT
821	chr10_18246344	Chr10	18246404	Robusta	Coding regions	Coding	[T/C]	AATCAATGCAAGTACAAAATCAATCAACAAAAGCAATTTTCATATACTGTTCACCAAGTC[A/G]CCAAGCCCCAACATTTGCATCAAACACTGAAACCCTCAGTTAACCTAAACTGCAAAAGCT
822	chr10_18280489	Chr10	18280489	Arabica	Set 1 Ar8/Ar36B/Et39	Non-coding	[T/G]	GGAGAAAAACCTGTTTTTTATTATGAGAGGAAAACCCTATACAAAAATACAACTTGAATC[A/C]AATCCCAACCCTTGTATACCGTCTTTCATCTCTCAAGAACCTTCTCTCACACCCTATGTA
823	chr10_183248	Chr10	183308	Robusta	Coding regions	Coding	[A/C]	TGCTAGTCGGTGATGATGATTTGGATCACAGCAACACCATGCTGGATGCTACTCCTCCTC[A/C]TCATCATCATCCAAACCCTTCGTCCCCCGCCGCCGCCGCCCAGTACGATCATGATTTTTC
824	chr10_18333225	Chr10	18333285	Robusta	Non-coding regions	Non-Coding	[A/T]	GCTACGCCTTTCCTTTTTCCTTGTTTCTCTCAACTATTCATTTCCTCCGTCTTGGTAAAT[A/T]TGATCCCTGTAATTTTGCTTATTTTTTTGTTTTGCTTTTATGGGTTGCTAGAATTAGGTG
825	chr10_18335093	Chr10	18335153	Robusta	Coding regions	Coding	[T/C]	CCCAAAGATGTGCAACACTGTTCAGTTGCATTTGGACGAAAATTGGCAGGGTAAGAACAT[T/C]ATCAGCCTGTATAGGTTTACCAAAACTTTAACATTCGACATTGTGCTTAAATGCATGCTT
826	chr10_18370633	Chr10	18370633	Arabica	Set 1 Ar8/Ar36B/Et39	Non-coding	[C/G]	GAATGAGCCTAACAATTAAGGGACAGGGTATAGTATCTGGGATGGAAGTTTGAGACTATA[C/G]ATAAACTATTGAGACTTGAATAATATGACTGTTAAGAACAATTGCCCTTTCGCCTCGTAT
827	chr10_18451769	Chr10	18451829	Robusta	Coding regions	Coding	[A/G]	ATTGCTAACTTATTTATGTTTATTGATGGTTGAAATTAGAGAGGCTGAGTTAGTGGACGA[T/C]TCTGAATTGTTTATAGGGCCCCCTCCCCCTGCTTTTGTTTCTGAAGTTGAATCATCAAAT
828	chr10_18465151	Chr10	18465211	Robusta	Non-coding regions	Non-Coding	[T/C]	CTATATATATATAGCTGTACTAACTTCATGCCCTTTTATTATTATTATCATTATTTTTTG[A/G]TCTAAAAGGGTTATTATAATTAGCCAATTCTTGAGGAAAACTCAAGTGGGTTTTTCATTA
829	chr10_18546334	Chr10	18546394	Robusta	Non-coding regions	Non-Coding	[A/G]	TGTACATGTATAAACAAGATATTAAGAGTTTAGTCAAGTTAGATCGAGTGCGATAAAGTA[T/C]ACACTCGCCTATGTAATAACAATTCAAGTGCCTAGTAATTTCTAGTAACAAGTCACATTT
830	chr10_18560930	Chr10	18560930	Arabica	Set 1 Ar8/Ar36B/Et39	Non-coding	[A/G]	AAATAGAAAATTAACTTTCTGATTCAAAACATTGCAAACTTTTTTCGACAAAACAAATGT[T/C]TGAGAAATGAAAATAAGAACCTGAAAAGGATTGAAAATTATTTGCATGCTGAACTTGATA
831	chr10_18622918	Chr10	18622978	Robusta	Coding regions	Coding	[T/C]	AGTTACTCCTCCATGTAGAAGAAAGGATTGGGACAGTGTTACATTAGATACGTTGAAAGT[T/C]CCTTGTGGGTTAGGCCTTGCAGCACCTGTTGTCAAATTCCACCTACGTGCAAAGAACAAT
832	chr10_18656796	Chr10	18656856	Robusta	Non-coding regions	Non-Coding	[T/A]	TTCAACTTCAATCAAGATTTTATGGTTTAATATGGTGGTGAGTCAACCATTTTGGGATTT[A/T]TCCAATACTAATGGCCTTGTACATGGAGCATCTTGCACTTAGATCCCACAATAGCATGGA
833	chr10_18770534	Chr10	18770594	Robusta	Coding regions	Coding	[A/C]	CAGTCACTCATCTCAATTTATTCTTTGATTCTTTTTTTTTGGGGGCTATTCTTTGATACT[T/G]CCACACACAGGAAAAGCAATGATTATTATGACTAATGATTATACAGAAAGGGAGCATTCA
834	chr10_18774729	Chr10	18774789	Robusta	Non-coding regions	Non-Coding	[T/G]	CTTCTCCCTAGAAAAAATTCTCTAACTAAAATTTCCTTCAACTCTCCCGTTGGAGAGAAT[A/C]TGATCTTTTTCCATGGAAAAAATCCTCTCTATAATTTCTTTTCATTTGTGTGAATAAAAT
835	chr10_18898266	Chr10	18898326	Robusta	Non-coding regions	Non-Coding	[T/C]	TAATCTGCTTTATTTATTTAAAAATTTTGAATTATATGCTTGAATTTGGTGGTGGTGGCA[A/G]ACGTTCCTATAACCGCTTCGACAAAATGTCATTTGTGCGTCAATCTTCCTTAATAGCAAT
836	chr10_18914183	Chr10	18914183	Arabica	Set 1 Ar8/Ar36B/Et39	Non-coding	[A/C]	AGTTGTGAATTATCTTATTTTGGATTCTTGTACTTGAGTACCAAATAGTGGAGAGCACTA[T/G]AATAAGGGTCTGTATCTTGATTGCACTTGAGGTAAGTTTGTGGTAGCACTATAAGTGAGA
837	chr10_19017744	Chr10	19017804	Arabica	Set 2 Mundo Novo/Bourbon/Et39	Non-coding	[A/G]	TCGACTTAGGCTTTGTTTATGATTCTGAGTCGATATGAGAGATACCTCCCACCCGAACCG[A/G]TGTGGTACATGCTATCGCTTAGAGAATCGATTTTAGCACTGAGACGGAATGAGAGGCACC
838	chr10_19051564	Chr10	19051624	Robusta	Non-coding regions	Non-Coding	[G/C]	ATTTCTTAGTATACCAAGAATGTATCATACAAAAGTACTTTAGATTATCTTTCGATACAT[C/G]TAAATTATGTATAATTAAATCTTACTTCTATCTTGAGATCATAATTATTTAATTAAACCC
839	chr10_1905227	Chr10	1905287	Robusta	Coding regions	Coding	[A/C]	GTCTTCTCTCAATGGTTCCATGACTCAAGACTTCAGCTTCAGCTGGGCTAATGGTAGTAG[A/C]GGAAATAATTTCACCAATCAGTCTTCCCATGATTTGCAGCTTGAGATGATTAAGCGAGAG
840	chr10_19063980	Chr10	19064040	Arabica	Set 2 Mundo Novo/Bourbon/Et39	Non-coding	[T/C]	AAGGGTCAAATAATTTTATTTTTGGCCATCTGAAAGAATTAACGAATGTGGGATAATAAG[T/C]AAATAAGCATACAACAAACAAATGAATCAAGCAATATGAATATAAACAATCGAATAAACA
841	chr10_19071814	Chr10	19071814	Arabica	Set 1 Ar8/Ar36B/Et39	Non-coding	[T/C]	TATTTTATTTTTAGTTATTTTATTTTATTTTTCATTATTGTTGTTATCTTTCAAAAAAAA[A/G]GAGAAAAAGAGAGAAAAATGACTGAAAAAATTATTTCAACAAAATCATTTTTTGTTTGCT
842	chr10_19113584	Chr10	19113644	Robusta	Coding regions	Coding	[G/C]	CTGTTGTGAATGCTGAAAATGTTGGAAGATTAATGCCCTTTTTCTTGAGCACTTCTCCTG[C/G]ACTAGGGACAGTTCTGATGTAGATAGATATCAAAGTGAAGCCAAATAGTTGGACTACCAG
843	chr10_19118007	Chr10	19118067	Robusta	Non-coding regions	Non-Coding	[A/T]	TGAATGAAAATTTTTTATCCTTTACTTTCATTTAAAATAACACATTTTTATAGAGATTGG[A/T]ATTAAAACTGATATCACCTTTCTTTTCAAATTTTTTTCCAACAACAATAATTTTACTATT
844	chr10_19201426	Chr10	19201426	Arabica	Set 1 Ar8/Ar36B/Et39	Non-coding	[A/G]	ACAAATATTTTTCATATATATTATTAGAGTAAAACATTTTAAAAACACACCAAAAAACAA[T/C]TAATAATCTAGACAGAACCATAGTTCACATAATATAGTGGGTCCCATGTTTAGAACTCCT
845	chr10_1920479	Chr10	1920539	Arabica	Set 2 Mundo Novo/Bourbon/Et39	Non-coding	[T/A]	ATGTTTTATTACTATTTTTCATGCATTTTAAATGGATTAAATATAAATATTGTTGAAAAA[A/T]TTTTTGGTTTATATACTTTTTAAGAACTATTATTTGTTCATGTTTAATTTTAATATTATA
846	chr10_19237810	Chr10	19237810	Arabica	Set 1 Ar8/Ar36B/Et39	Non-coding	[A/G]	CTTCTTTGGTGTGTTTCTATTAGGAAGTTTGAGAATTATTTTATAACTCTCAAGCAATCC[T/C]TCAATTTCTAAAGTCACCGATGTGGGACTTAGCAAATATGCCAAAAGTCAACAAATCTCC
847	chr10_19245785	Chr10	19245845	Robusta	Non-coding regions	Non-Coding	[A/G]	CCAATTACTAACAATTTTGTTGTCACTAAACACCTTTCAACAGTGACAACATATTGTTGT[T/C]AGTATAGAATTTAATTCAGTCACAACAATTGTTGTCAATAAAGGCACCTGATTTACTAAC
848	chr10_1935298	Chr10	1935358	Robusta	Non-coding regions	Non-Coding	[A/G]	GGGCATTAGACTCTTGCTTTAGCTTACCGACTCAAGGGAGTATGGATGCATCATCGTTCC[T/C]GATAAAGATTCACGAAAGTTGGCCCACGTGAAGTGCTCATAGAATGTTACAGTGGCCGTC
849	chr10_19444607	Chr10	19444667	Robusta	Non-coding regions	Non-Coding	[A/G]	ATATATAGTTAACTATTGTGTCAACTTAAAGACAAAAACTACATCTCAAGCTTGTTTGAA[T/C]CATTTCTAGAGTTCTCCACAACTAAGTAGACAATCATACTATGGAATGTGTTTAGACTTT
850	chr10_19481525	Chr10	19481585	Robusta	Coding regions	Coding	[A/C]	TCCTTTTGTAGTATCCAAGGAGGATATACAGATTCTTGAAGTTGATTGGAAAAGAGAAAT[A/C]ATTGATGTCCCTTTTGCTTCAAAACTTAGAATATTGGCTGGTAAATAACTGTTTCCTGCA
851	chr10_19516831	Chr10	19516891	Robusta	Non-coding regions	Non-Coding	[A/G]	TTCCAATCCAATGTTTCAAGAATAAAGTATGGTCTATATTGCTTTGCTGATAACCATATA[T/C]ATTTTTTATAGTCAAAGTAAATTGGCTAGACCAAGCACAGAGTGACTGTTTCAGTCTATA
852	chr10_19555424	Chr10	19555484	Robusta	Coding regions	Coding	[T/C]	AACCCTGTGATAGCTTCTTCATTTTTAGAATCTGCAAACTGCTAAAAGTGTTGGATTTGG[A/G]AGAAGTTGTCTTTGGTGAACATTTTCCCGCTGAAATAGAGATGCTTGTTGAGTTAAGGTT
853	chr10_19622137	Chr10	19622197	Robusta	Non-coding regions	Non-Coding	[A/G]	TATCAATATTAGGATAACCTCTTGTACTTCTTCTTGTTTATATCAATAAGAGAAGAAAAG[T/C]CTTTTCATAATTCCTTACTTATTTCTTAATACACCTAGTGTGGGAAACGAACTAAGGTTG
854	chr10_19631945	Chr10	19632005	Robusta	Coding regions	Coding	[T/C]	CACAAAAGGCCTGAGCATGATAGAGAACAGCATCTTGAAGGCTAGACAAGAAAGCTTCAA[A/G]CCTTGCATCCTTCCATCCATCGAGGCTCCATCTTCTTGCACACAGAAGAAAAGTTCTCAC
855	chr10_1990877	Chr10	1990937	Robusta	Coding regions	Coding	[A/C]	CCGTGCTTCGGCCATTGCTCTTTGTCGAACTTCAGCAGTTGCTTTGTCCACAGCAGCTCT[A/C]TCTGCCCGTTCTCGGGCTTCAGCAAATGCCCTTTCACGAGCTTCACGAATTGCTCTTTCA
856	chr10_2022522	Chr10	2022582	Robusta	Non-coding regions	Non-Coding	[T/C]	ATCGATTGTTAATGATAAAAGATTTTTATTGGTGCAACAAACCTCCAACAACTCAACACC[A/G]GAAGGCACAAGGTCATTATCAAATATCATCCCAATATCTGACTTTCTATCCATGACATCA
857	chr10_20331500	Chr10	20331560	Robusta	Non-coding regions	Non-Coding	[T/C]	TGTGCTTTAATACTATTTTCTTCTCTGTGATATATATCGGTCAATGTTCTTGGTCAACGC[A/G]TGATACTTTTTGGAACTACAGTTTCCATTAGAGAGCAGCTAACAGGTTCTATTAAAAACT
858	chr10_20525892	Chr10	20525892	Arabica	Set 1 Ar8/Ar36B/Et39	Non-coding	[T/A]	TTAGTAATGGCATCATAAAATTTATAATTCTTGGATCTTTTAGAGTATCTAATAAAAAAA[A/T]TAACTAACTATTTTGAATTCAGTTTCTTTTCATTTGACCTATTGGACCTTGCCTTAATTG
859	chr10_20565641	Chr10	20565701	Robusta	Non-coding regions	Non-Coding	[T/C]	CGAATTTTAGTCAAGATTTTCATATTGGATGTTTAAGAGTAGCTTGTAGCTTGCTAGTCA[T/C]CTTTTGCATGTGAGTTGAAGTAAAAATCGAAGAAATTATGGACAAAGTACTATAAGTTAA
860	chr10_20613163	Chr10	20613223	Robusta	Coding regions	Coding	[A/C]	GTGTAAGCTAAAATGATCTGCATGAAGTTTGATAAAGTGTTGCTTTCCTGGTTTTTTATT[T/G]GTTGCTGAGCTTGCATTGATCAAGTGCGAAAATGCTTGTAATAACAGGAAATGCAAAGAT
861	chr10_20658583	Chr10	20658643	Robusta	Non-coding regions	Non-Coding	[A/T]	ACTTTAACCTTAGAGTATGAAATCCATCCCACTGAGGATCACTTGTCTACTATTCTGTTA[A/T]TACATCTTTACAATTCAATGGGTTGGATTTCATACTTTATGGGGTAAAATATCCAAAGTT
862	chr10_20694073	Chr10	20694133	Robusta	Coding regions	Coding	[T/C]	CTAGAAGAACTGTGATATTGGTAAAAGAGAGAATTGACAAAATTGGTAACAAGTTATTGA[A/G]TCTAACATTCATTTATTCGATCCCTATACTCCTAAAATCTCCCTGTGAAAAACATTTACC
863	chr10_20772802	Chr10	20772862	Arabica	Set 2 Mundo Novo/Bourbon/Et39	Non-coding	[T/C]	GACGAGTCCACGCTCCAGTCAACGATTGCAAAATTTTGGTACTTGAGTTAGGATAAGAGA[T/C]CCTCCCACCCTCAGGTGTGGTACATTCCCCTACTCAGTATTTAACTAGTGCGAGCAAGAT
864	chr10_20778995	Chr10	20779055	Robusta	Non-coding regions	Non-Coding	[T/C]	GTAATAGTATATATGCACTAAATAATTTGGGTTTCAAAAATGGTTCACCATGGCATAAAC[T/C]ACTGCAACTATTAAAGTAGTATACAATTAATTATGCAATCAACCATCATAATTCAAGCAT
865	chr10_20804879	Chr10	20804939	Robusta	Coding regions	Coding	[A/C]	GTTGTACTTGCTGATGAAGAAGTTACAGATACTGTTAAGAATCTGACAGCAAAATTATCA[T/G]CTGCCCTTGTCAATGTCAGTGTCAAAGAAGACTTAGTCAAGCAGCACGCCAAAGTTGCTG
866	chr10_2091925	Chr10	2091985	Robusta	Coding regions	Coding	[A/C]	TTCTTTTCTGTCAGAATACAGTATCTTTTTACTGCACTTGACCTTCAGATCTCCGTTTGA[T/G]GTCTACTGTTCTGAGCTGTACATGAAGAGACACCTTTGAGGGATTCCTTTGTTCTACCTT
867	chr10_20946309	Chr10	20946369	Robusta	Coding regions	Coding	[A/C]	AACAGCTTGCTTGGTCTAGAACATATATTAATGGATAGGGAACAATATATTTTACTGTTA[T/G]TAAAGCCTCCAGATTAAGTCAACCTGAGAAAGAAAGAGAGAGAAAGTGGGCGGCTCCAAT
868	chr10_20951165	Chr10	20951225	Robusta	Non-coding regions	Non-Coding	[A/G]	GTAGAAGTGTTAATTTAGGGCTACTTTTATTAGACAAGTGGAAGATGAAATTAATAAATG[T/C]GCAAAAGTTCTTAGCAATGTTGATTGGGATCTAAATTAAGTTTGCATTTGTAGGACAATC
869	chr10_20952513	Chr10	20952513	Arabica	Set 1 Ar8/Ar36B/Et39	Non-coding	[A/G]	GTTTGTCTTGGGTCTATTGAAAAGGGAAAGAATAGATAAAATAAGAAAAAAATTGGTTAA[T/C]AGAATAAGTGATACATGAAGCGATTAATAGGTTCTCCTATGTTAAAAAAATGAAAACTCT
870	chr10_21050015	Chr10	21050075	Robusta	Non-coding regions	Non-Coding	[A/G]	TACATTATAATTTTGATATATGGATATAATATGATATCTTGTGTTGACTATTGCTAAATA[A/G]GTTTATAATTACTCTATCATGTAAATCATTATAAATTAAATTATTTTATTCAAATTCTTA
871	chr10_21059414	Chr10	21059474	Robusta	Coding regions	Coding	[G/C]	GAATCCAATGCAAGGAAATCCTCTATCAGTTCATTCGGAAGACAATGATGGAAGACATTT[C/G]TACTTGAGCAACATATTAATAATCATAATCTATGCAGGGGACAGTGATACTGATCTTCCA
872	chr10_2112386	Chr10	2112446	Robusta	Non-coding regions	Non-Coding	[C/G]	CATCATATCTGTTTAGTAGAGTAAAATGCATCTCGACAAGGTGGGTCCAAGTGAAAACAA[C/G]GGCCAATCCTGCGGCTGTTTGTACTAAAGCTCACGGGCACAATGTGGCCCAGGTTTCATT
873	chr10_21148161	Chr10	21148221	Robusta	Coding regions	Coding	[T/C]	CTCTTCTTCCCCATCATCATCTTCGTCGTCGAGGGGGTGCAATGTGATCACTGGAGACGA[T/C]GTCGTGGTGTCGGAAGACGACGACGCGGCAACAACGAGCTCCTCGTCGACGAATTTCCTC
874	chr10_21161710	Chr10	21161770	Robusta	Genes of interest	Coding	[T/A]	TCACATGCCAAAAATGTCATAGACCATTTTTTTGCATTTCATAATTTAACGTATTCATTT[A/T]CCATAAAGATTGCACCTTGAAGTAGGAATTATCAAACTTTAGCCACTGGACAGTCCAAGA
875	chr10_21162235	Chr10	21162295	Robusta	Genes of interest	Coding	[T/C]	AGCTCCAAATTGACTATTGATATTCTTTAGAATTTTGTTACTTGTGATTAAAAGTAAGAC[A/G]GACTGTTAAAACTGCTAAACATAAGATTCAGAAAGAACAAAACTAATTCTGGAACTCAGG
876	chr10_21170854	Chr10	21170854	Arabica	Set 1 Ar8/Ar36B/Et39	Non-coding	[T/C]	AGCAACGATACATTTGTATATAACATACTCTATCCTAATTAGGGGGGAGGGGAAGCCTAA[A/G]GAGGCTGTGGTAGGGGGTTAGTGGGTATACAGATCCAACTAGATTAAAGAAGTGCTATGA
877	chr10_21209653	Chr10	21209713	Robusta	Non-coding regions	Non-Coding	[A/G]	AAGAGTTATGTCTAATGTAAACTAGTACAACTCTTAAGGAAGTGTCTAGTTATTTGAATT[A/G]TGTCTATTCATTTAAAAGGGGCTTATTCAGGAAGAAATATGTTTTCAAAAGACATGACAT
878	chr10_21216540	Chr10	21216540	Arabica	Set 1 Ar8/Ar36B/Et39	Non-coding	[A/G]	TAGGTTCATATTCTTCGTCCGAATTGGAGTTACTCGACTCATGCATGTAAGCCTTTCCAC[A/G]GCTGTCTTTGGAACTTCCTCGTGACATTTCCAAGCTATCAATTCGTTGGTGCATCACCTC
879	chr10_21267432	Chr10	21267492	Robusta	Coding regions	Coding	[A/G]	CGATTTCAAGGGAATGTTTCAAATAGTACTGACAACTAGGAAAACAAGGGAGCTGATATG[T/C]AATTGGTCAAATTTTAACCATAGCCTACGCTTTCTTGCTGCCCTTTTCAGTCTCTAACAT
880	chr10_21309213	Chr10	21309273	Robusta	Non-coding regions	Non-Coding	[T/C]	TATTAGGATTGCTTTCTATTTTCTGGTTAGTTTTTGAGATAAGAGAATTTGAATTCATGA[A/G]ACGTCTATCTCTGACCTCAATGAAACAAGATGGGAATTATGCTTTTTCTCAATTTGATCA
881	chr10_21317194	Chr10	21317194	Arabica	Set 1 Ar8/Ar36B/Et39	Non-coding	[A/G]	AATTTGCCATCGGGGTTGACCCTCCGTCAACTCAAATAGTAACACGATCGTAGTGCTCCA[T/C]TTACTTCCTCCATCCACCTAACAGCCACTCGAATCCGGAACCAAACATGTATGAAGTGGC
882	chr10_21344407	Chr10	21344467	Robusta	Coding regions	Coding	[A/G]	AGCTGGATTGGAGGTGACAAAACCAGCATAGATGGTACCCTCGATTACTACGACGGCCTC[A/G]GTAGCACGAGGATGCGTGTGAGGAGGTATGACACCACCTGGTGCAAAGTCTACACGAAGT
883	chr10_21463653	Chr10	21463713	Robusta	Coding regions	Coding	[A/G]	TAATTTCTGAAGAAAGCACAAAACTAGAGTTAAATGATCCTAAACTGGTACTCATTCAAC[A/G]TCAATAATGTGCATTCTTTTACCTAAAATTTGAGCCGTGTGGAAAAATTAAACAAATAAT
884	chr10_21515184	Chr10	21515244	Robusta	Non-coding regions	Non-Coding	[T/A]	TGTGCCAGGCTGAACTGTGAACCCCAAATAATGCAAGGTCACTTAAAAATCTTAATCCAT[A/T]TCTCCCACTTGAAAGAAATCTGCCATATCAAACAACTAATGATCTCCTAAAGTAATTGGG
885	chr10_21558529	Chr10	21558529	Arabica	Set 1 Ar8/Ar36B/Et39	Non-coding	[T/C]	TATTAGGGTTTAGTCAAGGCTATAAATAGCCTTAAGTCATGTTTTATATGCAGTTTTTTG[T/C]GATATTATTAATAAACCTTCAGAATTTCGTCTTGCATTAAGGCAAATTCCTTTAACTTGT
886	chr10_21592259	Chr10	21592319	Robusta	Coding regions	Coding	[A/T]	TAATAAAGTCATGCTCACAGACTCTACTTCATGGAGTCATATCTGTTTCTCCACTTGGTC[A/T]GCAGCAAGAAGTAAGATTAGCATCTTCATTCTTTCGGATAGATTTCGTTTTTTCATTTTT
887	chr10_21642215	Chr10	21642275	Robusta	Non-coding regions	Non-Coding	[T/A]	CATAAAGAGCAAAAACTTATCTAAGAGTGTAAAACATGAAAGGTTTGAATAATTGTAATC[A/T]CATTCATTACCTTTAGGGAATCTTTCAGTGCTTTGAACATTTACCATGAACCAATTTGAT
888	chr10_2166504	Chr10	2166564	Robusta	Coding regions	Coding	[T/G]	ATTGTTGATAATGCACATTTTCATGGGTGGCTTAGGCCTGTTACTGATGATTATCTTTTT[T/G]GCACTTGGTTGTATACCTAATATTTAGTATGCCAAGATTTATGAGCGAATTTCTGTATAA
889	chr10_2184151	Chr10	2184151	Arabica	Set 1 Ar8/Ar36B/Et39	Non-coding	[A/G]	CATGTATCTTCCACTCATAGCATAGCAATATACATATGGGAAAGACCGAACTCAGATGGT[A/G]TTATATATAACCAGAAATGAAACAAAATCCACTAAGCTAAAACACACCTTTCTAGGACCA
890	chr10_21885119	Chr10	21885179	Robusta	Non-coding regions	Non-Coding	[A/G]	CATGATTTTAGTATGCTTGATGAATGAGCTCTCACCTATTTCTACAAGAATCACCTTTTG[A/G]TTTTAGTGGTCTTTGCTATTTACTATATTTGTTTGTCAATCAAACAGCCCAAAGGAAGAA
891	chr10_218937	Chr10	218997	Robusta	Non-coding regions	Non-Coding	[A/G]	ACCATTTTGACGCAACAAAGCCTGAAGCATAACATTGATAATTTCGCTTCATTTATTCAC[T/C]GTCCTATTCCCCCTACTATGTTCAATCAGATACTTGGAGAACATTCGACCGTCCAACCGT
892	chr10_21946541	Chr10	21946601	Robusta	Coding regions	Coding	[A/G]	AGAGACAACATAAATAAATAGGATAAATTGACTTACTCCATATTTTTGCAGACCGAGAAG[T/C]AAGAGAGTGCTCATCCCAGTACAAAGAACTCCAACCCACAGTGGGATGTGGAACAATATA
893	chr10_21965935	Chr10	21965995	Robusta	Non-coding regions	Non-Coding	[T/A]	ATACGACCCCACGACTTACATACATGAGATTTTCAGTAACTTAAGCATTGGGGAGAGGTC[A/T]ACAAATAGGTTTGACTTGGTTGTTAAATCCACATACATAAGTTTCGCTATCATACATGTA
894	chr10_22028653	Chr10	22028653	Arabica	Set 1 Ar8/Ar36B/Et39	Non-coding	[A/G]	TTTCCCTTTTTGCTTTTCTTTATTTTTTAATTTAAAGCAATCAGAGATAACATAACTCTT[T/C]TTTTTACAATAGTTGCACACCATATTTTTATGTCTGGATTTAGATCTACTTCTATTTTTT
895	chr10_22043135	Chr10	22043195	Robusta	Coding regions	Coding	[C/G]	AGTCAATCGTTTGTAGCTAAGATTTTCATCATCAACATTGATAGAGACTATGTCCACATC[C/G]GTACTTTCACTTGAAAATTCTTGCCCTGCGCTGGTGTAAACCACCCCTTTTCTTTTCCAA
896	chr10_22068296	Chr10	22068356	Robusta	Non-coding regions	Non-Coding	[T/C]	TGGGCTATATTGGCAAGTTCCATGGTCCTGGTACATTTGGTTCAAGTCAGTGGAGTTTCC[A/G]TGAAATCGTTTCTAATATGTATGCAAGTCCGAGTCCGAATTGTTACCGGTTCCCACTCAG
897	chr10_22125702	Chr10	22125762	Robusta	Coding regions	Coding	[T/C]	AACTTAAGCAAACGGTTGCTAGCCAAGATTCCAACATTAATGAGAAAGATGAGAGTTGCA[T/C]AGCTAAAACTTACATGCCGCTCTTCCTGCTCGTACTGAGCCTCAAGATCACGCTGAGTCT
898	chr10_22136321	Chr10	22136381	Robusta	Non-coding regions	Non-Coding	[A/G]	GATGGGTTCTCACAAAGGAATATGATAGGTCAAGGCGCATCTGCAATTGTCCATAAAGGA[A/G]TTATTTCTGACGGAACTATTGTTGCTGTCAAGCAAATTCTTGATTTAGACACAGAAGGGG
899	chr10_2213966	Chr10	2214026	Robusta	Non-coding regions	Non-Coding	[T/C]	TACAATTGAAGTCTAGAGTAACTCTCGAGTGCCACGGAGAATAGAGCAGCAGAGGCAGAT[A/G]GCAGTGAGGCATAACGTTCACGTCAATCTTTCATTTCAACCTTACCCAACCCTGAAAGAT
900	chr10_22193360	Chr10	22193420	Robusta	Coding regions	Coding	[T/C]	TAGATGGTACAACCGTGACTCCTGATCTTTAAGCTTTCATGTGGCCATTTCCAAGGTGAC[T/C]GTAAGTTGCTAACAAAACTTAACAAGCATATTTCAAGGCATCTTACTTTGTATCTGCCGA
901	chr10_22213922	Chr10	22213982	Robusta	Non-coding regions	Non-Coding	[A/G]	TGAGATAACTCGACTTGTTAAAATAATATGTAACTCCTCAAAATCCAAAATAGTCATCAA[A/G]ATTTATATCGAAAGTAATCATGAATATTTGTCTACATCAAGTTTATGTAAAACTTTCAAT
902	chr10_22260417	Chr10	22260477	Robusta	Coding regions	Coding	[A/C]	TTCGAGCTCCATGGCTGATCTTGTATCTCTAGATGATTGGCCAGACGAAGAGAAACAATC[T/G]CAAGACCAGCAAGAACAGGAAAAAGAACAAAATGACAAGGCAATTCAATCTTCTTCTTCA
903	chr10_22370706	Chr10	22370766	Robusta	Coding regions	Coding	[T/G]	AAATTTAAAACATTTGTGGGTTCTGGCTCCACCCTCCTTCAGACTAACAATCAGCATTGT[A/C]ATTCTTTGACTTGAAGATGATGTGCACCGGTACAATAATTGTCATTTTCAAATATCCTAA
904	chr10_22455382	Chr10	22455442	Robusta	Non-coding regions	Non-Coding	[A/G]	GTGTTATGTGAGAAATTTGGAGAGGCTGTTGGGTTATCACAAACATTAAACATAAGTATG[T/C]TGTCCTTGTAGCTGGAGGAAGGGAAGGTATTGTAGTTGCTGGATTAGTATTTTTCTTATT
905	chr10_22487734	Chr10	22487734	Arabica	Set 1 Ar8/Ar36B/Et39	Non-coding	[A/T]	CTATACTATATATAATGCTTAAGTATCACTGTGTGGTATAAACAAACAGTATCATTTTTT[A/T]AAATTTCTAATCTACACTTAATGACAAGGGTAAATAAAGTTATCCCAATTTATTTAAAAA
906	chr10_22493951	Chr10	22494011	Robusta	Coding regions	Coding	[T/C]	AGGATTGACTAATCAGAATGCAGCGCTCTTGGCTCCACCATCTTCACCTGCTTCCTTCTC[A/G]AATTCAGCACTCCCTTCAACAGTTCAGTCCCCCAGCTGTTTCTTGTCTGCAAATTCACCT
907	chr10_22522959	Chr10	22523019	Robusta	Non-coding regions	Non-Coding	[A/G]	CAACTGAAGCTTCTAATTTAGTATCACTTAGGATTTGGGAGATTAGAGTATTAGTCAGTT[T/C]CCAACAAGTATTAGCCAGTTCAAAGCTTGTTTCTTTTTTCATAGTAGATTGGGAAAATTT
908	chr10_22567568	Chr10	22567628	Robusta	Coding regions	Coding	[T/C]	ATCTCAAGCAAACCAAATTGTTGGAGACTATATAAACAATTATGATGTTATTCTTGATGT[A/G]TGTTATCCATCAATAGTAGAGCAAGAGCTGCGACTAAAGAAACTGGTATTCATTTTTCTC
909	chr10_2267431	Chr10	2267491	Robusta	Coding regions	Coding	[T/C]	ATTTTCCATTTTCGATTCAATTTGGACCCGTACCGATAAATTGTTGCATTAGTCCTTCCA[T/C]TGTGTGCTATGTTAATGCCTTCAACATATCTATAATCTTCCAGGAACGATTCCATGCTCG
910	chr10_22687642	Chr10	22687702	Robusta	Coding regions	Coding	[A/G]	AAAACCTAATCAACAACAATCACAGCACTAATGTCCAGTAGCTAACTTTTGAAGAGAAGG[A/G]GACAACATAACCAACAACACAATCAGAGCACTAAAAGCAACTTGTAACATACAATTTACA
911	chr10_22694286	Chr10	22694286	Arabica	Set 1 Ar8/Ar36B/Et39	Non-coding	[C/G]	TATATTTTCTTTTTCACAGGCATTTTATATGGCAGGACATATAATAATTGACTTTATCAT[C/G]CTAATTTATGACATTTATATTTGACACTAAGTAGCATGTATAAAAATTTTGCTTCCTAAA
912	chr10_22712042	Chr10	22712102	Robusta	Non-coding regions	Non-Coding	[A/G]	TGTGGTATAATCATTTTCAAATATGGTTCATGGTTCTGTCAAATGGCCAATCAATTCTTA[T/C]TCAGCCAAGTTAACTTGAGCAACTATATCCATGTGATAGAACGCTAATTTAGCATCAATT
913	chr10_22825899	Chr10	22825959	Robusta	Coding regions	Coding	[T/C]	TCACAACACTATGGATAAAATGCTTATTATGATCTATGCATGCAGAGGTTGGTGATCAAA[A/G]CCAAGAGTGTGGAGTATATGCCATTTTTCTTGTCCCTGTTTGTTTTCCTAACTGGGACTA
914	chr10_22845204	Chr10	22845264	Robusta	Non-coding regions	Non-Coding	[T/C]	TGACTAATATCAAATTTGGAATCTCCTACTTTGAAGTGCACGGGTGAATGTGCCTAGCAT[T/C]TAAACATTCGGATTTAGGATTATGGAAAGAATATCAAACTCCCTTCATGGATTTAGGATT
915	chr10_22894125	Chr10	22894185	Robusta	Coding regions	Coding	[A/G]	CAGCCAGAATTTCTGACCTCCCATGCATATTCCTAACAACAGCATCACAATCCCGAAAAA[A/G]GCTTGGGTCCATTTCACAGATCTGTATAATTGTTTGACAAGTGGGTTAAAGCAATATACC
916	chr10_22934840	Chr10	22934900	Robusta	Non-coding regions	Non-Coding	[A/G]	AGCTTTGGCTTTTGACTAATACCTACAACCAACATCTCAACCCACTACTCATTTTCTTTC[A/G]AATAATAGATCTTAATTTCAATGTACAATCATGAACTATCATGACCCATTTGCAGTTTGT
917	chr10_23007120	Chr10	23007180	Robusta	Coding regions	Coding	[A/G]	CAAAGCCTTATGGTCTCATGTTCAAAGTAAACTATCGATGGCTAATTTTGTCATTTGAAC[T/C]TGCAAGAAATTGCATAGATAAAACCCTTATTTTACGAGTGACAGAATTGATTTCTTTTTG
918	chr10_23029848	Chr10	23029848	Arabica	Set 1 Ar8/Ar36B/Et39	Non-coding	[A/G]	CTTACAGCAAAATGTTCCGGGGCAGCAATTTGCTCATTTGTTTAGCTTGTTCTCTTTCTT[A/G]GTGTCGAGCTAACATCCTTTGCTAGTGGACATGTGCTTAATCAGAAAGATGTTGATCAGC
919	chr10_23042639	Chr10	23042699	Robusta	Non-coding regions	Non-Coding	[T/G]	GCTCAGTCATCTTTGCAAAATACAAATGCTGATAAAAGGTCATTTCCTGCAAAAATATGG[T/G]TTCTTTTTAACTTGTCCTTGAAATCATCTAAGTGACGAACCAAGAAAATCAGTGTGTATG
920	chr10_23070144	Chr10	23070204	Robusta	Coding regions	Coding	[T/C]	AATTGTGTTTTTGAGATCCGTAATGTATTGGCATTTGTCTGCCTTTTCCATAATCAGCCT[T/C]ATTCCCAAAACATTGGTTGGCAAATTCTTGTAAGGTGAATCCACGCCATAAAAGTACTCC
921	chr10_23103632	Chr10	23103692	Robusta	Non-coding regions	Non-Coding	[C/G]	GTTTGATTTGGAACTTAGCTCCATGAGAATGTCATCTCTCCTTTCCTCAACAAAGAGATT[C/G]CCAAGATAGGGATCTCTTATTGCCAAAAGAAAAAAGAGAAAGGATTCTGCAAAATATTCA
922	chr10_23151884	Chr10	23151944	Robusta	Coding regions	Coding	[T/C]	GGAAATGGTCAAGAACATGCCTGAATCTTGCTATGAACTGTCTTTAAAAGATCTTGTCGA[A/G]CATCCCCGAATAGAAAGTCCTAAAGAAGAATCATATTTACTTGGGCAGAAAAATTATGAT
923	chr10_23456038	Chr10	23456098	Robusta	Coding regions	Coding	[A/G]	CTATCATAGTTTAAGCAAAGGTAGGAGGGAAAACCAGTCTGTTCTTGAGCCAAATGTCTC[A/G]GCAAAAATTCTCCTCAAACGAAGCAGCCAAATTCTTACCTGATCTAGGTTGATAATATTT
924	chr10_23487851	Chr10	23487911	Robusta	Non-coding regions	Non-Coding	[T/C]	ATGGAAGATCATCAACAGAAGATTCAACTAACAATGATGATCATCAACCTCCCATACCTA[T/C]TGATGAAATAGACAAGATTTGTGGCTTTGAACCTTTTAGTCTAAAAAATCACGAGAAAGA
925	chr10_23511558	Chr10	23511558	Arabica	Set 1 Ar8/Ar36B/Et39	Non-coding	[T/C]	CGTGCTAACAATTCTCAATTCAAGATGTTAGAGGGTCTAAAAGGCTGGTTTTTGCTATCA[T/C]GGTGTAACAAATTCCAAAAGCTCATAATGTAGTCATCTTTAGGCCTAAACAGCTACAGTT
926	chr10_23523849	Chr10	23523909	Robusta	Coding regions	Coding	[A/G]	TCATCTTTGGAGAAGCCGTAACCACGCTAATTTCCAGCAAGTTCCTGTATCTGCAGTAAC[A/G]ATAGTGGAGGCCGTCCTTGCCTCTGTTTGTGAGATAGTGTCAAGTTGGAGTGAGGTCCCA
927	chr10_23728072	Chr10	23728132	Robusta	Non-coding regions	Non-Coding	[G/C]	AATACCCACTAAAACGCAACCTATCAGTGGGAATGAGAATGAAACTCTATCTCATATCTT[C/G]TTTAATTGCACTTACAGTTGGCAGAAAATATAACAAAAAGTAAAAGATAGTTTTCTTAAG
928	chr10_2380386	Chr10	2380446	Robusta	Coding regions	Coding	[T/C]	AGATGATCCCAATTTGCTATAGGATGGAATAATTATTGCTTCTGATAAATTCATAGTGCT[T/C]TGTGAATTATATTTTCCAAAGTTTATATATACAGATTTAGTATTGATACTGCTACTGTAC
929	chr10_23912188	Chr10	23912248	Robusta	Non-coding regions	Non-Coding	[A/G]	CTACTACTGAGCTGCAGCATTACCATTATCATTCTGTCGTTGTAATCCATATAAAGCACC[A/G]CCTAATTTTTTCTAAAGAGTGTATATATTAATTATGACACCTCATGCCTTGAGGAAATCC
930	chr10_23946227	Chr10	23946287	Robusta	Coding regions	Coding	[T/C]	TCCCCAAGGCCTTAACTTTTAAAGGCTGCACAACTGGAGAGAGATTTCTTATGTATAAAA[T/C]ACAAAGCTTATGTTATATCAAATCTAATCTAAACTACTACAAAAGTGAGAGTTTGCAATT
931	chr10_24000245	Chr10	24000305	Robusta	Non-coding regions	Non-Coding	[A/G]	CAGGTGCCAGTGAAATTGAAAGGAAGGTCTGTAACGCTGAAAAGAAAGTGCAAAGAAATG[A/G]GAAGGAAATTTACCATCCTAGATAGAAGATAAAAAGACAAGATATTGTTGACAATTATTT
932	chr10_24035550	Chr10	24035610	Robusta	Coding regions	Coding	[T/C]	AAAATCAACTGCAAGAGCATAAATATTAAAATCACAGAATCAGTAATCATCTTATTGCTG[A/G]AAATATATCATCCAAAGGATCATATCACACATAATCAGCTTGACCATCCATCAAAAGGGT
933	chr10_24118867	Chr10	24118927	Robusta	Non-coding regions	Non-Coding	[T/C]	AAATGGGAAAGTTTAAAAAAGTCATCATTGTCAAGCTAGATCAAAGTTCATTGTATTTGT[A/G]GCATCCCATTTTTGACCTAAGGGGCTCGTAAGTGTAGAATTATAAACATGCATCTTTAAT
934	chr10_2412480	Chr10	2412540	Robusta	Non-coding regions	Non-Coding	[T/C]	CTATAACAATCAAGTGGTATCTTATGATCAATCATCTAGTACCCTGTTTTATTTCCAGGC[T/C]CTAAAACTAGCAAGAAATCCAATTTTTGTGAGTACTAATGATAGCTGACAACAGCCCAGC
935	chr10_24193523	Chr10	24193523	Arabica	Set 1 Ar8/Ar36B/Et39	Non-coding	[A/G]	TTGACAGATTATATACACACATAAGTGAAACGGTCATACAATAGCAGTTTATAATTTAAA[T/C]GATTGAAAACGGTAAAAAATAATTTAAAACGGTAAAAAACGACATTGAGGCCAAAAGAAT
936	chr10_24231064	Chr10	24231124	Robusta	Coding regions	Coding	[A/G]	AACTGAGGACAAATTTTTTGAAGTTTTTATTCGAGCTCGGGACTTTGACAGAACAACTCC[A/G]ACTTCCCCAACATCATTTTTTACTTTCTTTACAGGATCAATTTTACCAGATGCCAAGGAC
937	chr10_24253459	Chr10	24253519	Robusta	Non-coding regions	Non-Coding	[T/G]	ATGGGCTTTTGAAAAAGCCAAGCCATCTGTGCATATCTGTTCCATGATCATGATTTAGCT[T/G]TCGTAGTTTGTTTCACTTCTTAGCCCTTGTTGCACCGTATTATCTTTTGGTTTCTTTGTC
938	chr10_24258213	Chr10	24258213	Arabica	Set 1 Ar8/Ar36B/Et39	Non-coding	[T/C]	AAATCTTCAAACAGGAATTACTAAGAATAAATTCCAATCAATCATTAAAAAAGATACTAC[A/G]AAAAATCCTTCTCAACTTCTTACTAAACCTATGGTTATTAGACAAGAAACCCAGTCAACT
939	chr10_24306769	Chr10	24306829	Robusta	Coding regions	Coding	[C/G]	GCATTTATTTCTTGCAAAGTCGAGTGCGAACATTGTTCATTACGCTGGAATTCCATTCAT[C/G]ACTAAAAGTTGGAGTCAATTCATTCCTGCTGAAGATGTTAAGGTAAATTAGGGATAAGAG
940	chr10_24316381	Chr10	24316441	Robusta	Non-coding regions	Non-Coding	[A/C]	CCAGATTTGGTTTGGACTAGAGGCCACTACTGACACTCCCAATCAAATTAAGGTCATGAG[A/C]TATTATACGTATGTATATTATACGGAATTTTTTTCAATACTGCGATTAAAAGTTTGGCAT
941	chr10_24406071	Chr10	24406071	Arabica	Set 1 Ar8/Ar36B/Et39	Coding	[A/G]	TTTCCAAGTCCTGTTAAGCTAGTAATCGAGCTTTATTTTCTTTGGTAGCGCTGTTGCACC[A/G]CAAGATCCAAAACCTTTATTCTAGAACCTCAAGAGATCAATCTGGATGGGTTACCTGCAG
942	chr10_24418189	Chr10	24418249	Robusta	Coding regions	Coding	[A/T]	GACAACAAAGAGCTCTTTCTCCTCACAGTATCCGAGGAACTTGACTAGGTTAGGATGAGA[A/T]AGTTTTCCAAGTGAGTGTATACGAGACTGCCCAGAAGATGCAAAAGAAAATATTAAAGCA
943	chr10_24421916	Chr10	24421976	Robusta	Non-coding regions	Non-Coding	[T/C]	CTTTTTAAAACTCCAATCCGTCTTTTTAAAACTCCATAAAAGAGATCCCCAGAGTTGCCA[T/C]GCTTGATGAGGTTGGATGCACTCAAGTAATCTGTCACTTGGAGAATTTGATTGTATGAAA
944	chr10_24507867	Chr10	24507927	Robusta	Coding regions	Coding	[T/C]	AGCAGGTGAAATTAGCAAGTCTTAGCATGATCAAGTAGGGATTTTCTGTTAATTAATTAG[T/C]ACACTATTGCTCTCTGTTTAGTTCTAGTGTTGCTGAAATGCATGAAAAAAGTCAAGGAGG
945	chr10_24524794	Chr10	24524854	Robusta	Non-coding regions	Non-Coding	[A/G]	GAGTCACCCAATAGTCAAGTTTATCTCATCCTTAAACTTGAATTATATTTTAAAATCAAC[A/G]AAAGAAGACAATTTTCTTTAACAAAATATTTAATTTTGATTATCGTTGATAGGTTTAGAA
946	chr10_245676	Chr10	245676	Arabica	Set 1 Ar8/Ar36B/Et39	Coding	[G/C]	CACAACTTGTTGTAAATAGTTTAAAATGCCTCCTCCTAGATGATTGTCTCTGTTAGGCCT[C/G]TATATTGTGGCATGTAAAAGTTCCTGGCACCTAGCTATTCGGTGGTAGTTGAACTTTGTT
947	chr10_24588022	Chr10	24588082	Robusta	Non-coding regions	Non-Coding	[A/G]	GGTGAGGAATAGTTGTGAGGAGGAGGAGATGAATACTTGTAATAGTCAGCTGCAGTCTCT[A/G]AAGGCAAGCCAAGAGCGACGAATACCACCAAAACGGTGGTAAGAAGAGGAGCCAGCCTAG
948	chr10_24633228	Chr10	24633288	Arabica	Set 2 Mundo Novo/Bourbon/Et39	Non-coding	[A/G]	CGGAAATGACTTATTAGAACCTAAAAAAAATTTTTTATGCCTAATTTTTATCAAATATAC[T/C]TATTCTACCCCTTAACCCTCAATTCTCTCTACTTAGAGAATAAAACAAATGATTTTTTTG
949	chr10_24648997	Chr10	24649057	Robusta	Non-coding regions	Non-Coding	[T/C]	TTTCTGAGAAATCTACATTAGAATCCGGAACTCAAATCTAACGTATCTGACTCTGATCTT[A/G]TGTTTAGGGATTTTGTAGGTCAGCTGACTCATATGCCATCAAAGTCCTCAAGTAGTCTTC
950	chr10_24658442	Chr10	24658502	Robusta	Coding regions	Coding	[A/G]	AAAAAAAGGTGGTGGAATAGGAACAAAAGAATCACTGAAACATTTGCATGACAAGAAATT[A/G]CATTTTGTTGTTGTATATAAATTTTGTCAAAGCAGTACCCTGTGACTTTTCCTTTATTTG
951	chr10_24719749	Chr10	24719809	Robusta	Coding regions	Coding	[A/G]	ATTAACAGGGTTGGAGAAGAAAGAGGGCTCTTGCTCAGCAACCAAGGTGAAAGATCATAG[A/G]TTTCAACTGGTTGATGCAAGCACAGACCTAGAGCTAACAGAGAAAAGCAATGGCTTGGAT
952	chr10_24728106	Chr10	24728166	Robusta	Non-coding regions	Non-Coding	[A/T]	TTTGAGGATGATTTGGAAGGGGAGCTGTTTTTTGGTGATGATGGAAATGGCAAAATAATT[A/T]TGTTATGTAATTCAAGAAAATATGAGAGGTTGTGACATGTATATATAAAGGTTGAAGTCA
953	chr10_24794802	Chr10	24794862	Arabica	Set 2 Mundo Novo/Bourbon/Et39	Non-coding	[A/T]	AATAATACTTTTGAATTAACTCTTCTTAGACCCTTTAAATAATAAGCTAGACTAAAGCGT[A/T]AACGTACAGCTTCAATATATATATATATATACTAGTTTTGGGGTGCCACGCATTGGCGTG
954	chr10_24801948	Chr10	24802008	Robusta	Non-coding regions	Non-Coding	[A/C]	TGGAAGAAGAAAATGATCCTTTGAGGCTATATAGCCAAATATAAAATATAAACTAAAAAC[T/G]AGAACTAATTAACCAAGTTGAGCTTCAACTTTATCAAAGCCACCTCAAATTTATCATACA
955	chr10_24804788	Chr10	24804788	Arabica	Set 1 Ar8/Ar36B/Et39	Non-coding	[A/C]	TTATTTGCTGCAAATATCAATGATTTATAAACAGATAAAAAATAACTGTACAAACCAAAA[T/G]ATTTTCCTTACAGCTAACAAGGATTGCTAACAAGGGACGTTTCTTCAATAACGAGACAAA
956	chr10_24807817	Chr10	24807817	Arabica	Set 1 Ar8/Ar36B/Et39	Non-coding	[A/T]	TTTCCAAATCCAAAAATTCAACATTAGGGCCATCAACAACTCCCAATGTTTCTTAATTTG[A/T]ATGAAGTGTCAATCTTAAGCGTACGATATTGGCCTATAACAACGCCTTCAGAAGACTTAC
957	chr10_24855299	Chr10	24855359	Robusta	Coding regions	Coding	[A/C]	ACTAGCAATTATAATGGTATGTATAAAGTGGATTCTGGTTCTTCTGAATCATATCCCTTT[T/G]CTAGGTTGATGAATCTTGTGATGGTTGCTGGGCATTCTGTTTATACTAGTAGTAGTTGTG
958	chr10_24922361	Chr10	24922421	Robusta	Coding regions	Coding	[A/G]	GGCATCGAATTTCATCAATCCTTTGTTGCAGTCATCGCCATTTCCCTCTCCGCTAGCAAA[A/G]TAGTTAGGGCTGATCTTAGTTAGCACGTACGAGAATCCGTCTCCACCTCCTTGATTAGGT
959	chr10_24924233	Chr10	24924293	Robusta	Non-coding regions	Non-Coding	[A/G]	CTTAATTTCTCTACATAGATGCTTATGTTGTCGATTTGGTTTTCTTGCCTCCATTTTTCT[T/C]CTATCTTGGAAATGAAGGACAAGGGCATCAAGGAAATGTGACACCAAGGCTAGATCAATT
960	chr10_250359	Chr10	250419	Robusta	Coding regions	Coding	[T/C]	AGGGATTTCAGAATCTACTCCCATTTAACCCAAGATTATGGTTATGGAAGCGATAAAGGG[T/C]AAAACTTTTTCAAGAAATGGAACACTAAGGATCGCATATGTAAGAGTTAATACAAGAGCA
961	chr10_25094807	Chr10	25094867	Robusta	Non-coding regions	Non-Coding	[A/G]	AACGATAGCTTTGTCATAGGAGCTGACAGGTTAAATTCCACTTAATCCTGAAAACCATTT[A/G]CACATACATTTGTTGATGATGGAACGCTAGGGATTAAATACCTTATCCAAGCAATAAAGT
962	chr10_25096309	Chr10	25096369	Robusta	Coding regions	Coding	[T/C]	ACTTCCATTCCAATTTTCTTTTCCCAAATCATGACAAGAATTTAATTAATACTAGAAACA[A/G]TTGATCCAAAGTTTACAGACATTAATATGCTGAATAAGTAAACTTCACAGGTATGCCTCA
963	chr10_25253799	Chr10	25253859	Robusta	Non-coding regions	Non-Coding	[T/C]	CATGTCAATGAAGTTCCACCATGACAGAGAGACGAAAGAAAAGTGAAAAACTTACCCAAA[T/C]CCAACAACCAATCATGAATTTCTGCATACTTCAGATTATGTTATTGAACAAGAAATAGCA
964	chr10_25279247	Chr10	25279307	Robusta	Coding regions	Coding	[T/G]	TCCACTGAAATATGTCAGAAATTGAAGTGTTCCATGGTAAAACTTCAAAATATATGCTAA[A/C]TGATCCTAATTAATTGATCAAACAACAGGACTAAGACGTTCTGGAGAACCTGTAAACTCC
965	chr10_25357109	Chr10	25357169	Robusta	Non-coding regions	Non-Coding	[T/G]	AAAAGCCATAAGGGCTTGTAACACTTATCTCATTCTTCCGTTTCTTGCAAGGTGTAGTAG[T/G]CATGCTTTTGCAATGTGGCGGCTAAACTAACTTAATCGACAAACGTTAACCTTCAACTAT
966	chr10_25371145	Chr10	25371205	Robusta	Coding regions	Coding	[T/G]	AAAAAAAATTCTTAAGCAATAACATTAAAGAAATAAACAAACACCACACCAACTTATTAC[T/G]TTACTTCCACTTCAGATACTCCAAATTTACCCCTAATATGTTAAACCCAAGATAGTCTGA
967	chr10_25514740	Chr10	25514800	Robusta	Non-coding regions	Non-Coding	[T/C]	ATGACTTATTACTTCCACATTAGAAGATTGTCAGAAATTAACTGAAAAGATGTCTCACTA[A/G]CAGCCAGAATGCTGTTATATGTGCAGAGCTCTGTTTGAAATTCATGGAGCACTGTCATCA
968	chr10_25545318	Chr10	25545378	Robusta	Coding regions	Coding	[A/G]	CGCGAGCAGTCCCAGCTGTTCCAAAGATTGAGGCAGCTGCATTGGCTAAAAAGGGGCTTA[A/G]CAGTCTACAGTCGCTTCCACGTGGTGTTGAGTGGATAGATCCTCTTGGATTGGGGTAATG
969	chr10_2557078	Chr10	2557138	Robusta	Non-coding regions	Non-Coding	[A/G]	CAAAGAACTAAAGGGAAATTATTAATTATGGGGAGAGGGAGAAGTACAGCCAATATATAT[T/C]GGGGAAGAGAAGTTCAGATTTGTACCTATACAGCTTGTAGTTTTCATCAGGAAAGCGACG
970	chr10_25629692	Chr10	25629752	Robusta	Coding regions	Coding	[T/C]	CTCTTGCTAGTTTGAGTTTCAAAGCACTGCATCTAATTCTATTGCTTTTTAATATATAAT[A/G]GACTGGTCTTATTTTAACAAAACTTGTGCATGCCAATGTAGATGCAACTGATCTAATTTA
971	chr10_25699733	Chr10	25699793	Robusta	Coding regions	Coding	[A/T]	GAATCTGCTTCTTGTATTTATTTTTTTCAGGTCAAATTTTCTTGGTACAAAGTTTATCAT[A/T]TATGACACGCAACCACCATGTAATGGTGCTCAGGTTGTGCCACCTGGTCGTACGAGTCGA
972	chr10_25706662	Chr10	25706722	Robusta	Non-coding regions	Non-Coding	[G/C]	TAATGATAAATTTCTTGCTTTTCTGCTTCTTCATAGCATCATTTCTTAGCGCATCATTCC[C/G]ACTGCAGATTTATTAGAAAATCCTGGCCTTGTAAAGCTTGAAAGGTTTTCTCTATTCTAG
973	chr10_25716920	Chr10	25716920	Arabica	Set 1 Ar8/Ar36B/Et39	Non-coding	[A/G]	TCAAGATCATAAATTATTCTCCCAGTTCATGCAAGTATGATCAATGAAAAGCGGGGGACT[A/G]TTGGATTGGATGGTAAGGTGAAAGGGATTGCAAGTAAGAGATTTTACGTTCAACTCTCTC
974	chr10_25843989	Chr10	25844049	Robusta	Coding regions	Coding	[G/C]	AGAGTGCAAAACAGTTTGACTATTGGGACGATTCTGTTAGTCAGAATGCAGCTATACACA[C/G]AGATTGTGTTAATGCTGCTATATAGAAAGGATGGGATTGTCTTTGATGTATGGGAATAAA
975	chr10_25882588	Chr10	25882648	Robusta	Non-coding regions	Non-Coding	[A/G]	AAAAAAAAAAGAGACTAAAGATTAGATTGAATGCAAACTTTAATTGTCATAGTTGATTTG[T/C]ATGGGAAGTTTTGGGGGGCATTAGTAGGCTATCAAAATTGTGAGAATATGAGAATTAAGT
976	chr10_25906846	Chr10	25906906	Robusta	Coding regions	Coding	[A/T]	CAGGCACAAGATAGGAGAAGAGATTGGAGCGGTAGCCGCACTTGGAGCTGGTGGATTTGC[A/T]TTCCATGAGCATCACGAGAAGAAGGAAGCTAAAGAAGAAGAGGAAGAGGCCGAGGGGAAA
977	chr10_25987521	Chr10	25987581	Robusta	Coding regions	Coding	[A/G]	CTGGCGGATAACATGTTCACAGGTCCCATTCCACAGTCTATTGGGAACTTAGGCAACTTG[A/G]CTTCGCTGTATCTTTTCACTAATTTTCTTTCTGGACCTATCCCTGAAGAAATTGGAAAGC
978	chr10_26022216	Chr10	26022276	Robusta	Non-coding regions	Non-Coding	[T/C]	CCTGTATGAAGAAGAACCAGAGAAGAAGATGATGAAGAAGGAACATCCAGAGGGTCCGCT[T/C]TCGCTGCTTACAAGAGCTGTCACAATCTTCAAGCAACCCCATGCAGCATGTGGATGCATT
979	chr10_26027928	Chr10	26027988	Robusta	Genes of interest	Coding	[G/C]	GTAATTGTTTTCTTTATGACAAGCTTAAATGAATTCTGTTATTTTGGTGAAGGATGATGG[C/G]ATATCAGCTGACAAGCATGCTTTGATAATCCCTCCTTTTATGGGTCGTGGAAAGAGAGTC
980	chr10_26033489	Chr10	26033549	Robusta	Genes of interest	Coding	[C/G]	CATTGTTGGGGTGGCAGATGCCATCAATACTGGATATGATTCTTGGGGTCCACTGTTTGG[C/G]AAGCTGTTCTTTGCCTTTTGGGTGATTGTCCATTTATACCCATTCCTGAAGGGTTTGATG
981	chr10_26067422	Chr10	26067482	Arabica	Set 2 Mundo Novo/Bourbon/Et39	Non-coding	[A/G]	GATATACATAAGATAGCTACACCGATTTATTTTATTAGAGAGAAAATTTATTACAAGAAA[A/G]TTTTCTTGTATTTTTCACATCATCTAAATCTACTGTATCTGTTGTTAAATTGCAAATTTG
982	chr10_2607382	Chr10	2607442	Robusta	Coding regions	Coding	[T/C]	ATACTCCCACTATTCCTAAACAACTAGGGAATCAACAAGATGGTCCGGTTGAAGTTGCGG[T/C]GGCTGAAGGTGACATGAAAGTGACAGTTGAAAAAGAACTTGTTTCACAAGCAGAGGAAGA
983	chr10_26091831	Chr10	26091891	Robusta	Coding regions	Coding	[A/G]	GTATAGAGGGGTTAGGCAAAGGCCATGGGGAAAATGGGCAGCAGAAATAAGGGATCCACA[T/C]AAAGCAGCAAGAGTTTGGTTAGGCACATTTGACACAGCTGAAGCAGCAGCCAGAGCATAT
984	chr10_26096508	Chr10	26096568	Arabica	Set 2 Mundo Novo/Bourbon/Et39	Non-coding	[A/G]	ACTTTCTTTCACTATGTCTTAGTTAATTCATAATATTGTTGAGTTGTGATTCTCGTCACT[A/G]TGTTATTTATAATCTTACAAGGAAAAAAAAAAGAAGAAGAAGAAGAAGAACACTTCTCTT
985	chr10_26101606	Chr10	26101666	Robusta	Non-coding regions	Non-Coding	[A/G]	TATGTCCACACAAAGCTGAACATAAGCTTTAGCAATTTTATGCCTTGATAAAACTGGACC[A/G]TCAGCAATTTTACGAGTATTAAAAGAATTGTCACAGCTAATTAAAGCGTCACTAGCCATA
986	chr10_26193661	Chr10	26193721	Robusta	Coding regions	Coding	[A/G]	ACCAGTTTACCATCATCATATCAAACCAATAAATGATAGACACATCAGTGATGTTACCCA[A/G]CATAGACTATTTAATAAGGCTGAAATTTGTTAAACACTTGAACCTGAATAAGATTCAGCA
987	chr10_26205643	Chr10	26205703	Robusta	Non-coding regions	Non-Coding	[T/C]	TAAAGTCCAATTCCCGGTTAGTGCACGTTTCACATTGATATGATTTTGCTTTTCTCCCTT[T/C]CGTGCCATCATCATCATATGAGCATATCTGAGTGCCCTTGATAGTGCGGTATAATGAAGG
988	chr10_26209123	Chr10	26209183	Arabica	Set 2 Mundo Novo/Bourbon/Et39	Non-coding	[A/G]	TTTGACAAAAGCCAAACTTGTTAAAGTAATCTTAATCTATTCTCTCGTGCAATCCTTTAT[A/G]TAAACTTAAAACTCATCAAATTATGAATTTAGAAGACCATAAGCAAGTATCATCTAATTT
989	chr10_26255706	Chr10	26255766	Robusta	Coding regions	Coding	[T/C]	TTTGACCAACTTAATAAACAAATCAATGTGGTAGCACAAGTAACTGGATGCCCTATAATA[T/C]GTAATTACCTGCCTCCATCCTTGTTGGGCAGAAGTGCTTTCTGCACTTGGTTGTATTTCA
990	chr10_26294279	Chr10	26294339	Arabica	Set 2 Mundo Novo/Bourbon/Et39	Non-coding	[A/G]	TGTTAGCATATTCTCTATTTTATATATATATTTATATATATATATATATACATACATACA[T/C]ACACACACACTAAATTCATGTATAACATTGCTACCACTAATTAGAGTGGTCAAAATCAAA
991	chr10_26361433	Chr10	26361493	Arabica	Set 2 Mundo Novo/Bourbon/Et39	Non-coding	[T/G]	CGTAAGGGTATTTTAGGAAATTATTAATCTAAATTTATGTTTCCAACCAAATTAATTACA[A/C]TTTCTTAATCTGTGTGAAAAAAAAACCAAGACTAACAAAACGGGACGGAGGGAGTAATTT
992	chr10_26375759	Chr10	26375819	Robusta	Coding regions	Coding	[T/C]	AACTCACCAACTTCCTTCACCAGACGTGTTATGCTCACTGGAAATTTCCTCATTGGCAAA[T/C]TCTTCTAGTATTGCACGTTGTCGTTCATTTAAGACTCTGAATAAGAGAAAATTATCAGCT
993	chr10_26390064	Chr10	26390124	Robusta	Non-coding regions	Non-Coding	[T/C]	CGGCCCGGATAAACAAAGAAAGCTTAAAATTCTTTTCATGCTGCCACATAATATCCAAAG[T/C]AAATGGAAGCCAATAATTCTGAATAACATCTCATAACACATATGGTTTAGTTGCATTGTT
994	chr10_26456905	Chr10	26456965	Arabica	Set 2 Mundo Novo/Bourbon/Et39	Non-coding	[A/C]	TTAAATCGAGTTCGGTTCGATTCGATTCGAGTATCGAATAATTTAATTCATTTTCCAGTC[A/C]TACATCCCTAGAGCCCAAAAAAAACAAAGAAGCCTGCGTCCATGTAATTGCTCGACGGTG
995	chr10_26456969	Chr10	26457029	Arabica	Set 2 Mundo Novo/Bourbon/Et39	Non-coding	[A/C]	ATCCCTAGAGCCCAAAAAAAACAAAGAAGCCTGCGTCCATGTAATTGCTCGACGGTGTGT[A/C]AGTCAGCTGCTTTAGATGCATGAAAGGCTTATTACGGTCCTTGTCTTTTTGCTTGTCCAA
996	chr10_26475138	Chr10	26475198	Arabica	Set 2 Mundo Novo/Bourbon/Et39	Non-coding	[T/C]	GCCGGAGACGATAAACCTAATCTATCCTATACTAAGAGGAAGGGGCGGGTCTAAGGAGAC[T/C]CAGGGATAAGCCGGAGGGGACTGAACCACCACCGAATCAATAAGAAGGCCCAGGGATCTC
997	chr10_26509382	Chr10	26509442	Robusta	Coding regions	Coding	[T/C]	TGGATATAAAGGTCTTAAATATGCATATTTTCAATATGTTGTTTTTTTAATTGTCAATAC[A/G]TGTTATAGTTGACTTGCCATTACAAGGTATTTAACCCTTTTTTTTGTTCAAGGTATTCAA
998	chr10_26520803	Chr10	26520863	Arabica	Set 2 Mundo Novo/Bourbon/Et39	Non-coding	[T/C]	TCCCTTGGAAGGGTGGCAAGGGAGGGCTGGGGGGGAGAGAGCCAGCAAGTGAGAAGGAAG[A/G]GGAGGAGGAAGGAAAAGGGAGAAGAATAGAAAAAAATTCTCTATCGGCACCGAAAGAGGT
999	chr10_2654325	Chr10	2654325	Arabica	Set 1 Ar8/Ar36B/Et39	Non-coding	[T/G]	ATATAATTTGGCAAATAATTCACAATCCACGAAATGTATTCATTAGCGGAGCAATAGACT[T/G]TTTGAAAGTTTAGGATGTGTATGAATTGCATTTTTCGTCATTTTTTATGGAAAATGCCTT
1000	chr10_26563929	Chr10	26563989	Arabica	Set 2 Mundo Novo/Bourbon/Et39	Non-coding	[T/C]	ACTGAATCACTATCGGATCAGACGAGTGCATTACACACCCTTCTAGATTTGGAGAGCCAC[A/G]CCAGACGGACCTAAGATGACTCTACTCTACACATGAAAAAGTTAAAGGGAATACAATAAT
1001	chr10_26570286	Chr10	26570346	Robusta	Non-coding regions	Non-Coding	[G/C]	AAAGTTCTGGATGGGACATCATTGGGTTTGGCCATTTTTCAATTGTTCTTCATGAAAGCA[C/G]TGCAAAATATTTCATTACTTGTTGAATGTGCTTCATTCTTGAGTTTCCATGAACTACCTT
1002	chr10_26588378	Chr10	26588438	Arabica	Set 2 Mundo Novo/Bourbon/Et39	Non-coding	[T/C]	ATTTGATACATGACACATAATTCAAATTTAAATTTAAAATCCAAAATTTGCATACGTGTC[A/G]TCGTACATCCAATCAATCGTAATAATGTGTACACTATCAGTGTACATAAAATTTACTCTC
1003	chr10_2659678	Chr10	2659678	Arabica	Set 1 Ar8/Ar36B/Et39	Coding	[T/A]	CTTCCAAAAGAAAAAAAGGAATTTGGCTTGCTTTGGCTGATTGGCTCAAAACAAATTATT[A/T]AACTTGATACAACAAGAAGTTCAAATAGTTCCCAGGGTCAAATCAAATGATAAGAAGCAC
1004	chr10_26639029	Chr10	26639089	Robusta	Coding regions	Coding	[A/G]	TGTCTCTACTGACCTATCATGTCCTAAGAAACTATAAAAGATCTCATGTTGTCCATGGTT[A/G]TTCTTGATTATAGTTTTTCAATCAGCAAGATGTGGATTATTGAGCTTCAAGCTAAAATGC
1005	chr10_26657901	Chr10	26657961	Robusta	Non-coding regions	Non-Coding	[T/C]	GGGACATTTATGGGAAGGTGCAACCTACTGGTACCCGTGTGCCTGAAGGGTGTGAGTTCA[A/G]TGTTTCTTCAATTTGAAGATAGAAACCTTGACAGGATAGGTAAGTCGTGTCGTTTCTCAG
1006	chr10_26659512	Chr10	26659572	Arabica	Set 2 Mundo Novo/Bourbon/Et39	Non-coding	[A/G]	ATCAAACTTTTTGACTCGATACCTTACTTGTAATACATATATATTATTTAAATTATATGG[T/C]TCGACGAGCTACTCGTGAACTCACAAGCTGCAAAATTCTGACTCGAATGTGTACTTGAGT
1007	chr10_26683443	Chr10	26683503	Arabica	Set 2 Mundo Novo/Bourbon/Et39	Non-coding	[T/C]	AGAGAAAAAAAATCCCATAAAACATATTTTCCATGATCGGACCCGTTTGGATTGCATTTT[T/C]CATCATTTTTCATGGAAAAATTACTGTAACGATTTGATGTATGTGAGGGAAAAAGGTAAT
1008	chr10_26714400	Chr10	26714460	Robusta	Coding regions	Coding	[G/C]	GTAGGCTTAACTAGGACCGCCGAAGGGGATGGGACCGGGATTAAGACCAGTGGCGATGGA[C/G]GGCGGCGATTGAACGTGCAGGACGACGAAGGATCCATCTTCGGATTTAAGCTTGACGTTA
1009	chr10_26736605	Chr10	26736665	Robusta	Non-coding regions	Non-Coding	[A/G]	GCGGAAACCACAGCACCAACAAGAAGCATGCGTAATGGGTACACGAGAACCAGTCGGTGG[A/G]TCTGTCTCCCCCGCAAGGCCATAACTGCATACCACTAACTTTGCCTGGCTAGACCCATCC
1010	chr10_26739886	Chr10	26739946	Arabica	Set 2 Mundo Novo/Bourbon/Et39	Non-coding	[C/G]	CTTCGCAGAGAAGAGAATCCAATTCAAATTTAAAGAATTCGAGCTGTATCTTGCGAAGAA[C/G]AAGACGATGAATTGATTTGGATGATAAAGATGAGAGGGAAATTGCAAATAGTAGAAGTAT
1011	chr10_2675178	Chr10	2675238	Robusta	Non-coding regions	Non-Coding	[A/G]	GTCAGCCTACATGTCCAACCACAATCTCCTCATTAAACTACTTAAACCACCCCAACGAAC[A/G]CAAACTTCCGACCCGGATTATGAGGACCCGACAAATTCCTCTGCACGCAAGAATTACGTT
1012	chr10_26763835	Chr10	26763895	Arabica	Set 2 Mundo Novo/Bourbon/Et39	Non-coding	[A/C]	CAGTTTTTCTATGCATCCAAATAAAGTGCCAGTTCCTAATGGTAGACATACTGGCATACC[A/C]TAAATTTGGATGTAGTAAATGCTATCAAGAGCTTTTTTCATAGTGGTTATATGCTGAAAG
1013	chr10_26783852	Chr10	26783912	Robusta	Coding regions	Coding	[A/T]	CATTGCTATTGTTTTTAACATGGCCCTCAGGATTCTATTGCACCTGACGCTCTGTTTGAG[A/T]CGCGTATCCCTTTTCAAATTCAAGATTTATGCTTCTCATATTGATGGTGCTTTCTTATCT
1014	chr10_2679412	Chr10	2679472	Robusta	Coding regions	Coding	[A/G]	TCATAACTAACCAAGCAGGGATCCAGAAACCTCTGTTTATCTGCTAAAGAATGGCTTTCT[T/C]CCAGAGTACCCAAAGGGTGAAAGTTCTTGAACAGAAATTGCTGTCCACTGTAATTTGGCA
1015	chr10_26795392	Chr10	26795452	Arabica	Set 2 Mundo Novo/Bourbon/Et39	Non-coding	[A/G]	TCCATCCTGACACATATGCTGCCTAAGTGGCAAAAAAAGGTTTATAAAGGTAATTATATT[A/G]TAAAAATAGATTACTTTGGGTATATGCTTTGGAAGAAGAGTTATTTTGGCAATAAACTCG
1016	chr10_26806917	Chr10	26806977	Arabica	Set 2 Mundo Novo/Bourbon/Et39	Coding	[T/C]	TCGTGTATGTGTGTGTGTTGAATATAAAGGAAAGAAATGTGTACCAAGTACTAGAATAGT[A/G]TGAGCGTGTTATGTGTGTGAGTGGCATAGTATGTGTAGTCAATTCGGAAGATTTAGTGAA
1017	chr10_26859206	Chr10	26859266	Arabica	Set 2 Mundo Novo/Bourbon/Et39	Non-coding	[A/G]	CATCTAATTAATTCATATGTTCAATTTTTAATTATCAAACATATATAAACATATTAATAT[T/C]AGAATTTATTAAATTTAAATACTGAATCAAGTTACCAAACAGAGCCTTTGTCACATTGAT
1018	chr10_26864006	Chr10	26864066	Robusta	Coding regions	Coding	[G/C]	GCTTATGCTTACTACTAGTCTAGAAGTGCAAATCTACTTACTTTACCAACAAAATTGAGT[C/G]TTGAAATTGGGATGAATGCTAGACTTGAATATAGTAACTTAATCTGTACGAGTCATCTGA
1019	chr10_26990402	Chr10	26990462	Robusta	Non-coding regions	Non-Coding	[T/C]	CATTGTGTTCCAAGAAATCAAGTTCTTAAATGGCATTCGATTGAATAGAGCACAAGCCTC[A/G]CTGATTCTTCCATTCTTAGCATAGGCGGAGATCATCGAGTTGTAAGTGACAGCGTTGGGA
1020	chr10_2700001	Chr10	2700001	Arabica	Set 1 Ar8/Ar36B/Et39	Non-coding	[T/G]	TAGCGAACCGAAGTAAATAAAAATTGTTATCATTGCAAGAAATAGAAAAGTAATCAATTT[A/C]AAAAAGAATCATTAGTAACAGAAGTCAATATGTGATGTTGGAAACATGATTCTTAATAAA
1021	chr10_27017011	Chr10	27017011	Arabica	Set 1 Ar8/Ar36B/Et39	Non-coding	[T/C]	AACCGAGCAGTTGGATTGGATTGGATTGGATTGGATGCTGACCATTAGGTGCGTTCGATA[T/C]ATAAAATTGAAGTCAGAATTCATTAAATTATTTTGTTATTAAGTATTAAATTTAATATAT
1022	chr10_27033176	Chr10	27033236	Robusta	Coding regions	Coding	[T/C]	CATTAATACCACCTACAAGATCATGAGGAGAATTGAAGCTGAAGAGTTGGGGCTGGATGC[T/C]GCAGATATGGTGGTGACTAGCACAAGACAAGAAATTGAAGAGCAGTGGGGTTTGTATGAT
1023	chr10_27069249	Chr10	27069309	Arabica	Set 2 Mundo Novo/Bourbon/Et39	Non-coding	[G/C]	AGTAGGCTGTTACAACTTATTGACGAGGTTGTACAGGCAGCATTGATATTTCACTCTTTT[C/G]AAATTCAGACAAGTGGATTACAATTGTAATCACATCTAGTGGTAGTAATCATCAATAGTT
1024	chr10_27141864	Chr10	27141924	Robusta	Coding regions	Coding	[A/G]	GTAGTATCAACTTGAAGTTAAGGCACAATAAGATAGTCAATAGACAACAGTCATAACACT[A/G]TGAAAGAGAGACTAAAAATGTACTTGTGTCAAATAAGCTGCCAAACTGAAGGAGGTAAAG
1025	chr10_27178553	Chr10	27178613	Robusta	Non-coding regions	Non-Coding	[A/G]	TAGATGGTCCTAGCTAATTGAGATATACCTTAAAATTTCATATGTGCCACTTGACTAGCA[A/G]AGTATTATTAAGTGATATTGAAGCTTGCATTACTGTTTTGTAAAACCAGTGTGCAAGGTG
1026	chr10_27182465	Chr10	27182525	Robusta	Genes of interest	Coding	[A/G]	GAGCGTTATCAAACTCAGCGAGCATACCAGTGCATTGGTTATTCTGTAGTACTCAGCACC[A/G]CCGACAAGAACAACCTCAAAAATGACAGCAAATGCAAGATTAATGGGAATGTTCTTTCCA
1027	chr10_27233093	Chr10	27233153	Robusta	Coding regions	Coding	[A/G]	TTTCCAAGTGCATTTTTTGGTTCTGCAAGGACCTGAAAGAAAAAAATAAAAGGATTATTG[T/C]CATATTCCTGTAAACTAATGCATCGGCTAAATACAGCCCTTCCATCTCATGCAGAAACAA
1028	chr10_27294876	Chr10	27294936	Arabica	Set 2 Mundo Novo/Bourbon/Et39	Non-coding	[A/G]	TAAATTAAATGTTTGAAAGTAAAATACCTGTAAAGAACCGGTATTTTAAATAGCTACCGG[T/C]TTTTTATGGGCAAACACGCATTACTCATTTAAAGTATAGACTTTTTATGGGTATTTTACT
1029	chr10_27372486	Chr10	27372486	Arabica	Set 1 Ar8/Ar36B/Et39	Non-coding	[A/G]	TGAAAGTAAGAGAAAGTAGTACTCCCCTATTGAACTTGCGCTATCCAAATCCATGGTCAC[A/G]CAATGAATGTCCAACCTTAAGAAGTTTGAAGCACTAGAACCAGAATATAAGTGAAGATCA
1030	chr10_27453761	Chr10	27453821	Robusta	Coding regions	Coding	[A/G]	TGATAATGGGAACAATAATGGCCTCCTCACACTGGCCAGGGCTAATTATATGCCTTATGG[A/G]CTTGATTTTCCTCAGGGTGCCTCTGGTCGCTTCACTAATGGTCGTACATTTGTTGACATT
1031	chr10_27459983	Chr10	27459983	Arabica	Set 1 Ar8/Ar36B/Et39	Coding	[T/A]	GGGTGTTTGGCATGTAGGTTTACAAAATAAAGCTTTTAAACTGGGGTGGTTGGTAATATA[A/T]GGCATATACGTAATTTCTTGTTAGATAACTTCATGTTCCACGCTCTCAACCGTACTTAAT
1032	chr10_2747899	Chr10	2747959	Robusta	Non-coding regions	Non-Coding	[G/C]	TAGTCTCGAATCATTTTCTAACCTCACATTGTAACACCCTGAATTCATCTTCTATAGAGA[C/G]TCTTGGGGGCTACCCCTGGCAGCTTGGCATTGCGTTCTCATAAAAAATGCAGGGTTCCAG
1033	chr10_27488651	Chr10	27488711	Robusta	Non-coding regions	Non-Coding	[A/G]	GGACTAGCTTCGAGGTTGCCGCGCTCTCTCCCTCTCGTCCTCAGCTGCGACTAAAACAAC[T/C]CTCAAATCTTCCTCTAGATGGCTTCCAACTTTATAAACATCCTCTCTGGATTCTTGTTTC
1034	chr10_27518937	Chr10	27518997	Robusta	Coding regions	Coding	[T/C]	GTCGGCTATACTTCTATCAGGTAAACTTCATTTTCTTCATCAGCTTCTTCTGGTCAATTT[T/C]AATAGAAAAAATCATAGAAGGCCACAGAGAGCAATTTGACCTCTAATTTCTGCCTCCAAA
1035	chr10_27592763	Chr10	27592823	Robusta	Non-coding regions	Non-Coding	[A/G]	TGTCCTTTCAAACACAATACTAACAATATTGTTTGCAAGCATTTCTTTAATAAATGCATA[T/C]CTCAAACTTATATGTCTAACTTGCCATTGTAAACCTTGTTCCATACTCTAGACATAGTAG
1036	chr10_2781449	Chr10	2781509	Robusta	Coding regions	Coding	[A/G]	ATTTCATGAAACGTTGAGGAGACACAGTCCTGTGCCCGTAGTTCCTCTGAGATATGTGCA[T/C]GAAGATACAGAGTTAGGAGGATATCATATTCCTGCTGGAACTGAGGTGAATGCCTAACCG
1037	chr10_28323	Chr10	28383	Robusta	Coding regions	Coding	[T/C]	GTATTAGGCCTTTTGCCATGCTTGGTTTAGTGTCTTTGAGGTCTCAAGCAAATTGTTCTT[T/C]ATGTTCTTTCTATTTCGTTGTTGTTGTGGTGTGTAGTTCTAGTAGGCTTACCTGCTCAAC
1038	chr10_2839113	Chr10	2839113	Arabica	Set 1 Ar8/Ar36B/Et39	Non-coding	[T/A]	CCTTTTTCCTCCCTGATTCTTAAACTCCACCCATTCCCTAATCACTGCTTACAAAAAATT[A/T]AAAAATATTTATAAACATTATAATGTAGTAGAAGATTTGAAGATCTTGACCTTTTATTTT
1039	chr10_2870600	Chr10	2870660	Robusta	Coding regions	Coding	[T/C]	ATTAAAGGGGCAAATTTGCTAGTAGATGCAAATGGAGTTGTCAAGCTTGCAGACTTCGGT[T/C]TGGCAAAACATGTGAGTTCCTCAAGTTTTTACTACAAGTTTAATCTTGTTAAATACATTT
1040	chr10_2960390	Chr10	2960450	Robusta	Non-coding regions	Non-Coding	[T/G]	CAGGGCAATGTGATTCCTTCTGTTACTCAACATTGTTGTGTTCCTTAGGAGTTAGCTTTA[A/C]TGGCTAAAGCTGATGTGACAAAGTCCTAAAATTTTAGGGGATTTGACGCTTCAACAACTA
1041	chr10_2966943	Chr10	2966943	Arabica	Set 1 Ar8/Ar36B/Et39	Non-coding	[A/C]	CACCACGTTCTCTGACTTGAACAAGACGGTTCTTGTCGAAATTCTAGCCGAGCTGGGGTA[A/C]ATAGAAGAGGTTGTGTATCCCGTTTACCCTGGGGACACCTGGATGGGACCCTTGATTCGA
1042	chr10_2991726	Chr10	2991786	Robusta	Coding regions	Coding	[T/A]	CTTTGGATAGAAGCTGTATTTGCTGTTTAGCTTACAAGAATGATCGTGCGACACCTACAG[A/T]GAGTTTGCGGCACCTGTTGATATTTCCCTGTATGCATGATGATGTTTATGCTGTAATTAT
1043	chr10_3040183	Chr10	3040243	Arabica	Set 2 Mundo Novo/Bourbon/Et39	Non-coding	[A/G]	AATCTGGGGACTCGGGGCAGGGACGGTTGCAGGTGGCAAATTCCCTCTTCATCAACAGCG[T/C]GTAACTTCTTTTGTTCACCGTGTAACTTTTTTTTCACAGATTGTATTTTCACAACACATA
1044	chr10_3062198	Chr10	3062258	Arabica	Set 2 Mundo Novo/Bourbon/Et39	Coding	[A/C]	CGCATTGACGTATGCATGAGTGTGTTTAGATTGTAAGTTATTTGAAATATTTTTACTATA[T/G]CACTTTTTGTGATGTGATGTATGTGAGATAAAAAGGTAATTGAAAAGATAAAAAAGTGTA
1045	chr10_3073129	Chr10	3073189	Robusta	Coding regions	Coding	[C/G]	GGGAAGATGTACAACAATTATACATGTAAGCACATGAACAAGTTACTAATGATGAAACAT[C/G]AAGAATATATTTTGCACACCCTAAAGCCATATTTTAGTTGTAGAATTGGAAACATGTTTG
1046	chr10_3075557	Chr10	3075617	Arabica	Set 2 Mundo Novo/Bourbon/Et39	Non-coding	[A/G]	TCAACTGAGCCTACGAAAAACCGATATAGATAGAACCACCATCCGATCAAACGGGTGCAC[T/C]ACGCACCCGTCTGGATTTAAAGCAGAACCACAAGAGTGGCATTCTAGTGAGCCTTAAGGA
1047	chr10_3078900	Chr10	3078960	Robusta	Non-coding regions	Non-Coding	[T/C]	CCGGGAGCCCGCTCCACCGTTCACGATTTATGGAGTATGGTACGTCTCCACTCTCCAACA[A/G]GCCATGTCTTTGAGCACTTTGAATGGTAATGCGATGTAATCCAGCTTAGCCTCCATTTGA
1048	chr10_311724	Chr10	311784	Robusta	Coding regions	Coding	[A/G]	GATTTTAAGAAACTTTACCGAAATGAATCCATGGCGCATGGTCATGTAGTCAGCTTTACG[A/G]ACGGACCTAAAAAATTGTCGGTAAAAGCATACCTGAAAGGCTTGAGCTTGTTAACAGTCA
1049	chr10_3125204	Chr10	3125264	Robusta	Genes of interest	Coding	[A/G]	TTTCAGTTTCGCAACTTCAGCTTCCAATTCCATGGTATAGGCCTGAATACACAATAAGTC[A/G]AAAGATAACATCATCTTTGCCATGGAAACTACAAGAAGATGGTATTGAAAATCTTCTAAT
1050	chr10_3127002	Chr10	3127062	Robusta	Genes of interest	Coding	[C/G]	TGCCCACCAGAAGCACCCACATCCTGACTAGCAGGACCCATAGTCTGGAACTCCTCTGCA[C/G]TCCAAATATTCTTTAACAACTCATCCATGTTCATTGAGCCAAAATCTTTCCCAACCCCAC
1051	chr10_3133709	Chr10	3133769	Arabica	Set 2 Mundo Novo/Bourbon/Et39	Non-coding	[A/G]	TTTGATCGAGATCTCTTATTTACAATTTCTCCTATCTTATCATCCAATCTAATCATTTTT[T/C]AGGATTAGTTAGATACTGATTCACTGTGCACCATCAATTTCCAAATATGAAATCCAAACA
1052	chr10_3134487	Chr10	3134547	Arabica	Set 2 Mundo Novo/Bourbon/Et39	Non-coding	[A/G]	AAAAAAAAAAAACTTACGAAGTACGTCAGATTGCTATATTATATCATTTTCGTCCTATTG[A/G]AAGTCTCATATTTTTCATTTTAAAATGTTTTAAAATATTTGTCATGTTAATAAAGTCAAA
1053	chr10_3156686	Chr10	3156686	Arabica	Set 1 Ar8/Ar36B/Et39	Coding	[A/C]	AAGAATTAAACTTTACAGCTAATATATACCTTAACTTCACCTTTTATCCTGTGCCTTACC[T/G]ACCATATAGGGTAGAAGAACGCATTTCTTTACATGTGCGCGCGTGTGCTGGTTTTATAGT
1054	chr10_3194920	Chr10	3194980	Robusta	Non-coding regions	Non-Coding	[A/G]	TTGTTGGCTCATTCAAATCAATCACTAATCGAATCTATAGAATGAGATTTGAAAATCTAA[T/C]GATATAGATTTTCGTAATCTATAGACTCTAGCTCATCCACGGCAAGCAACGTAGAACATT
1055	chr10_3234082	Chr10	3234142	Robusta	Coding regions	Coding	[A/C]	GGAATACAGCTTAGGCGGATCTGCCCCCAATAGCTGATTCTTGACTGCAGCCTCCACCGT[A/C]GAATTCGACCAAAAATTCTTCAAGAAATTAACTCTTCTAGGCAGCCTATGCCACCATACA
1056	chr10_3301594	Chr10	3301654	Robusta	Non-coding regions	Non-Coding	[A/T]	AGGCCTGCATTTTTAAGCTAGTTTTTTCAATCAAATTGGTCTCAACAAGGCTCTTGTGGC[A/T]TCCCATATCTTATCTTGCCAGTACAGAAAATAAACATGGTCCGGTGCACAATATTCTGGC
1057	chr10_3320530	Chr10	3320590	Robusta	Coding regions	Coding	[C/G]	ATTTTCCCCTGTAAGAAGATACCTTTCACCCGGCCTTCCCTTGTTCATGGTCGCAATATG[C/G]CCCCCCACCACATCGTCAACATGACTGAAAGAGAACCTGTCATTCCCCTCCCCAATAAAA
1058	chr10_3390715	Chr10	3390775	Robusta	Coding regions	Coding	[A/C]	ACATGATCGATGGTGGCATGGCGGCCAACAATCCGGTAAGATGTTATATCTCATCTATCC[A/C]ATGTTAATTTGAGAACCATGCACTAATTATTTTATTACAAAATTATTACTTTCCTCATGA
1059	chr10_3407794	Chr10	3407854	Robusta	Non-coding regions	Non-Coding	[T/C]	CAAAAATAAAATCAATAGACCTATTTTTCAGGTTAACAGAAATTTTTTCCTTGCCAATCA[T/C]TGGTAAAACAGTGTTATTCCCAAATTCAACTTCACCAAAAACAGATTTATCAATCTCAAC
1060	chr10_3455409	Chr10	3455469	Robusta	Coding regions	Coding	[A/G]	GAGTCAACATGTTATTGCAATTGATATCGATCCAAGAAAAATTGAGTATGCACAACATAA[T/C]GCAGCAATATATGGTGTTGATGACCACATAGACTTCATAGTTGGGGACAGTATTCTTTTG
1061	chr10_3469311	Chr10	3469371	Robusta	Non-coding regions	Non-Coding	[T/G]	AAATTACATTGACCTCCCTTGCTTTTACTATTTAAGTAACATTATAGACCCATTAGGCTA[T/G]AATTATACTTAAATATCCTAAAATACCCATATGCAATATCATAACATCAAAAGAAAGTGA
1062	chr10_3547139	Chr10	3547199	Robusta	Non-coding regions	Non-Coding	[A/G]	GAATGATGATACTTGCAGACGGTGTATTATCGTATAATGATCTTTATACAAGTATGTGTA[T/C]GAAGTAGGATTGTCTTTTAATTGAAATCAAGGTAAGGTCAATGCGAAACATACACACAAT
1063	chr10_3605697	Chr10	3605697	Arabica	Set 1 Ar8/Ar36B/Et39	Coding	[T/G]	TTTGAACAAATTCCATTCACAAGCTGACATTTATGGGCCGAAGAAGCCTCTTTTTTTTTT[T/G]AAGTATCCATCCTCCTATGTCTAAAACAAACATAGGTAATCTCTTGTCGGTGACATTTAG
1064	chr10_3612100	Chr10	3612160	Robusta	Coding regions	Coding	[T/C]	GGGAAGCTGCATTGGTTGTAGGGATCCCGATACATAGTTTGGATGGAAACTGAGTCCATT[T/C]CTTATTGTCAACATCTGGAAAGCCAAGCCAAGTAAAAACTATAAGTAGCAGCAGTAACAT
1065	chr10_3651499	Chr10	3651559	Arabica	Set 2 Mundo Novo/Bourbon/Et39	Non-coding	[T/C]	ATTTAGAATGTTAAAAACCGCAACGGATCATATGTCCCGCACTCTGTGCCATTCTCCGTC[T/C]CACTTTTTATTATATTGCTATTTTTCCTTCATAAATATCATGTTTTAGTTCTTTTTTGTT
1066	chr10_3656722	Chr10	3656782	Robusta	Non-coding regions	Non-Coding	[A/C]	CGGGGTTAATTGTCGGTCAAAGAAAAAGTCTGGAAGTTGGGGTTGGGTGGTGGCAGGACA[T/G]GAGGTGGGAGCCCACACAGTGGAAGAAACGGTGGAAAACCATCATTGAGGGAGGGAGGAC
1067	chr10_3678606	Chr10	3678666	Robusta	Coding regions	Coding	[T/C]	ACCCAACTTTCGGCGAAGTCAAAGTCCTTGCAGCTTCATTATACTTCTCATTGCCATCAA[T/C]AAACCTTTCTTTAAAACGCTGTCGTTTCTTACCTTTCAATGACCTCATTCTGTTCAGCTT
1068	chr10_3720495	Chr10	3720555	Robusta	Non-coding regions	Non-Coding	[A/G]	TCTTTTCTTAGGTTTTCCCCTTTAGTTTTCGCCAATTCATTTTAGTATATATTGTGTTAA[A/G]GCCTGAAAGATTGATTTTGTGCAAAGAAATGAATCTTAAGCATTCTTTTTATAGCAGTGA
1069	chr10_3747592	Chr10	3747652	Robusta	Coding regions	Coding	[T/G]	TGCGGTCGAGAAGGGATATGAATTTCTTGAACTTATTGACAGCGGCATCGGCCACAGCTT[T/G]ATAATCGGACGATTGTTTTGAAGAAGGATCTTGATAGATTTGAGAGGGTTGGGATTGGGA
1070	chr10_376914	Chr10	376974	Robusta	Coding regions	Coding	[T/G]	TCATTTGTCATTGATCTCCTCTTACCAAGAAGTTATGATAATGTGATGAAATAAATGCTA[T/G]ATTCTCTGATATAGTAGTAGTTTGATTTAGTAAATGTCATCTTAACTTAGAAGTCAACAT
1071	chr10_3835256	Chr10	3835316	Robusta	Non-coding regions	Non-Coding	[A/G]	GCAACCAGAAAACAAAAAGGGGGAAAAGGTGAAGTGGGAGAATGTTGAAATTGGGGGACA[A/G]TATCTTTAGATTTTGTTTGAGATGTCTTTATTGGCTCTTTTGTTCACTGCTTTTGGTAGT
1072	chr10_3852023	Chr10	3852083	Robusta	Coding regions	Coding	[T/C]	GAACAAGATGACCGGTCGCATTGGTGACTCCCCCTTGATTGGAGCTGGGACCTACGCATG[T/C]GACCTATGCGGGGTCTCTTGCACCGGAGAAGGCGAGGCCATCATACGTGGGACCCTCGCT
1073	chr10_3887268	Chr10	3887268	Arabica	Set 1 Ar8/Ar36B/Et39	Non-coding	[A/G]	TATAAATATATTTAAACAGAAAATTAATTTTTATATATGAATATATATATGGTGGATGGG[T/C]ATGTGGGATAAGCATTTGAACGAGGAAGAAGAAAGATATGAAAAGAAAAAAGAAATTAAA
1074	chr10_3897744	Chr10	3897804	Robusta	Non-coding regions	Non-Coding	[A/C]	TGAGTTTGCAACCATTAATCATTTCATGTTTCTCTATTTTTGTCTCCGTAAGATTTTGTA[T/G]GTCAGCGTATTCTTGTTTTAATGGAACTTAATACATCAACAGAACATCATATTGTGCACA
1075	chr10_392529	Chr10	392589	Arabica	Set 2 Mundo Novo/Bourbon/Et39	Non-coding	[T/G]	TTCCATTCCCCGCATGATCCTCTTTCCTCGATCATTTCCCTTTGCTCGACACTCTTTTCT[T/G]GCTCTCATTTACTCTAGTTTCATTTTTCCTCCCGTCAAATCTTTGTTGAGAGGGAGAGCA
1076	chr10_3972172	Chr10	3972232	Robusta	Non-coding regions	Non-Coding	[A/G]	TCAAATCAAAAGTTGTACAAGCTAGAAGAAGCAGCAAATCTGAACTCTGCATTACCAAAT[A/G]CCAATCCCAATGCTCTCAATCCTAACAATTTATTGAATAAATTGTAGAAAGCTTTTAAGG
1077	chr10_3980725	Chr10	3980785	Robusta	Coding regions	Coding	[T/C]	CCTCTTATTTCCACACAAATACTTCAATAGAACCTTCTTAGACAAGAAACATACGCGGCA[T/C]TAAGTGTTAAGACAAGAACATCTGAAAACCCACCCATAGAATTAAATAAACACGAAACAT
1078	chr10_4047295	Chr10	4047355	Robusta	Non-coding regions	Non-Coding	[T/C]	GGGACAAATACAGATTAAGTAAAATTTTGCCTACAGAAAACGTTTCCTTTCTATTTTTTA[A/G]GTTTCCAGGAGATATGGTCGAAGAATAGTACTGTAGCAAGTCGTAAATCATGCAATCAAG
1079	chr10_4070752	Chr10	4070752	Arabica	Set 1 Ar8/Ar36B/Et39	Non-coding	[G/C]	TAATGACTCTCTAAAAAATTTTGCATATTTCGGCACTTGTTTGATTGTGTCTAGTAGGGG[C/G]ATATTGATTTTTACCTTGCGAAACACCTCCAGGATTTCTTTCTCCTTATCCTACTTTTTC
1080	chr10_4128652	Chr10	4128712	Robusta	Non-coding regions	Non-Coding	[T/G]	TGTGGTCATTCAAGTATATGTTCCAATGTGCATAATGGAGACGGATTCCAGAGTAAGTTT[T/G]GAGCTACCATGCCCCGCGATAGTAACGCATCATACTCAGCTAAAGCAGATTAGGAGGTTC
1081	chr10_4131452	Chr10	4131512	Robusta	Coding regions	Coding	[T/C]	TTCTAAAGAGAAATCCAGACATCTGCCTTTTGTACAAACCCTTTTATTGATTCCTTACTT[A/G]TACCATATCTTGCATTGACATTCGCTCCTGAAGAATAGTCTAACCACCATGTATACCCTG
1082	chr10_4217088	Chr10	4217148	Robusta	Coding regions	Coding	[T/G]	TTGGAGCATGAAACAGGATACATGCTTGCATGATTTTAGGGACCATGCCAGGGTATGCAT[A/C]GAGCTTCTACTTTCCTTACCCAGTAATAAAATACCCACTTTCATGTGTGATTGATTCCTG
1083	chr10_4290291	Chr10	4290291	Arabica	Set 1 Ar8/Ar36B/Et39	Non-coding	[T/G]	GTTAGCTTCTAAAGCGTTGCCATTTTTCAAGATTCTAAAGAAGGCAGATAGCTTCTCCTG[T/G]ACTGAAGAATGCCAACAGGCCTTTGATCAATTGAAGGAGTACCTCCACCACCTCCCAACA
1084	chr10_4304025	Chr10	4304085	Robusta	Non-coding regions	Non-Coding	[A/G]	AGGAGTGAACTTTTTGTGGATTGTTAGAGGAAATGATCAGTCAGACTCGAGTGATGGTTT[T/C]GAAAACAGAGTCAAAGACCGGGGAATAGTAGTAAAAGAGTGGATTGATCAGAGACAAATT
1085	chr10_4333511	Chr10	4333571	Robusta	Coding regions	Coding	[A/C]	TATCTAATGTGTTTTTGCTGGCATGAACAGTTTCATCTTCTTGTTTCTTGAAAACTACGG[A/C]GTTAGAAAACTAGAAGCTGTTTTTGCTATCCTAATCACAACAATGGCACTATCTTTTGCC
1086	chr10_4406832	Chr10	4406892	Robusta	Non-coding regions	Non-Coding	[T/A]	ACTTGTATATGAGATAAGAAAGATTAAAGTATAACGGAAGGAATAAGAATTGCAGAAAAA[A/T]ATTAGCATTCCAAGAATGAAAGACACCATCAAGTACAAGTTAGTGATGGTACAAGTTATC
1087	chr10_4507412	Chr10	4507472	Robusta	Non-coding regions	Non-Coding	[T/C]	CTCCCGTCAACCCTAATGCTTTTTTAAGCTGAGTCTTAATATGGTTTAAGCCCATTGACA[T/C]AATGAAAGTATTTTAATGCACAATTGCAAGAACTTGTGGGACCCACTTCTGAGTTGTATT
1088	chr10_4514726	Chr10	4514786	Robusta	Coding regions	Coding	[T/A]	AAAACGAGTTTTTATTGAGTCAAGCAGGAGTATAGCACGAATAGCTTGATTGGCTCGTAA[A/T]AATATTTGAGTAGCATGCCTATCAGTCTCCCTCAGCTTGAGAAGTAAATAAATTTGCTTG
1089	chr10_4570679	Chr10	4570739	Robusta	Non-coding regions	Non-Coding	[A/G]	ATGTATCTCCGGCAAGCCTAACTTTTTAAGGGTGTGCTTGGGATGCTTCTTTCTCGAGTC[T/C]TTGAAAGGCTGAAAGCCAAAAAGACTTGGGAGAAAGAAGGGCAATCGGAGTGGGGTTAGA
1090	chr10_4575413	Chr10	4575473	Robusta	Coding regions	Coding	[T/C]	CACCTCAGTTCCAGATATGCCCATTGCAAGCCCTATATCTGCTTCATGAAGTGCAGGAGC[A/G]TCATTTGTACCATCTCCAGTCACAGCAACAACATCTTGAAATGTGGTGCGCAAATGTCTC
1091	chr10_4639840	Chr10	4639900	Robusta	Coding regions	Coding	[A/C]	TTGGGTAAGTAATTTTCTGAAAGATAACGGTGACTACGTTTGGAAGATTTATGTGCCACA[T/G]TAAGCTTATTCTGTCTCACATTTGCTGAGTAATGTAATGTATGCAACTTCACCTGCTGCA
1092	chr10_4643142	Chr10	4643202	Robusta	Non-coding regions	Non-Coding	[T/C]	GATGTCATTTGAGCCTTTTTGTGTGTAAATCTTCTTCTTCTTGTCTTCAAGTTCAGCTAG[A/G]AGTGCATGGAACTTGTCAAGACCTTGGTTTGCATAAGGGTTTTTGCTATCTCTTCTTTTA
1093	chr10_4711016	Chr10	4711076	Robusta	Coding regions	Coding	[T/C]	ATATGGTAAAGAAGTGGTTTATGGATTCTGAGTTTTCAGGAGGTAAACCAGATGCTTGGA[T/C]GAATGATGAGGCTTTCTTCTCATGGAAGGATGATTTCAGCAATTACGAAGAAAAGTTGCA
1094	chr10_4769382	Chr10	4769442	Robusta	Non-coding regions	Non-Coding	[T/G]	GACCTTTCTATTTGTCACAGAATCCAATAGGTCTTCAAGGAGTTTCTCACATGATTCAAG[A/C]TCCTCCATGGATGTCATACTTCCCAGGTCAGGTTCAAACATCCTATTGCAATTGATAGTG
1095	chr10_4852175	Chr10	4852235	Robusta	Coding regions	Coding	[T/A]	ATTAGGAGCCTAACATGCAGATCAGCACAGAGTGCATTCAATTGCTGCCTTTCTTTGAAC[A/T]AGAATTCTGAGTTCCTCAAATATGAGAAATAGTAATTTCATAACTACCATAGATACAGGT
1096	chr10_4894397	Chr10	4894457	Robusta	Non-coding regions	Non-Coding	[T/C]	TTTGTTTTGGTGGCATTTACCTTTCTTTTATTATAGTTCCATTCACATTCTTAATCAAAT[A/G]GAGAATGTCGGCTACCGAAAGTTCTATGTCGTGATCCCAAACATGAAACATCCACCCGTT
1097	chr10_4950112	Chr10	4950172	Arabica	Set 2 Mundo Novo/Bourbon/Et39	Non-coding	[T/C]	TTAATTATTTTATTTATCACATTTCTTATAATTTTTAGAATATTAAATATTTCAAAATTT[A/G]CATCTCTCCGAGACCGCGATTAATATATTGAGATCGACGTGAAACGGTCCGACCAGCCAC
1098	chr10_4978918	Chr10	4978978	Robusta	Coding regions	Coding	[T/G]	GTATTTTACAAATGACAGCACATGTTCTTGGAATTTTTCTATGGTCAGTGCTTTTAACTA[T/G]TTTCCACTTTTCCTTTGTGTTGCTAATCTTAACAGAGTCATTAACCTTGTGTCTGGACAG
1099	chr10_4981173	Chr10	4981233	Robusta	Non-coding regions	Non-Coding	[A/C]	TTTTGTAGTTTGTTGTAATATTAGTTTGTAATTCCCATAAACTTTACTTGTTTCAATGAA[T/G]GGCAGATGAGCCCTTAAATTAGTATTTTCGTCTTGGAAGTTGGAAGTCCAGATGAAGCAT
1100	chr10_500457	Chr10	500517	Robusta	Coding regions	Coding	[A/C]	GTCATTTTAGATACTTTGATGTTTATTTCTTCATGATTTCATGTTCCTATTTCCTAATAC[T/G]TTTCTAGATTTATGCTAGGTGATTTTATCTCCTCCATTGGCTTTGCACCTTTTGGGATTC
1101	chr10_5045332	Chr10	5045392	Robusta	Coding regions	Coding	[A/C]	AGTAAAGCCAATGGTGAATCGTATATAGTCAAAGCTTTACTGGATTTCAAACTTCAGAAA[A/C]GAGTTCTTTTACATATTTGTACAAGGAAACTATGCCAACAATTGTTCTCACTAATTACAG
1102	chr10_5053968	Chr10	5054028	Robusta	Non-coding regions	Non-Coding	[A/T]	CGAATTTTGCCACCTCCACAGGACATGCCAGCATGTTGATTAGGTGAAGAAGAAAAATAA[A/T]GCCTAGGAAATAATTAATGGCCCAAGATTTCTTCTTGTTTTTGTTTGAACCTTGGAGAGA
1103	chr10_5129104	Chr10	5129164	Robusta	Coding regions	Coding	[T/C]	TGTACCATTGATTATCTCAGAACCATTCCAATATGCATACAGACTCAAAATTTTATTTGC[A/G]CTAGGAGTTTATTCTTCAACAAAAGCTCTATATCTGCACCGGTGCACCTGGAATGAACCA
1104	chr10_5161570	Chr10	5161570	Arabica	Set 1 Ar8/Ar36B/Et39	Non-coding	[A/G]	TAGTATTAGATGTGTATTCGAGTCGAGTTAAACTTGAGTAATATTCAAGGTAAAATAAAA[T/C]TACTGAACTTGATCTCGTCTACCTTATTTGAACTCAAGTTTAATTAAATCTAATCAAATT
1105	chr10_5231403	Chr10	5231463	Robusta	Non-coding regions	Non-Coding	[T/G]	ATATATTTTTTTTTGTTTATTTGATTGTCATACTCTCTATGATTACTTGTAGTTTGCTGA[T/G]TGCAGCCACAAAGCGCCGCCGCAGGAATTCCTACCTTCGTCGAAGAGGAGTGAGGTGGTT
1106	chr10_524975	Chr10	525035	Robusta	Non-coding regions	Non-Coding	[A/T]	AACACACTGACTGAAGCACACTGAAGGACACCATCAACCTCTCCGAGAACAAACACTCCC[A/T]AGCCCGTAAGCCACCAGGAACATTTATGGCCTTCACATTGTTGGTCTTACATTGAGACGA
1107	chr10_526795	Chr10	526855	Robusta	Genes of interest	Coding	[T/C]	TTTATATTCACAACCACCTCATGTCACAAAAATGGTATCTAATGAAAAGTTACTTTATAC[T/C]AGCAACCGGTCATAGATAATTATATTTACTAAATCACATAAAATGTAACCTTAAATGCTG
1108	chr10_5278973	Chr10	5279033	Arabica	Set 2 Mundo Novo/Bourbon/Et39	Non-coding	[T/A]	TGGTCAGAAAACTCAAGGGCAGTTAAGCATGCCCACGTTTAACGCAGTGGTTCCAAAAAT[A/T]TTTTTTTTCCTTTCTTTTCTTTTTCTTTTTCCTTTTCTTTTTCTTTCTTTCTTTCTTTCT
1109	chr10_5289303	Chr10	5289363	Arabica	Set 2 Mundo Novo/Bourbon/Et39	Non-coding	[A/G]	AGCTCGGCTCGTTAAGACTCGAGCTCGACTCGTTAATTTTGGTTAACGAGTCGAGCTCGA[A/G]TTCGAAACATGCTCGTTTAGTTAACGAGCCGAGTTGATATTCGAGTAGTTCGTTAGAGTT
1110	chr10_5289857	Chr10	5289917	Arabica	Set 2 Mundo Novo/Bourbon/Et39	Non-coding	[A/C]	CACTCTATATCAAAATAATTGCTCAAAGTTTGAGCGCTAAACAAACAGCTTATATTATTC[A/C]TTTTATATTTTTCTATGCAAAAGGAGCATTTGTAAAACATATTACTTAGCTCGTGGATGT
1111	chr10_5294157	Chr10	5294217	Arabica	Set 2 Mundo Novo/Bourbon/Et39	Non-coding	[T/C]	TCCTCTCCCTTCCTAATGATATACTTGCTGTTTTCCTTATTTTCCTTTTCTATCTCTGAG[A/G]ATGTTCTACTTGAGTACTTTTGCTGCTTTGACTCATAGGTTTATCTTGTATCTCACTTGG
1112	chr10_5295508	Chr10	5295568	Arabica	Set 2 Mundo Novo/Bourbon/Et39	Non-coding	[A/G]	TGATATTTAGGTGGAATCCCACTTCTCTGTAGGTATGAACAGGATCTAACCAAATTTATA[T/C]AGATGAGCACTCAAATCTACGTACTTCCACTGGGTAAATGCCTTTCTGGGAGACCAGAAA
1113	chr10_529968	Chr10	530028	Robusta	Genes of interest	Coding	[A/G]	AAAGAAAGGAAAGAAAACAGTATAAGCACCTCTGGTTCCAACGGTGAGAGAGGAGTTATT[A/G]TTCCAGACGGAGGCACCAGAATTGGTTGTCCAGAAGGGAGAATTGAAAGCACTCGATGGC
1114	chr10_5308206	Chr10	5308266	Robusta	Non-coding regions	Non-Coding	[T/G]	TTTAATGCTTGTTGTGATATTGAGGATTTATGGTTATCTTGGATATGTTGTGAACGCTCT[A/C]AATGGAACTGCATGCTGTGAGACATACAAGCTTAGTTATCCCTTTTCTTACCTGTTGTGG
1115	chr10_5326094	Chr10	5326154	Arabica	Set 2 Mundo Novo/Bourbon/Et39	Non-coding	[A/G]	CAATTTTAGTTACAAATATTTATGTATTTAACATAAATTAAATGATTCAGAATAAAATAT[T/C]CATAAAGAGCCAATACTTTACTCATGTAATGGATGAAAGTCATAAAGAATTAATACTTTA
1116	chr10_534074	Chr10	534134	Robusta	Genes of interest	Coding	[T/C]	ATCAAAATCAAACCGATCTTCATGATCAGGATCCATAATCTGGATAAAAAGTCTCCACTC[T/C]GGATAGTTTCCAGCAGCAATTGAGTCATAGAGATCCTGGGTAGCATGGCTATGATTTGAT
1117	chr10_535340	Chr10	535400	Robusta	Genes of interest	Coding	[A/G]	GTCATGAGTGACCTCAAAGAAGCCCTTGGCACTGGCTCCCCTGGCATGAACTACACGCTC[T/C]GGAATCCGTTCACGGTCGAAATTTGCAAGTTTCTCCACCAAATGATAATCCTCGAGAAGA
1118	chr10_5356413	Chr10	5356473	Arabica	Set 2 Mundo Novo/Bourbon/Et39	Non-coding	[A/G]	AGAAGGCTGTGGTAGGGAGCTAATGGGTATACAAACCCAACTAGACCAAGAAAGTGTTAT[A/G]ACACAACTTTTAGATTTTTTTTTTGCTGCATGTGAGATTTGAACCCTCACCTACAGCCCA
1119	chr10_5412653	Chr10	5412713	Robusta	Coding regions	Coding	[T/C]	ATGGAAGACGTGAGAGCATTTGGGAAGCAAACGGAGCGTTTCATCGTCCTCAAACTCGTT[T/C]AAACAAACAGCGCATTCTAGCGCACCGTTGCCCAGCTTGAGCCCTTTAACATCGGAATAT
1120	chr10_5413289	Chr10	5413349	Robusta	Non-coding regions	Non-Coding	[T/C]	CCGAAGAGGGGGCAGAAAAAAAGCGTTAAATAAGGAGGGGAATTTGGTGGAGGGGTCCGG[T/C]GAAGTGCCTTGAGCTTTAAGATAAAATGAGATAGTATCATTTCTCCTGTTTTGGGTGATT
1121	chr10_5497840	Chr10	5497900	Robusta	Non-coding regions	Non-Coding	[A/C]	GTCATTTATTAGAGATTCAGAAAACATATAATCTGCCCAATATTTGCCATTTGGGCAATG[T/G]ACATCCTTCATAGTTCATTCTATCCCTCTTGTTTCGCAGATCTTCAATCAAGATTTATAG
1122	chr10_5569982	Chr10	5570042	Robusta	Genes of interest	Coding	[T/G]	AGAATGATGAACTACTTATCAATCATTACCTGCACAACTTTTAAAATGCGCCATGTTTGT[T/G]TTCCTGCATTTAAATGTTGAAAACAATGAAAATAGCTCTACCTGATGATCGTGCGCTTTC
1123	chr10_5570201	Chr10	5570261	Robusta	Genes of interest	Coding	[T/C]	TCAGGAGATGAAAGATAAATTCACTGCTCTCGGCTTTGGTCCACGTCAGGTACATTGAGT[T/C]TCAGTTAAAACAAAGACAAAAGGAAACTTGCAGTCTGTTATCTTCAAATATATCATGCAC
1124	chr10_5596636	Chr10	5596696	Robusta	Non-coding regions	Non-Coding	[T/C]	ATTTGTGAAATTTGCAGGCTTTTTTGTTTGTTTTTCATACGTTGAATGTAGTTTTAATTT[T/C]TGATCAGCTCTATAGAGAGTATAATATATGTGTTCTCTTGAGGGGATTAATGAGAGTATT
1125	chr10_5602108	Chr10	5602168	Robusta	Coding regions	Coding	[T/G]	AACCAATCCAGTTCGCATCTAAATCACGAAGAATGCAACAAATAAAAACTTTTGAACAAC[A/C]ACCAAAAACCCATAAATGTCAAAGCAAACCTGAGCAGCCTTATAGGCAGTAAGGGTGCTT
1126	chr10_5694170	Chr10	5694230	Robusta	Non-coding regions	Non-Coding	[T/G]	TATGCCTACGTTAGCAGGACCTGTTCAATGCATTAATTCCAATGGTCTTATTCTTTACAT[A/C]AACTCTTCCAATTTTCGTGTCCTTAATCCAGTTACGCGGCAGTGCATCTCATTCCCGAAA
1127	chr10_5697520	Chr10	5697580	Robusta	Coding regions	Coding	[T/C]	AATCCAAAAATTTCAAACATGCAATTATACGACATTGTGCATGGTCATGTTCAAACCTAG[T/C]TAGGTTTAATAAATATTTTGCGTGTTTGTGAGGAGAATCTGTAATAGTAGAAAAGGGCAT
1128	chr10_5823452	Chr10	5823512	Robusta	Non-coding regions	Non-Coding	[A/G]	TATCCAAGTCTCAAATTCAATAAGCTAAGCATGAGAATAATTTGGATACATTCACTTTAA[T/C]GTGTCTAGTGTCTTGGATTGAAAAGCACTTGATTGATCACATTCTCAAGATTGAAGTAAA
1129	chr10_5833028	Chr10	5833028	Arabica	Set 1 Ar8/Ar36B/Et39	Non-coding	[T/C]	ATAAATTAGCTTATGGAAAAATGGGTAAATGGATAATTTATGGAGGAAAGCCATAAAAAA[T/C]TGGTGTTTTATTGGAAAACGGGTTTATTTTTATTTTATTCGATAAATAAATTTTTTATGA
1130	chr10_585248	Chr10	585308	Robusta	Non-coding regions	Non-Coding	[A/C]	TTACAATAATTGTTGAACATTCTATATCTTATATTCACACACAAAATGATCTAACTAAAT[A/C]ATTTATTAAATTATTATAATTAATTGCTAAATTATTATTAATGAGGTCTAAATTTTTTTA
1131	chr10_5897080	Chr10	5897140	Arabica	Set 2 Mundo Novo/Bourbon/Et39	Non-coding	[A/C]	ATGATGCACAAAGATATATCAAATTTAAGCACAATAAAGAAAACTTAATTAAAGAGAAAA[T/G]ATAAGAAATGCAAACCAAATATCAATCCAATAGCCTCTTCAATAGATGGCGATGCTAACC
1132	chr10_5920274	Chr10	5920334	Robusta	Coding regions	Coding	[T/C]	TGGAAATATTGTTGCCATTAAGCGTGCTCAAGTGGGTTCAATGCAAGGTGAAAAGGAGTT[T/C]CTTACAGAAATAGAACTCCTATCAAGATTACATCATAGAAACTTGGTTTCTCTGATTGGA
1133	chr10_5968890	Chr10	5968950	Robusta	Non-coding regions	Non-Coding	[A/G]	AACTTAAAAGTTTAGTGCGACTATTAGACATGGTTGTTATATTTCTAATAAAATTTAGTG[T/C]ATGTTTACGAATTAAGTTGTATTTATATGTTGAATTGATCCAGGACACACAATAAAGTTG
1134	chr10_6035134	Chr10	6035194	Robusta	Coding regions	Coding	[T/C]	ATTACCCTGTCAAGTGACAAGAATTTCAATTCTCACAGTTCTTATATGGTTTCTTTCCCC[T/C]TTTTGTTTAGAATTTGTTCTCATTATTCTCTTATTGTTCCAGAGATGGTTGAAGCAATGA
1135	chr10_6090696	Chr10	6090756	Robusta	Non-coding regions	Non-Coding	[A/T]	GGGAAAGCTTGCTTCTTTGCTCAACCGAAGGTGGGCAAGATTAGTATTTATACAAGTTTC[A/T]GTCTTCAATTTACTATTATTTTTCTCAATTCGAGAGAAAGGGACACAACTAGCAGATGTG
1136	chr10_6123707	Chr10	6123767	Robusta	Coding regions	Coding	[G/C]	TAGGTTTATCAAGCTTGAAAAGCTTCGATCATTTCAAGTCGCTGGCAGGATCTGCTTCGG[C/G]AGGTGCGAAGACACTGTCGATCTCCTCGCGTGCGTCTTCGGATTCTGTTTCTTTAGGCAG
1137	chr10_6195081	Chr10	6195081	Arabica	Set 1 Ar8/Ar36B/Et39	Non-coding	[A/G]	ATTAGAAAAAATATGTGAAAGAGTCCGTAATGGGGGAAGAATCCGCAGCAATCTCATAGT[A/G]TTTGAATAAAAGCAAGGAAAAAACATTATCCAAAGAAATACAGAACAGGTAACAACAGAA
1138	chr10_6196867	Chr10	6196927	Robusta	Coding regions	Coding	[A/G]	ATTAATGATCTCTTTACTGAAAAACAAACAAAAGAAAAGAGAGGGAAGCAGAAAGCATCC[A/G]AAAGCAAGACATGAACTCTTTATGCTTATCAGCAGTACACTAGTCATATGGAATCATGAA
1139	chr10_6199879	Chr10	6199939	Robusta	Non-coding regions	Non-Coding	[A/C]	TCACATACTTGTCCCAGCCCCATAGAATAATCATAAACATGGTGGTTGCTAAATCCTACA[A/C]CACTATTTGACAAACGGTCATTGAATCCACCCAAAAACCCATCCGGGTCAACCCGAAACT
1140	chr10_6259151	Chr10	6259211	Robusta	Coding regions	Coding	[A/T]	GACATCCTTCTTGAATCCTAGTGCTTCAACCCAACCTGGTCTCTTCTTGTGTTTTGATTT[A/T]TTGTGTAGCCTCTCAATCTCTTCCATGACAGATTGCCAATTCTTGCATGAGCTGGCTTTA
1141	chr10_6294812	Chr10	6294872	Robusta	Non-coding regions	Non-Coding	[T/G]	AGTCCCCAAAGATCAAGTTTTTCGCGTTCCATCGCCTCAAAATGCAGCTCATCTAGGGCG[T/G]CAGGATGATTCTCGTCGACCCCAAAAAGGCCGCGGTTCTTGTTGTTGCTCTCGCTGCATG
1142	chr10_6496117	Chr10	6496177	Robusta	Non-coding regions	Non-Coding	[T/C]	TTTTTCAAGAAATGTAAAATTTCATGAGCAATGATAACATCATCCAAAATCTGTCTTCCC[A/G]GATCAAATGCAGATTGAGATGGACTGATACAGTGTTTTAAAACTCTTTTCATTCTATTAG
1143	chr10_65123	Chr10	65183	Robusta	Non-coding regions	Non-Coding	[T/A]	TTGTCACTCTGCTCCTCTTGAAGCTTTTACGTTTCAGATAACATTTTTTTCCTAATTTTA[A/T]TTGGCCTTTACATGCGTTGGGGGATCGGGGGGAGAAGTGGATGAAAATGAGTAGTTGAGC
1144	chr10_6534716	Chr10	6534716	Arabica	Set 1 Ar8/Ar36B/Et39	Non-coding	[T/G]	CCTAATTCGATCCATTTTTGAAATCAAAGTTCTAGAAACATTTAATATGCATTTGATAAG[A/C]AATTGACATCAAAAGTTTCGAAACAAAACATCCCAAAACAAGTTTGACCATTTGGTCAGC
1145	chr10_6542750	Chr10	6542750	Arabica	Set 1 Ar8/Ar36B/Et39	Non-coding	[A/G]	TCTTCTACTTCTTAAGTTGCTTCCTCTAGTTCGTGGTTTCTCCGTAGAACTTTCACCAAC[A/G]GGATTCGCTTATTCCTCAATTCTTTCGTTTTACGATCTAAAAGCTTTATCGATTTCTCCT
1146	chr10_6584121	Chr10	6584181	Robusta	Coding regions	Coding	[A/G]	TCCGGCGACAGACGGCCGAAGTCCAAAAAAAATGCTGCGTGACGGCATGACCCAAACTCC[T/C]AGTCGGTAAGCCCAAGTACAGAATTGCAATTCCGTTTGTGTAATTTGTGGAGTAATTTGA
1147	chr10_6593020	Chr10	6593080	Robusta	Non-coding regions	Non-Coding	[T/C]	TTATTGGCTTGATGGTAACAGGACAAGAAACATTTAACTGCCAATCAAGAATACTATAGG[T/C]AATACTACCAACTAAAAACAGACCGGGAATATTCTTCATTTAGTGCTAATGCAATCTAAC
1148	chr10_6660937	Chr10	6660997	Robusta	Non-coding regions	Non-Coding	[C/G]	TTTCTTTCCACTCTGATTTCAGGTGTTAATCAAAGCATCATTAATTAGTTAGTGGTTTGC[C/G]ATGAAAAATCCTGATGTGGCAAGCCACATGGCACGTGAGTGACACGTGGCTGGTGGTACT
1149	chr10_6696995	Chr10	6697055	Robusta	Coding regions	Coding	[G/C]	CACCTTTGGCCAGAGGACATCTCAGTATAGAGGTGTAACAAGGTCAGTCTTGACTCTACT[C/G]ATATCTTTGACCGCTTGTATATTTTATCGGTGTTGTTTACTGAAGTGAACTGTTTCAGCC
1150	chr10_6729867	Chr10	6729927	Robusta	Non-coding regions	Non-Coding	[T/C]	CAAAGCGGACTGCAAATGACAACTCAATAACCTTTGATCAAATCAATAAAAGAGGCTACC[A/G]AGCCGGTTTTGCTTTGTTTGGCAAACGGTTCAAAGATCATCAGCAGTAGAGAAAACGGCC
1151	chr10_6785524	Chr10	6785584	Robusta	Coding regions	Coding	[T/A]	TTGGTGACGAAGTAACATAATCATTTCTTTTTGCACCAGATGTTCTCTTGTAAGATGCTT[A/T]TATGAAGAGTGGATTTAATTGGAAGAGCAATTCTTAAGGAATTAACAAAGTTATCATAAT
1152	chr10_681101	Chr10	681161	Robusta	Non-coding regions	Non-Coding	[A/G]	GATTACTTCATTCTTTATAATTAAATATTATACCCATATATTGTAGCACTTCTTTGATGA[T/C]AACTTCGGCGTCATGAATTCGTCTTGCTTTCATTCGCATTAATCTCCATGCCGGACAAGA
1153	chr10_6848440	Chr10	6848440	Arabica	Set 1 Ar8/Ar36B/Et39	Coding	[A/G]	CGAGCACTTGTCTTCGTAGCACATTTTCTTCTTCTTTTCGGCCTGCGTAATCAATCGATC[A/G]ATCAAATCAAATCAAATCTGCCTGCCCCTTTGCTCTTTTGTTTTCAGTGTTAATATGTAG
1154	chr10_688872	Chr10	688932	Robusta	Genes of interest	Coding	[T/C]	GTTTAGCTGCATTTACCATGGGTCATTTAGCCATGGGCTCAACGGTGGTGGTCTTGTCGA[A/G]GTTCGATTTGGAGGAGATGCTATGGGCCGTGCAAAAATACAGAGCTACTTATTTGCCGTT
1155	chr10_6937173	Chr10	6937233	Robusta	Non-coding regions	Non-Coding	[T/C]	TTAATTTGTGCTCAATGGACGGTTCTGTAATGTGTAAAATTAGACTCAACTGCACGAGCA[T/C]ACACACCTCCACACAAGACAAGAAAATTTCCATGGATTTTCGATATCAAACTTTTGTAGA
1156	chr10_6961570	Chr10	6961630	Robusta	Coding regions	Coding	[A/G]	GATTTTCAGCCCCAGATTACCCACAGTAAGTCGCACGAAAGGACACGGATCCATGTGAAA[T/C]ACTCGTGCCCTCCGGAGCGAGTTGAGTCAACCCAGCTCGGAGAACAAACCCCAAGACTAA
1157	chr10_700412	Chr10	700472	Robusta	Coding regions	Coding	[A/G]	CCTTGGGATCGTTGCATTTGCCTTCAGGGGCCACAATCTAGTCCTTGAGATACAGGTTTT[A/G]CTCTATTTGCAACTCGAATAACTGTCATTGAGAATGGAACATGCCTATATATATATATAT
1158	chr10_7034390	Chr10	7034450	Robusta	Coding regions	Coding	[C/G]	GGTTCCCGTGCCCATGAGAGATTTACAGGCCCTCAAATTCGAAGGATGTACCAGACAAAG[C/G]CTGAAGTTTATGATTCTACTGAAAGGATCTCACTTGTTAGCTCATTCATGGCTTCACTTC
1159	chr10_7096334	Chr10	7096394	Robusta	Coding regions	Coding	[T/A]	ATGCATTGCCCCTAAAACTCTTGATTGAGTCACTTGTCTGCATTTGACTTTTTATCCATA[A/T]CCAATTGGCCAAGCATTACAGATCATGAAGTCTGGTGGAGCAAATCATCTGGATTATCAT
1160	chr10_7122947	Chr10	7123007	Robusta	Non-coding regions	Non-Coding	[A/G]	CTTAAAACAAACACATGATTTCACAATTTTATGCTTAAACAAATACATAATTTGACAATT[T/C]AGATGCCACAATATCATCATTCTTTTTCAATAAAAGAAGCAAATGAGTTATCTTTATTTT
1161	chr10_7184949	Chr10	7185009	Robusta	Genes of interest	Coding	[G/C]	AGTGCTCCTCGTAGCATGACTGACATTGCACTTGAGTTGAAATGACTGCAGAGACCTATA[C/G]GAAGATGTTGACGCTCTAAAGTTACTTTAGTCATCAAGTCATAGACTTTTGATTCTGGAA
1162	chr10_7187661	Chr10	7187721	Robusta	Genes of interest	Coding	[A/G]	GGATGAGCTATTTGGTGGTGGCAACTCACCAGCCTTTGCAGTTGCAGCTGTTTCAGCATT[T/C]GCTAGTGGACTCATAGCCATTCTGGCAATTCCTCGAACAAGGGTGGAAAAATCAAGAATC
1163	chr10_7192299	Chr10	7192359	Robusta	Non-coding regions	Non-Coding	[T/A]	ACACTTCGCTGCCCTGTCAAATTATATGCCAATATGCTGCGTCATTTCAACACAACTACA[A/T]GGGAATTGGATTGCTCGTCAATCCATTCAATCCACTTGGCAATCCGAAGATAATCTTTTC
1164	chr10_7272373	Chr10	7272433	Robusta	Coding regions	Coding	[A/G]	GAACTCCCAATACAAGCTAATATCTGCATCTTCAGACTATGAGATACAATACCTTCTCCT[A/G]CGGATCTTTCAGAGTCATTTCTATCAGGTGTGAAAAGTAAAATTTGTACTTCAAGGAACT
1165	chr10_7280343	Chr10	7280343	Arabica	Set 1 Ar8/Ar36B/Et39	Non-coding	[A/G]	CGTTGTTCTTTCTACTGCAACTACAACAACAAGAAGGTAACTGTTCTGTACTTCTTTTCG[T/C]TTCTCTTTCAGCTCTTTTTCCCCTCCTTTCCCACCCCATTTGAATCTTGCATGCATTTTT
1166	chr10_7331632	Chr10	7331692	Robusta	Non-coding regions	Non-Coding	[T/G]	ATGAATGTTTTAATAAGTACAAAAAATTTGACGTAAACATGTTGGCTCACTGGTTTTGAT[A/C]TTCTCTGTCATTCAAAGTGATGGGAATTTGGGATCATTCCACATGGTAAGTCTCCTGAAA
1167	chr10_7361838	Chr10	7361898	Robusta	Coding regions	Coding	[A/T]	TTCGGCAAACCAATGCTTGATGTCAAAATCCCACATATATAGCATAGTAGCGTGTAAAGT[A/T]GTAGGTTTCAAGTAATCACTCACCAATAGTAAAACAACTAAACATCTTCTCAAGGGCGGA
1168	chr10_7397754	Chr10	7397814	Robusta	Non-coding regions	Non-Coding	[C/G]	CTTTTTTAGGCTTTCTTGTTGATCAACCGCGTAGTTTTGTTTCCAAAAATTGTTAGATTT[C/G]ACTTGCAAAAGGTTGTTGAAAAGGGTTTTAAGTTTGCAATTTGTTTCAAGTTTTCCATTG
1169	chr10_7440455	Chr10	7440515	Robusta	Coding regions	Coding	[T/C]	TCCATTTGAAAAGGAATGGAATAAAGTTTTCATTTTGAAAGCATGCCTCGTGTAGACGGA[T/C]AACATATGGATGCCTGACAAGCTTCATTATAGATATCTCCCTCTTAATCTGCATGAAGAA
1170	chr10_7561395	Chr10	7561455	Robusta	Coding regions	Coding	[C/G]	GGCGACACAAGAGGACTTCCCAAAAATGATGCTACAGCCGACCAGTCAAGAGAGAAGGAT[C/G]CTATACCAATCCCACTCAAGCCTGAGCCAATTTGCTGCATGGTGATAGAGCGGGGAAATA
1171	chr10_7590828	Chr10	7590888	Robusta	Non-coding regions	Non-Coding	[A/C]	TTGGTTTGGCTTCCACAGAAAGGGTCTAGCAATTAGTTTAACTGTTTCTGATATGGTGGA[T/G]ATTGTGATTGTTGGACTATCATGCCAACAAAGTTTTTTCTGGTTCCTCTCTACATTAGGC
1172	chr10_7624253	Chr10	7624313	Robusta	Coding regions	Coding	[A/C]	GAGTGACCTCCACTCAGTCTAATTTATTTGCATGCACTTCCCTTTATTCAATTGCATTAT[A/C]TTTCTTTATGTTTTCATAAGAAATAGTTTTGCAACTTAAAAAATTTAACACAATAAGGTT
1173	chr10_7698333	Chr10	7698393	Robusta	Coding regions	Coding	[T/A]	CGATTGTACTTGGTGGATACATCTTTTAACTTCTCTGCTTGTAGCACCATGGATTGATCT[A/T]TACAAACATCATGATTTGGGAAGGCATGTTACAGAAGAAGCATTAGACATGATGTCTGCT
1174	chr10_7719170	Chr10	7719230	Arabica	Set 2 Mundo Novo/Bourbon/Et39	Non-coding	[A/G]	AATTTTCGGCGATCCATTATTTTGGAGTAATCTCGTCCCGATATGATATCGGAGAGCTCC[A/G]TTCCAATGACTAGTCCGAGCCTTTGAACCATCATGATCATCAGAGTCTCTAAATTTCCGT
1175	chr10_7759721	Chr10	7759781	Robusta	Non-coding regions	Non-Coding	[T/C]	ATATTCTCTTAAAAGCAATATTGCAAGTAAATGGCTCCAATTCAACCATTGAAACTTTTC[A/G]TTTTTTCCTCCTGTTCCTGTTTTACTTGATTGTGTGGTATTTGCATCCTGAAGAGTGTTG
1176	chr10_7764185	Chr10	7764245	Robusta	Coding regions	Coding	[A/G]	ATGTGGGAGGGCTGGAACATATTTCACGTGGGAGGGCCAAATTGTTTCAAATGGCAGTTG[A/G]CTGTAGGATATGGGTTCTGGGGAATCAGGGGATGGTTGTTTGTTGCCATTGGGAAATGCG
1177	chr10_7838868	Chr10	7838928	Robusta	Coding regions	Coding	[A/C]	AGGGTAGTAAAGCATGATAAGGATTAGCAAGGGATAAAGATGTACTAATCATGTATGAAT[A/C]TAGTAAAGGAAACAAAAGAAACAGTCTGCAGGAAAGCATTTATTTCAGATAAAAGAGCTA
1178	chr10_7864619	Chr10	7864679	Robusta	Non-coding regions	Non-Coding	[T/C]	TTTTTCTTATCGAAACTCTCATTTTATTATCAATTAAGTTTATATGCTAATTATTACATT[T/C]TATAAATATTGTTTACTGTTGCATTATTTATCATTATTCAAATTAGCATTAACATTAAAA
1179	chr10_7927659	Chr10	7927719	Robusta	Coding regions	Coding	[T/A]	GTAGAAGATATTCAATATGTTAACGAAAATGGATCATGAACTTACTTGTTTAGGGTTGCC[A/T]GAAATATCTAGCATGACACCATGCCCATCTTCCATTATTTCTCTCCTTCCTTTCTTACTA
1180	chr10_7975649	Chr10	7975709	Robusta	Non-coding regions	Non-Coding	[T/C]	CAAGGAGGGTGTTATTAGAATCTTTTGTTGTTTTCTGATTTATGTTAATGTTGATTTTGG[T/C]TTTTTAGTTGAGAATAGAAATTGAATCTTAACCATTAATGCTACATTTATTGTCTCCTAG
1181	chr10_7984986	Chr10	7984986	Arabica	Set 1 Ar8/Ar36B/Et39	Coding	[A/G]	CGAACCTGTGAATTTTTCCTTCTTTGCTTAACTATGGACCATGCGCTTTGTTCTAACCAG[A/G]ATGCCTATTTTTATCAGCAAATGACAGTTTATAGCATATAAGAGATGCTAGTACAAGAAA
1182	chr10_8049239	Chr10	8049299	Robusta	Non-coding regions	Non-Coding	[A/G]	AGGCACTCTCCCATAAATATACTAACATCTTTTCAATTGTTGTTGACGTACTTTATTCTG[T/C]AAAATCTTGCTGGCAATTAATATCTTATGCATATAGCTTGTGCCAGTGGGCACAAGTAAG
1183	chr10_8055753	Chr10	8055753	Arabica	Set 1 Ar8/Ar36B/Et39	Non-coding	[T/C]	ACTTGTTGATGCATTATTTAGGACAATTCTTGCATGAATTTTGGTTCAGCATATTTGATT[T/C]CATCCATAAATCTATTTTCTTCCCTATGAGTTTTAATCTCATAGTCTTTCAAATATAAGA
1184	chr10_8085889	Chr10	8085949	Arabica	Set 2 Mundo Novo/Bourbon/Et39	Coding	[A/G]	GGCCTTGAAGTTTTAGCTCGTGAACTTGCTGAGAAATGCAGAGGACTTCCTTTGGCACTC[A/G]TTGCCTTGGTTGGTGTTATGTTTCGGCTATATCCTTTTACTCCGATGTCAGAATCGAGTG
1185	chr10_8099328	Chr10	8099388	Robusta	Coding regions	Coding	[A/C]	ACATTACCTTGAATGCCAATTTTGTGTACTTTATATAGGGAGTGTAACTCTTAGATGCAT[T/G]ATTTGGCCCCAGTGGAGGTCCATCAGATATGGGTTGTTTTGACATAGCTTTAGCCTTCTC
1186	chr10_8124324	Chr10	8124384	Robusta	Non-coding regions	Non-Coding	[T/C]	TATTTTATTAAATGACATAAACAAAGACAAGATATGCAAAATATGCTACTCCAATCAAAG[T/C]CTAATAATACACTTAATTTTTTGTGGAACTATGACCATTAAATACTTGAAATGATAAATG
1187	chr10_8124545	Chr10	8124545	Arabica	Set 1 Ar8/Ar36B/Et39	Non-coding	[A/C]	GACCAATTTGGTCCCTAAAGTTTATGTAGAGTACATGTCATCCTTACAGTTTCATAATTT[A/C]TACCAATTGAGGACAATTAAATGATTGTTAACCAATTTGGACATAATATCATCATATGTC
1188	chr10_8188699	Chr10	8188759	Robusta	Coding regions	Coding	[A/T]	TAGAAGAAAAGGAAAGAAATCAGTAAATTTATGTATTATTCTTCATTCAAGTCAGACTAG[A/T]ATCCTGATTTGGAGAGAATGGTGAATGAAAAATGTAATTTCCTCATGGATCCACTTTATT
1189	chr10_8302388	Chr10	8302448	Robusta	Non-coding regions	Non-Coding	[T/C]	TCCTGAGCAGCCATTTGAATATGTTCAGCACTCGAACTTGCTGGTTTAGGAAAATTCTCC[T/C]CCAATTCAGGGAAATTGAGGCGAGCCCTTGCACCTTTTAGGTGCAAAGCAGCTACGTCAT
1190	chr10_8322924	Chr10	8322984	Robusta	Coding regions	Coding	[T/G]	TAGGGATGATTTTTGGGTATTCCATCAGAATGCTATTCTGTCTACCCAGGTGAAGACCCT[T/G]TATTCTTTGAAATCTACCATCAATTATTTTGCTACAGCCCATAATTGCACCATTCATAAC
1191	chr10_8376765	Chr10	8376825	Robusta	Non-coding regions	Non-Coding	[A/T]	ATAGAGTAATCAAAAACTCTCTTCAGAAATTGAGCGATGAGAGATGGTCTGCCGTTTTAG[A/T]CGGGTTTTAGTAAAACCGTTTTGCCATGTTAAGTGCTGTTTTACGCTAGCAGTTAACAGG
1192	chr10_8428351	Chr10	8428351	Arabica	Set 1 Ar8/Ar36B/Et39	Non-coding	[T/A]	TTGTCGTATTTTCTAGTAGCACAAAATAACTCTTTTTTGATATCCCATCATTAGGAAAGA[A/T]ACTGGAGAGAAATTAAAGGGCTCTCTCAAGGAAATAGCAAATACATGTTGACCTGAAAGA
1193	chr10_8439785	Chr10	8439845	Arabica	Set 2 Mundo Novo/Bourbon/Et39	Non-coding	[A/T]	GCATACTTGTTCTGTAAGTTATGTGATAGATGTCAAAGGGTGTGAAATATTTCTCATAAT[A/T]ATTAGATGCCTTTAACCCTTATGATTTTTTGTAAAATTATTGATGTATGGGGTATTGATT
1194	chr10_844799	Chr10	844859	Robusta	Non-coding regions	Non-Coding	[T/A]	ATAGTCACTGTGATATTGGTCCGGTTCACTCGGATGTTGAGGCACGCTTTGCACTATTTG[A/T]TTTGCGCTGAAGCCGTATACGCAACGCAAGCAAGCCTTGTCCAGTAGTACTATAAACAAT
1195	chr10_8451499	Chr10	8451559	Robusta	Non-coding regions	Non-Coding	[T/A]	TATTTTCCCCCAAAACAAAGTAAAGTTAGAAACAAAGATAAAGTAGACACAAAACTTTAA[A/T]ACCTTTACTGAACTTGCTCAGACATACGAAGAATGAAACTGCTGTGCTTTTAGCAACATC
1196	chr10_8462474	Chr10	8462534	Robusta	Coding regions	Coding	[A/G]	GAAGGAGGAGCATCTGGGCCACGACAGACACAAAAACTACCCATCGGCGGCGGAGGCCAC[T/C]TAGGCTGTCTGCCTCCGGGGCATCAAAGAAGTCTCTTTTGTATAATTCGCTTGAATAGAA
1197	chr10_8771582	Chr10	8771642	Robusta	Coding regions	Coding	[A/T]	TCCTCTACCATTAAATTAAGCATACAAAACTTGAGTCTGATTTGCAAGCTTCACAGGATC[A/T]GCAAGTCTTTTTATCTTTTTCTTGTTTTTTGCATTTTCTTTTCTTTGTCTACACATCTGT
1198	chr10_8840873	Chr10	8840933	Robusta	Coding regions	Coding	[T/C]	TAGAGGTGCAATGGAATCTATAGAAAATCCAAGATAGTACATATGATCAGACTTGACATG[T/C]ACATGTAATAGATTGATGCTGCAGATGTACGTGAGAGTCAAAAAAATTAACTGAAACATT
1199	chr10_888474	Chr10	888534	Robusta	Coding regions	Coding	[T/G]	ATCAATATCTATGTTCATATTTTCTTCCGATACATATAGGCCTCAGGTTTTTTATATTCA[A/C]TTTTCATTTGTTGCCAGTCGTGGACTGCCTGCATTACAACTGCTGTATTCTTGTATATAA
1200	chr10_8985044	Chr10	8985104	Robusta	Coding regions	Coding	[T/A]	GTTGGAGCTTTTCTCATATGAAAACAATCCGGTAAGAAAAGCCCTTCTAAAATGTCATTC[A/T]ACCAAAATGAATATGCAAACCATTTACTGAACTATTGAGAAAGATAACAATGTTAACACT
1201	chr10_9028985	Chr10	9029045	Robusta	Non-coding regions	Non-Coding	[T/C]	CAAACCATTAGGTAGAAAAACACCACAAATTACCTGTGAACAGTTCATAGGATCTGTTTT[A/G]CTAAGTTGATCTGCATATTATTTAAAGATTGTAAAAGTGATCTGATCTTGAGCAATAATC
1202	chr10_9059074	Chr10	9059134	Robusta	Coding regions	Coding	[T/C]	GGAGGGTGGATGCCAATCAATGGGATCATGGACATGACAATTTTCAACACCAATTGCATT[A/G]CAGATGTTGCATTGCCACTGTCAACCAGTCAGCATTCTTCACTAGCTAAAAGCATGTCAT
1203	chr10_9110223	Chr10	9110283	Robusta	Non-coding regions	Non-Coding	[T/C]	GCATCTAATCTAGCTTTAGCCAAGAATCAATTGGTGAATATAGAGGTGAAGTTTGTTTAT[T/C]TGCTGTTGGACAAAGAGACTGATATTATCTAATTATATCTTGAAATGCTCTCCAATTTAC
1204	chr10_9272770	Chr10	9272830	Arabica	Set 2 Mundo Novo/Bourbon/Et39	Non-coding	[T/C]	AAGCGGTCTTGGTCGCGTTTTCTCAGCCCGCGTTTTATGTTTGTGATCCAGGCTAAAAAC[A/G]TGAGGTGAAACGCAGGCGCAGTCGCGTTTTAGGTCTCGTTTTCCTAAAAACTTTTGTAGA
1205	chr10_9359503	Chr10	9359503	Arabica	Set 1 Ar8/Ar36B/Et39	Non-coding	[A/G]	TGGTTATCATGTTCAAGTGAAGAGATTTGAAACGGAAGTATTTTGTTTGTATTGAATCCT[T/C]TATCTTCACTTGACGCATATGGGATTAGCGAAGTGACAACTGGCTAATAACAAGTGCATA
1206	chr10_9359568	Chr10	9359628	Robusta	Non-coding regions	Non-Coding	[T/C]	TTCACTTGACGCATATGGGATTAGCGAAGTGACAACTGGCTAATAACAAGTGCATAATTG[T/C]TCTCAATTTGTTGGTTGCTGATTAACACTTAGCAACGTAAAAGCCAAAGTGCCACTTAAT
1207	chr10_9362589	Chr10	9362649	Robusta	Coding regions	Coding	[T/G]	CCTGGACGTGCAACAATCACTATAATGACCGATTGTTGGTTGAATGAGCAAACCTGAAAT[A/C]GGGCCACAAAGCCAAACAAATGCTGCCCATTTATGGGGAACACCAAGAAGTTGAATATAG
1208	chr10_9363368	Chr10	9363428	Arabica	Set 2 Mundo Novo/Bourbon/Et39	Non-coding	[A/G]	CACCATTTCTAAATCTACATAACTGTTTTTTCAAATATTTTTCATATTTTTATTTCAATT[T/C]CAATTTTGTAGATTTTTTATGAGCACAGTTGAGGTTCCATTGCATCATCTGAATACTAGA
1209	chr10_9396299	Chr10	9396299	Arabica	Set 1 Ar8/Ar36B/Et39	Non-coding	[A/G]	ATATAATGTTGTTGTCTTTTCATACTTTTGCAGATTCAAGCAATGGTTTCAAGAAATGGA[T/C]AGTTAGTGTAGCCAATAACAGAACTGCATGAATAGAAAGTATCTCTGTCATGTCTTTAAG
1210	chr10_94273	Chr10	94333	Robusta	Coding regions	Coding	[T/C]	CTCCTTGGACTACCTCCTTGCGGATTAGATATCGAAAAGCTGAGCTGCGTGGTACCCAAT[A/G]GATATACTTGTCAGCTCTACCCTTCATGCATGTTCTGATAGCTTTCTGCTGAAGCTCCGG
1211	chr10_9443520	Chr10	9443580	Robusta	Non-coding regions	Non-Coding	[A/G]	CTATAATTTCCAGTTTCCAGCAAAAGGGATATAAGATCAACAAGCAAGACACTGAGGATT[A/G]TTGCATTCAGAGGTTAATCAATCATTGGTTTCAAGAAATGGATAGTCAGTGTAGCCAACA
1212	chr10_9451841	Chr10	9451901	Robusta	Coding regions	Coding	[T/C]	GACTCTACAGAGATTTCTGGCTCATTTATTCACCAAAGCATAGAAGCTTTCGCTATTTGA[T/C]TTGGTTTGCTAACATACAGAATTTTAAATGGTAAAATTATTTGCCTCAACCAGCTGATTT
1213	chr10_9520633	Chr10	9520693	Robusta	Coding regions	Coding	[T/C]	GATTTTCTGCTATAGCTTCATTGCCATCTTCCCTTAGATAACCACCAGCAGCCAAGAAAG[T/C]TCCTTTGAACGCCTTTCTCATGGGCAAAAGACTATCATCATGACGTTTAGAGTTTTCATT
1214	chr10_9603035	Chr10	9603095	Arabica	Set 2 Mundo Novo/Bourbon/Et39	Non-coding	[A/G]	GATCAGTAAACGTTGAAAATGTTATGAAATAATGATAAGACGTGGATGTCCATTGATATT[T/C]TCAAGAAGGATTACAAGATGTGGATGTCCGTTTGTATTTTCGAGATGATAGACACATGTA
1215	chr10_9603277	Chr10	9603337	Arabica	Set 2 Mundo Novo/Bourbon/Et39	Non-coding	[A/G]	GGGGTGTATCCTACTTCATTTGTAACTTTGGAAACGTTGAAACTTGGAAGTACTTTGATC[A/G]GTAAATATAATAATATCTCTTCTTCTCACTCTACTATTTCAATCCCTACCTACGTTGGGA
1216	chr10_9620012	Chr10	9620072	Robusta	Coding regions	Coding	[T/G]	GGCATGATGTTTTGTGACAATTGGAGCCTTGAGAAGCTTTTACCGTTTTAACATGATTTG[A/C]ATAACTGTTGTCATGGTGTTGGTTGGGATCAGAATTTGGGCGAATCAAAAATTAGTCTGG
1217	chr10_9672814	Chr10	9672874	Arabica	Set 2 Mundo Novo/Bourbon/Et39	Non-coding	[A/G]	AAGTGTTGGTTCAATGGAGTAATAGCTTCCCTGAGGATGCTACATAGGAGTTTTTGCAAG[A/G]CTTGCGCAGCAATTTCCCTGTTTCAGTCCTTGAGGACAAGGACCCAATTGAGGGGAGGGT
1218	chr10_9687875	Chr10	9687935	Robusta	Coding regions	Coding	[G/C]	GGCCTTTGCTCATTTGAAACCATAGTAGCACAAAGGAAAACTGCTTTAGAGACCTTTTCA[C/G]GAAAATGCTCCAAGGCATATGAAATGCAAGCACCACCACCACTATGACCTACCAAAATCG
1219	chr10_9721503	Chr10	9721563	Arabica	Set 2 Mundo Novo/Bourbon/Et39	Non-coding	[T/C]	AGAAAAGACCCCCTTCCAGTGCAATGGCCAACTAATTGCTCGGCTAGTATAACCAATGGA[T/C]ATTTCCTCATTGTATGTTCCTTTTTATAGCATTTTGAGTAGCTTAGTTTAGTAATTTCTA
1220	chr10_9727440	Chr10	9727500	Arabica	Set 2 Mundo Novo/Bourbon/Et39	Non-coding	[A/G]	ATTGTAGGGGTGTATATGTTAAAGAACCCGTAGAGCAATACGTGGGGGGCAGTATCGAAA[A/G]TATTGAAGGTGCCATTGCCATGAGAATGAATAGAGCAATTATAGGTGACTTTTGCTATTA
1221	chr10_9731132	Chr10	9731192	Robusta	Non-coding regions	Non-Coding	[G/C]	AGAAAATAAGAGGTCGTGGAAGTGGTTTATTGAATTCTTGAAATATGACCTATCCATCAA[C/G]GATCACAGAAATTGGAGTTTCATAAGTGATAGACAGAAGGTGAATCAAATCAGATTACAT
1222	chr10_9733736	Chr10	9733796	Arabica	Set 2 Mundo Novo/Bourbon/Et39	Non-coding	[T/G]	GTGGGCCAAATGTTTGGGTGCAATCGGGTAAGGATCCTGTCTTACCACCCTCGAAGTTGA[A/C]GTTACCTGGTCGGCCAAAGAAAGTAAGAAAAAGGGAATCAGAAGAGTCTAGGCCTAATTT
1223	chr10_974438	Chr10	974498	Robusta	Coding regions	Coding	[A/G]	TTTTTTTGTCTTCAGTCAAGGTTGTTGCACTATGTGCATATGGTTCTCAAATTGTTCGGA[A/G]TTATGTCTACTGAAATCTGGGAAGTATATTTAGTCTGTCCTTGATTGAACCCCAATTTTG
1224	chr10_9746538	Chr10	9746598	Arabica	Set 2 Mundo Novo/Bourbon/Et39	Non-coding	[A/G]	GGGTACAAAAACGTTTCTGCCCCTTGTCCCTTCATTCCACATGCTTCTTGTGACGAGCAA[A/G]TCTGTCAGCTAGCATCCATCGGGCTTGGTATGAACAGATACTCTACAGTATACATTAAGA
1225	chr10_9750546	Chr10	9750606	Arabica	Set 2 Mundo Novo/Bourbon/Et39	Non-coding	[A/C]	CATAGCTAACTTCAACTTCTGAAAAGCATTTTCAGCCTCTTCTCCCCAGATAAAGCCATC[A/C]TTCTTGAGGAGAGTAGTTAAAGATTTTGCAATAGCTCCATACCCCTTGACAAACTGTCTG
1226	chr10_9752424	Chr10	9752484	Arabica	Set 2 Mundo Novo/Bourbon/Et39	Non-coding	[T/C]	TAGGTTCATCTCCTATAGTTTGGTAACCTCTATGGCATTTGCTAGTGTCTTAGATTTGGC[T/C]ATTTTTACCATGGTTACTATCTCCTCTTTCAATCCACTGAGAAAACAGGTTTTATAGTAG
1227	chr10_9788991	Chr10	9789051	Robusta	Coding regions	Coding	[A/G]	TGAGGAAGATGATGATAATGATAATGATGGAAATGGAAATAGTGGAAGTGAAGAAAAGGG[A/G]AATAAGTTGAAAAAAGATGGTAAAAGGAAGGAGAAAAAGAAGCCAATGTATTTGAAAGAT
1228	chr10_9792183	Chr10	9792243	Robusta	Non-coding regions	Non-Coding	[A/G]	TGCAGGCCTTGGATTTGAGTTTTGGATTGGTGTAGGCATGGAACTGCTTCCGCCGAAACA[A/G]GGATGTTATGAGAAGACAGGCAATGAGGTGTGACCCCGAGGAGAGTGAAATGCTTGACTT
1229	chr10_9904266	Chr10	9904326	Robusta	Coding regions	Coding	[G/C]	CTGGTCCACTTCCTTCAAATCTTGAAGGATCAAATACGTCTGGATTTGCAAAGTGTTTGG[C/G]ATTTCGATGTGTCGAATACACACTCCAAAATGTCTGCAAAAGATTTTCAGGTCAAGAAAA
1230	chr10_9922901	Chr10	9922961	Robusta	Non-coding regions	Non-Coding	[T/C]	CTTCACTGTAGAAGCGGTCTACTTACTCTAGTCGTAAACTCCTCCATCTTTCTTAGCAAG[T/C]CTTGAGAACAAAAATGGAGGATTTTTTGTGCTATTCCCTTTACACCATTTTAGCCCTGTT
1231	chr10_9930305	Chr10	9930365	Arabica	Set 2 Mundo Novo/Bourbon/Et39	Coding	[T/C]	TCACCATTACAATTTCCAATACAGCTTTTTATCTTTCCAATTACCTTTTTATCTCACATA[T/C]ATCATATCACAAAAAGTACTACAGTAAAAATATCTCAAATAACCCACTATCCAAACACAC
1232	chr10_9977520	Chr10	9977580	Arabica	Set 2 Mundo Novo/Bourbon/Et39	Coding	[T/C]	ACATTGTAGCTCCCTCATCAAGCAGCGAAGAAAGCTCTCTGGATGACGAGTAAGGATTTC[T/C]TTTTTTTTTTGTCTGATTAAAAGTTGATCTCATAGATTTATTCTCTTCAACATATGAAGC
1233	chr10_9980068	Chr10	9980128	Arabica	Set 2 Mundo Novo/Bourbon/Et39	Non-coding	[T/C]	GGTAAAAGATGAAAAAAATTGATTGACAAAATGTGAAGGATATTTTGAATGATTTTCCCA[T/C]GTTGAATTCTACAAATCAAAGTAACAATATAAGATTATATAAACTAAATCAACAAGAGTA
1234	chr10_9981746	Chr10	9981806	Robusta	Coding regions	Coding	[T/C]	GTTGCTAACCGTCTTTTAAAGCTTTTGATGATTCGTAGAATTAACAGCATTCCACTAAGT[A/G]TCATTGATGGGCTGAGGTGGGAACTGGGTTTGCCTCAAGATTATGTAAAAACTGTTGTTC
1235	chr11_10015658	Chr11	10015658	Arabica	Set 1 Ar8/Ar36B/Et39	Non-coding	[T/C]	TGCTTATTTTATTAAAGTGAAGTATATTCCGTTGGTTGTCGTTGTTTAGTAACCAGGAGT[T/C]TTCACCTAAAAGTGTCGACTTTCATGTTTAAAAAGGGATGATATTTATGAGTATGTGATT
1236	chr11_10187332	Chr11	10187332	Arabica	Set 1 Ar8/Ar36B/Et39	Non-coding	[T/C]	GTTCAAGGAAGTGATAAACCTAGAGAGTACACTCATGAGAGTAGAGGTACACCTATGTGG[T/C]TTTAGTGACTTGTTTCGTGTAATTTCATAGAAGAAATGAGCTTGTAGTTAATTTCATGAC
1237	chr11_10203125	Chr11	10203125	Arabica	Set 1 Ar8/Ar36B/Et39	Non-coding	[T/C]	GAGTGATTGAGTCTTTCTTGGAAACATCTTGGGTAACCCGTTGGGGGGGAGCCCGAGAAA[A/G]GTTGTTTACACCACGTTGTTGAGAGTCCATCTAGATGGTATTGCCTTGAGCAAAAAGAAA
1238	chr11_10334551	Chr11	10334611	Robusta	Non-coding regions	Non-Coding	[T/C]	TAAAGAGGTCACGAATATGCAACTTATAAGACTTGAAAAAAAGAAAGAAAATAATAATAT[A/G]CAAATATACATGACCTAAGGGAATGCATCATAATGGATGTTGGGAACTAACACTCGTAAC
1239	chr11_10355782	Chr11	10355782	Arabica	Set 1 Ar8/Ar36B/Et39	Non-coding	[T/G]	AATAAGACACGAACGGTATTAGACGTGGTCGAGATTGTGTTTGAGAACATAGATCACCCT[T/G]AGGTCTTGGAGGTGACCAAGGATCAGGACCAAATTGAGAACTTAGTGTTGAATTGGGAAT
1240	chr11_10468235	Chr11	10468235	Arabica	Set 1 Ar8/Ar36B/Et39	Non-coding	[T/C]	TTTGAGGAACGAAGTTGAATGGCATACATATATTTATTTTCAAAGTTTTGGATCATTGTT[A/G]GTTTGTATTTCTAATTACTTGAGAACAAGCAATGGTTCAAGTGAGGGAGAGTTTCATAAG
1241	chr11_10470554	Chr11	10470554	Arabica	Set 1 Ar8/Ar36B/Et39	Non-coding	[T/C]	ATGCTAAGGAAACTGTGAAATCATCTGAACCATTTCATCTACCATAATCATATGTGATCC[A/G]GTCCAGCTGAAGACATTAAACTTAGCACTTCTCAGGAGGCACCCTGATTTTCCTTTTAAT
1242	chr11_10483648	Chr11	10483708	Robusta	Coding regions	Coding	[A/G]	TACAGCAGCTGATGAATCTCTTGCAGCAACTGCAAGAATATCTGCACAAGAAACAACTCC[A/G]GGGCATATTTTCTCGACTGCAGTTTTAGCATCCTCTATAACATTGAAACCTCTAGCAGAT
1243	chr11_10529117	Chr11	10529177	Robusta	Non-coding regions	Non-Coding	[T/C]	TAATTTAGACTACAAATGGGTAGAAAATGCAAATGCAAGCTTCCTGGGCATTGGAGTCCC[T/C]ATTTGATCATACTAATACAACTCCCCAACTAAAGGAGTGCCAAAACTTTGGCCAAATTAT
1244	chr11_10555446	Chr11	10555446	Arabica	Set 1 Ar8/Ar36B/Et39	Non-coding	[G/C]	AAGACATTTAAACCCATAAAATTCATATATTAGGCCCATTAAATATAAAGTTTTATAAAA[C/G]ATTTATGGACTTCAAGGAAATTTAGGACTTAAGTGATGAATTTGGATCAAATTATGGATA
1245	chr11_10604227	Chr11	10604287	Robusta	Coding regions	Coding	[T/C]	TTTTCAAAACACATTGCCATCGCTAGGTGCTGGCCGCCTGAGGCTTCGTGGAGATGATGC[A/G]CGTGTATATGGGACCGAGAAAGAGCATACATTAAGAGTTCCAGAAGATCCATTTTATAAA
1246	chr11_10619779	Chr11	10619779	Arabica	Set 1 Ar8/Ar36B/Et39	Non-coding	[A/C]	TGGAACTACTTATAAACGATATCATAGGACATTGAAAGAATTCTTGTTGCATTAGACTCT[A/C]GTATTTACATTTTCATTAAGGCTTTTTCACAAACATCTTATATGCACACAAACAACTATC
1247	chr11_10680118	Chr11	10680178	Robusta	Coding regions	Coding	[A/G]	CCAAGCCTTTCTGATTCTTTCCTTCCAACTGAGGAATAAAATAAACAAGTATGTCACTAC[A/G]CAAATACAGCAAATACAAGACACTAACACTGTAAATCAAGTCTTCAAAACCTAGAACATG
1248	chr11_10742564	Chr11	10742624	Robusta	Non-coding regions	Non-Coding	[T/C]	ATTGCATTCTGTTTGATATTTTTTCTATTAATGCTTGCACACATTCACGCTGATAGGTGG[T/C]GTTTTGTGTATTGTAACACAGACATGTGATTACAAGATTTTCCATTTGTTGTCTATTTCC
1249	chr11_10743693	Chr11	10743753	Robusta	Coding regions	Coding	[A/T]	AATCTTCCGAGGCACCAAAGAATTCAAAAAGGAGGTATTTGAGAAGGTTCAGCTGGAGCT[A/T]GATCAGTTTGGACTCTTGATTTATAATGCTAACATTCAGCAACTAGTTGATGTTCCCGGA
1250	chr11_10811196	Chr11	10811256	Robusta	Non-coding regions	Non-Coding	[T/C]	AGGCACCCAAGGAGAGATAAAGAGACAGAGGAATAAAGAAGGGGGGTTTGGAGTTGGAGC[T/C]ATTCAATAGTATAAATTTTCTTGAGTAGTGTAACGTGACGACTGACGACTAACGATACTA
1251	chr11_10870144	Chr11	10870204	Robusta	Coding regions	Coding	[A/G]	ATCCAACATATAGATCCAGGAGAATAAAGACATACTCCAATGAAATATAAACGAAAACAA[T/C]ACAGAAATACATTCCATACCAGTATGACCAGTGAATATGTGAATTGAGTCATCAGGTTCA
1252	chr11_10923713	Chr11	10923773	Robusta	Non-coding regions	Non-Coding	[A/G]	TAAATTCTGGACCACAAAAGTAGTTACAAAGGTAACTCCAATCAGATTCTGACACATATT[T/C]AGGATGATGTGCTAGTGCTTCCTCCACTGTCCCAAATTGCTTGAAGATCTTGTGAAATGT
1253	chr11_10947212	Chr11	10947212	Arabica	Set 1 Ar8/Ar36B/Et39	Non-coding	[A/G]	AAAAATGACAACCAACAATGCCATATTTTTTGAAGGACAATCTGTCACTAGACCCCCAAT[A/G]TTCAATGGATCAAATTATGTGAGTTGGAAGTAGATGATGATTATTTTCTTACAATCTATT
1254	chr11_10969906	Chr11	10969966	Arabica	Set 2 Mundo Novo/Bourbon/Et39	Non-coding	[A/G]	TTTTATCACAAATACCCATTATATCCTACTGGCTTTACACCTTTAGGTGTTTGGACTACA[A/G]GTCCAAAAGTTTTTCCTGTAACTGTGACGACTCGAAAATTTACTCAAATTTTCTTATAAT
1255	chr11_10984575	Chr11	10984635	Robusta	Non-coding regions	Non-Coding	[A/C]	TGCAATTTGTAGACTTGCTAGGTACACTAAAAATCCTAGTGTGGACCATTGGAAGTCCAT[T/G]GTGAGGATTTTTGGTTACCTTAAAAGAACCAAGAGTCTAGGACTCTTTTATAATAAATTT
1256	chr11_1102338	Chr11	1102398	Robusta	Coding regions	Coding	[T/G]	GGTGAAAATTTTTCTGTTATCAAAACTTGGGAGTTCATTGTCTCATGCATCAGACATTCA[T/G]AATGTCCATTTCCCCTAGCTTAATTAAGTTTTAACCATCTGGTCAAGGTTCCAGGTTTCC
1257	chr11_11041750	Chr11	11041750	Arabica	Set 1 Ar8/Ar36B/Et39	Non-coding	[T/G]	AGTTTCACATGAATACCGTATCCTTTTAATGTGTGTTTATTTTTGTAAATTGATAAGTGT[A/C]TCATTTTAATGTGCCAATGTTAAACCTTGAACCATACATGTGTTATACTTAATTTACTTG
1258	chr11_1107949	Chr11	1107949	Arabica	Set 1 Ar8/Ar36B/Et39	Non-coding	[A/G]	GGTTATGTATAGTTTTTGTTGTAAAAAATGTCACATGAAAAGCGATTGCTATGTGAGGAA[A/G]AATATGAGAAGAGGTATAAAATATATGTGGATAGTTAGATGTGATACTAACTCTCAAGAG
1259	chr11_11203193	Chr11	11203253	Robusta	Non-coding regions	Non-Coding	[T/C]	ATGAAAACTTGGAGTGAACTATGATATTTTAGTTATATTTATCATTTCAAGTTTCATGTA[T/C]AACTTTTAAAAAATTTATTATTATCTCAACTTAAATTTAGATTTAACTTTTAAATTATAT
1260	chr11_11207454	Chr11	11207514	Robusta	Coding regions	Coding	[A/G]	CATGGGACATGAAAGAAGAAGAATTTCTTAAACTCAAGTTCTTGAAGTTGGAGTCGTTGG[A/G]CATTGCACATTGGAATGCCTCAGAGGATCACCTCCCTTGCCTTGAGACACTTGTGGTGAA
1261	chr11_11221792	Chr11	11221792	Arabica	Set 1 Ar8/Ar36B/Et39	Non-coding	[A/G]	CCTAGTGAGACTGACATCAAAACTCAAAATCAAAACACCATCCAAGCAATCAAATAAAGT[A/G]TGCTGAAATATTTATTTTTTTTAAGAACAAATTGTGCAAAATGTCACTCAACTATTGCAA
1262	chr11_1122513	Chr11	1122573	Robusta	Non-coding regions	Non-Coding	[T/C]	GTATTTTGGGACTTGATGTATCTTTTGTGAAGATGATGTAAGATTTGAATATTTAGTTAA[A/G]GAAGCGACTTTTCTTTATTTTGACTTGTAGTATTTGGTATGTATCGTTAAGTTCGATTTG
1263	chr11_11293134	Chr11	11293194	Robusta	Non-coding regions	Non-Coding	[T/G]	AATAAGTGTCCAATGGGCATTCATTAAATAGACCCAATCTTCTATATTATATTTGTTAGT[T/G]TGATTATAGAATGATTAGCATATACTTCATAATGTTATCTTTATGGTGTAGTCGCCAAAA
1264	chr11_11323045	Chr11	11323105	Robusta	Coding regions	Coding	[A/C]	ATGATTTTATCATGTATTGTGGTGATGCCGTGGCCAATCATCTAAGCCTTCCAAGCCTGG[T/G]TTTCCGCCCAGTCAGCGCTAGTTATGTGCATTCTCATCATGTTATTCTCCAACTTCAAGC
1265	chr11_11427418	Chr11	11427478	Arabica	Set 2 Mundo Novo/Bourbon/Et39	Non-coding	[T/C]	TATATAGGGTTAAAAACAAAAAAGTCTCCTGTGGTATACCTAATACATAGAAAAACCTCC[T/C]GTGGTTTCAGAACATACAAAATGATACTTTATGTTTTGAACTAAATTGTAAACTAATAAA
1266	chr11_11546029	Chr11	11546089	Robusta	Coding regions	Coding	[A/G]	CGACCCCGCCCAATTCTGTTGTACCAGAGGACCCCATATCACCTGATTTCAATCTGCCTT[A/G]TCCAGAGGTATGTCAGTCCACCTGTGATGATTCTTCATTCTATATGACTCAACAGTCTTA
1267	chr11_11605060	Chr11	11605060	Arabica	Set 1 Ar8/Ar36B/Et39	Non-coding	[A/G]	ACATGATATTGTTGGTTGTTATCTTTATTCCTAAATCGATTGAGTTTAATCTCTAGGAGA[T/C]CAAGTTCTGATACCAATTGTAAAGATCGAAGACACCCTAAGAGGAGGTGAATTAGGTTGA
1268	chr11_11630299	Chr11	11630359	Robusta	Coding regions	Coding	[A/G]	TACTAGGAGAAAGAGGCCTAATAGTCAAATGGGCACCTCAGAAAAAAGTTTTGGCACATA[A/G]CGCTGTGGGGGGATTTTGGAGCCACTGTGGCTGGAATTCAACGATAGAAAGCATCTGCGA
1269	chr11_116436	Chr11	116496	Robusta	Non-coding regions	Non-Coding	[T/G]	TTCATGTATGTGTTCTTATTAAATGTAAATTTTGATTTGAAACAATTTTTTCTAGGTTTC[T/G]TTTTTCAATATCTAATAATATATTTAATACTTCTAATATTATTTCTTCAAAGGAATATTT
1270	chr11_11688985	Chr11	11688985	Arabica	Set 1 Ar8/Ar36B/Et39	Non-coding	[T/C]	TTTCAGGATACAATCAAATAGTCATTGCACCGAAAGATCAAGAGAAAATCACATTCACTT[A/G]TCCTTACGCCACTTTTGCATTTCAAAAAATGTCTTTTGGACTGTGCAATACACCGGCTAC
1271	chr11_11714399	Chr11	11714459	Robusta	Coding regions	Coding	[A/G]	GGAGCTGCAGCCACATCTACAAGCTTCCTGGAAGAAGACCAAAGATGCATTCATTGGCTC[A/G]AAAAGCAACCTTCAAATTCAGTGCTATATATAAGCTTGGGCAGCATAGCATGCGTAAATG
1272	chr11_11756320	Chr11	11756320	Arabica	Set 1 Ar8/Ar36B/Et39	Non-coding	[T/A]	GAATCCAAGTAAATTCCGTCCATCCCGCCCATTTTGCCACTTCTAGCTAGAAAGGGCCTT[A/T]ATACAGTTGTAGAAAATGGCTTGCAAATTAATTGATTAGATAAAAAACAGCCCAAATTCA
1273	chr11_11779019	Chr11	11779079	Robusta	Non-coding regions	Non-Coding	[A/G]	AAAAGAAACTTTACAATCAACTTCAAAAAACCAACTTTTCTGCAATTTTGCATCCTGCTA[A/G]TACAATATGTACTATAAATCATCGGTTTCTTGGTTGACCATTGTTTCTGTGATTTAAGTG
1274	chr11_1180578	Chr11	1180638	Robusta	Coding regions	Coding	[T/C]	TTCTTTATTTCTCCTTTTATTTTCTGTTGAAAGGAGCTTTTGTTTGCAAGAACTTCTACT[T/C]GGTTCTTTCTTAGACTAATCTTGTACTATGAGTTTTCTAATGAAAACTCGGATTTCAGGA
1275	chr11_11842295	Chr11	11842355	Arabica	Set 2 Mundo Novo/Bourbon/Et39	Non-coding	[T/C]	GGCCATCTCTGATTGCAGCTAGATACAAAACTAGTCTCAGCCATATCGCAACTGGAAGGG[A/G]ATGGCATTTTGGTCGTGATCTAGTTGTAATGAGAAGGAAATAATGGGTGGGAGGTGGCGA
1276	chr11_11869243	Chr11	11869303	Robusta	Non-coding regions	Non-Coding	[T/G]	GCAGCTTTTGCTAATTCTAATTATTGTCTATAATCAGTTTCTATAATTAGATCTTGTAAA[A/C]TCTAAAGTAATTGAGAACAAGGCCATAGACTTCGGATGGATGCCCTTTCTCAAAGAAAAT
1277	chr11_11939020	Chr11	11939080	Robusta	Coding regions	Coding	[T/C]	AAGTAAACATCCTTAGAACATACATGCATCTTTGCATAAAGTTCTACTAAAATAATTCGA[A/G]TATATGAGAAAAATAGTGCTGATTGTGATCTAGCTTGTGAGTTCATGTACAATAGACTGA
1278	chr11_1196247	Chr11	1196307	Robusta	Non-coding regions	Non-Coding	[T/C]	AAAATTTTAATATATAGATAATTGTTAAGAAAATTATAAACAATCATAGTACAAAAGTAA[T/C]AAAACAAATTTTGATGAGTGAAATTTTAATTTTGAATTAAAGAAGAATAAAATTAAACAC
1279	chr11_12024830	Chr11	12024890	Robusta	Non-coding regions	Non-Coding	[A/T]	AGGAGAGAAAGAAAGGGTTTTGGCAGCTTTTGGAGTGAAATGACTTGTAGAAAGGTGATA[A/T]GACATAAAGCTATCTTGTGTGCAAAAAATCAACAATTGAATAGTGGGCAATTAGTGCTCC
1280	chr11_12048770	Chr11	12048830	Robusta	Coding regions	Coding	[T/C]	GGCTGAAATATACTACCAGGTTAGTGATTTTCGTTTCCGTGGAATTATGAATTTCTTTTT[T/C]TGTTGAATTTCTTCTTTTAATTTGAGCAATATGTGGTTAAGACTGTCTGATGATGAGCTT
1281	chr11_12172353	Chr11	12172413	Robusta	Coding regions	Coding	[A/G]	TGGCTCAAACCAACTTACCATTGGCAGAACAGTAGCTGGCCTCAAATTAGCAAAGACCTT[A/G]AGCCCTTTTCGGAGCTGAAGCAATCCAGTTTCTGGCTTCAAATGTTTCTCATTATTATCC
1282	chr11_12251166	Chr11	12251226	Robusta	Non-coding regions	Non-Coding	[A/G]	GTACAAATCTCTTGGTGCTCGAGTATGAAGGGCCAGTGGTGAAGTTCTCTCGACCACTAA[T/C]GTCCAACAAAGTTGAAGTAAAACTAAGTTTGAGGACGCGATTTATTCACTCCCATGATAT
1283	chr11_12256247	Chr11	12256307	Robusta	Coding regions	Coding	[A/G]	AAGCCCTGATGCCTCGAATGTTAAATCTATGTTGTAGTCCAAGGACTTGGACCCAGGGAT[A/G]GCTTGTGTCAAGCGAAATGGCCTTGTCTTGGCTTCCTCCAGCTGAGAACAGCAGAATGAC
1284	chr11_12317373	Chr11	12317433	Robusta	Coding regions	Coding	[A/G]	TGCTTGTGATCATTTTTCAGGGATATCTGATGGTGTTGAAAACAAACCTAATGGTGGTTT[T/C]AAGTTTGTAAGGTCAAATAATCGATCCATAGAGTTCTACAAGTATTGGTACTCATCAAGA
1285	chr11_12368968	Chr11	12369028	Robusta	Non-coding regions	Non-Coding	[T/C]	GAGGAAGAGCCATTGAAGTTTAGTTGGATTTTTTGTGAAGAAGAGCTGTTTGACCCATTC[A/G]AGCTCATTGAGGGTCTTGAGGAGAAGATGGAGCAAGATTATTATGTTCGTATTTTTAGCT
1286	chr11_12442711	Chr11	12442771	Robusta	Coding regions	Coding	[T/C]	ATGCTAGGCATCAAAACACAGATAAATAATCAAAGAAATTACATGAAAACAGTGGTTACC[A/G]TACATGCAGGTCATTTTGTAGTGGCGTCCCAGTAAGCATCAAACGCTGCTTTGCTTTCCG
1287	chr11_12450993	Chr11	12451053	Arabica	Set 2 Mundo Novo/Bourbon/Et39	Non-coding	[T/C]	CATGCAATTTCAGTAATGTGGATTGCAAAGAAGGATCCAATGGAGTATGTTGATGATTGC[T/C]ATAGTGCAAAAACTTATCTCAAGTGTCATGAGATATGCATACAACCTCTTAATAGAGAGC
1288	chr11_12466467	Chr11	12466467	Arabica	Set 1 Ar8/Ar36B/Et39	Non-coding	[T/C]	TCACAGAACCACATTTTACTCATCATAGACTGCAAAAAATTCCATTCTACTCTATCATAA[A/G]CTTTGGACATATCAAACTTCATAGCCATAAATCCATCCTTCCCTTGCCTTTTATTTTTCA
1289	chr11_12493602	Chr11	12493662	Robusta	Non-coding regions	Non-Coding	[T/C]	TGGTCATGAAACAAACTTTGCAGCATGGTTGTACTGCTTAGCGAGATTGCAAATAGTTAA[A/G]GAAGAAGATTATCAAGCACTAGTTTCCCGGGTTTTTGTGAAGTACTTGGAGTTGATGCGG
1290	chr11_12575355	Chr11	12575415	Robusta	Non-coding regions	Non-Coding	[A/G]	ACATATTACACTTCATATTCTCTTTAAATCACTTCAAATAATTAACAATCATCATAATAT[T/C]TTCTCAATTCATTCTATCTGATGATCAAATCATTAAATCCTACAAAAACATGAAGTTTTC
1291	chr11_12598071	Chr11	12598131	Robusta	Coding regions	Coding	[T/C]	GAACACCACTCCTTTCCTCGTACCCGCCATGAAAAACGTCTACTCTTCGCTGGTTAAGTA[T/C]AACGTTTCCTCCATCAAGATATCTTCCCCCATCGCTCTCAGCGCACTGCAAACCTCGTAC
1292	chr11_1260071	Chr11	1260131	Robusta	Non-coding regions	Non-Coding	[G/C]	AATCTATTACTATAATGTAGTCCTGAATTTAAGCGAGAATTTTTCATTTGTGGTTCGAAA[C/G]GAAGAAATTTTGGTTTGAAAGGGTGATACGGGTCTCGTGGTACAATTGTAAAGATGAAAG
1293	chr11_12748698	Chr11	12748758	Arabica	Set 2 Mundo Novo/Bourbon/Et39	Non-coding	[A/C]	GCATTCAAGTGCTAATCTTCCACAAAACAACATCTAAAGCAACTAAAAACCACTAATAAG[A/C]AATTAATTGAAGTAAAGAAGAGGTTCTTGGCAAAATACCTTATCTCCCTATGAAAGATGG
1294	chr11_12814506	Chr11	12814566	Robusta	Non-coding regions	Non-Coding	[T/C]	CAATAAAAAGATTCCACATTTGCTCAAAAGAAACAAAAATTAAAAGAGCTAAACCCTATG[T/C]CATGATGGTATTTAATCATAGAAATCAATTAACTCAAGCAACCGATTTAATAGCTAAACA
1295	chr11_12830841	Chr11	12830901	Robusta	Coding regions	Coding	[A/G]	GCAATATGACAGCAGTGGCTTCATTTCTTAACACAAGAATCTATTTATGTGCTCTCCAAT[T/C]CCTTTGACTGTGTTCCTGAACTAAATCTCGTGAGCTTTTAGTAAACAGTGGATTTTGTGT
1296	chr11_12922905	Chr11	12922905	Arabica	Set 1 Ar8/Ar36B/Et39	Non-coding	[A/G]	GAGAAACTTAGAGTCTTTAGTCAAAGTGTTTGAAGAGGTTGAGATTTGGTTCAGAAATTT[T/C]TTTTAATCAGTTTAGGTAAAGTTACCTTTTGTTAGGCCCGAAAACAACCTAAGGGGGGTG
1297	chr11_12946272	Chr11	12946332	Robusta	Non-coding regions	Non-Coding	[T/C]	CACATAAGTATTTCCCAGGATATACAGAAAGCTAATCATGTTGATCCAGTTTGGTAGTTT[A/G]CGTCTCAGATAACGAATAAAGGCTATGTTTAAGGACTGCATACGAGGATGTGCACAACCA
1298	chr11_12947707	Chr11	12947767	Robusta	Coding regions	Coding	[T/G]	TTAAACTAGCAAACATGCAGATGAAGCAATAGAATACCACTTTTGCAGCCTAAATATTCT[A/C]CATTTGGAAATGGTTTTCTGAAACAGCCAATCTATTGTACAAAGAAGCAGAACAAAATCA
1299	chr11_12974370	Chr11	12974430	Arabica	Set 2 Mundo Novo/Bourbon/Et39	Non-coding	[T/C]	CTGGAACCGAAGAAGGTGGTTTTTGAAAATATTAAGGTGAAGTCGACACTGTTGGATCAA[A/G]TTAAAGAGGGTCAAGTGAAGGACCCAATGGTGCAAAAGTGGGTGGAAAAGGTGAAGAAAG
1300	chr11_13254866	Chr11	13254926	Robusta	Non-coding regions	Non-Coding	[C/G]	CTAGGCCTTATTTTATTTATTTGCACGCCTTTTACGCATTTTCTTTAGTAGGAAACTTTT[C/G]TAGATAATTTTTATGGGTAAATATAGTTTTTAAATGATTTTTCTAGTACTGGTTAGTTTT
1301	chr11_13323411	Chr11	13323471	Robusta	Non-coding regions	Non-Coding	[T/C]	ATTTTGTAATTTTTTCATTGATCATTACACTTTGTTCGTTTTATTGTACATCATGTGGTT[T/C]ATTATTGATGCTATATTCATTAGTTAATACATCTTTTCTATGTTTGTATGTTTCATTTGA
1302	chr11_13357830	Chr11	13357890	Robusta	Coding regions	Coding	[T/C]	ACATGCTATATATTCTTCTTCTTTACCTTTTTCTTTCTTCACCAGGTGCACATCATCAGC[T/C]AATTATCATTCAGAACTAAATCTTTTATATCCTTGAGAGGGATTGAGACCATGTGAATAA
1303	chr11_13388757	Chr11	13388817	Robusta	Non-coding regions	Non-Coding	[A/C]	ACCATACTTGAATCATTGCCTTGGTATGTACTTGGATTTTCCTTGATTTGCACTTTCAAA[T/G]TTGTCCTTGGATCCTTGTGTTTTGAGAGGCCAAACTGGGATAGGTGTATGGCTCATAGTT
1304	chr11_13500456	Chr11	13500516	Arabica	Set 2 Mundo Novo/Bourbon/Et39	Non-coding	[A/T]	TAAAAAATGAGTTTTTTAAAGGAAAAATAGGAAAAAGTAGTAAGAAACCCCTTTTAAACG[A/T]CTCCTAGTCCACGTAAACCAACGAAAAAGGTTCGGGAGTCACATTTGACGAAGGGGAAGG
1305	chr11_13525224	Chr11	13525284	Robusta	Non-coding regions	Non-Coding	[T/C]	CTCGTATCCTTTTAAATGAATGTGTTATTGCTTAATTGAAGTGTAATTGCTCTATCTTGT[A/G]GTGGTTTACATTCTTTTTGGCTTGTGTATTATATTATTGATTGCATGACCTTCTTGGAAC
1306	chr11_13631118	Chr11	13631118	Arabica	Set 1 Ar8/Ar36B/Et39	Non-coding	[T/C]	ACATCATCAAGAACAAAAGAGGAGTTCCTTAGATACTCACCTTAAAATGCAAGAAAGGAA[A/G]CAACTAACCACCTTAGCCTTCCAAACAACTCCACAACCAAGCTTAACTTCACTAAACTAA
1307	chr11_13651319	Chr11	13651319	Arabica	Set 1 Ar8/Ar36B/Et39	Non-coding	[A/T]	AGACAGGGACCAGGGCCACTTAACCAACCTGGGGGCCAGGATAGAGGGGAAGATAGAACC[A/T]TGGAGAGATTTTTGAAATTTAACCCGCCTAAGTTCACTGGTGAACCTGATCCTGAGGTAG
1308	chr11_13695342	Chr11	13695342	Arabica	Set 1 Ar8/Ar36B/Et39	Non-coding	[T/A]	GACCAAGGAATATAACCAAGATCTGTTATTAACCCATCGAACTAATGAATACGCCGAGGC[A/T]GGAGTCACAGTTATTCAAGTCACAAATTGCAAGGACAAGTAAACCAGTTAAACAACAAGT
1309	chr11_13789772	Chr11	13789832	Robusta	Non-coding regions	Non-Coding	[A/G]	TTCTGAAATTCCTACTCACAAGCTGGAATTTTCTTTAGGCAAATCAGACTAGCATATAAA[T/C]GCTAGATATTGCACATAGCAAAGCTACTAAACCTTGGCCAACACTTAAGCATCATATGTG
1310	chr11_1395287	Chr11	1395347	Robusta	Non-coding regions	Non-Coding	[A/G]	TTGGACCGGAAGCTTGAGGGGAATCCAATCAAAACGGTATAGGAGAAGTTAGAGAAAGTT[A/G]AAGTTGCTTTGAAGAAACTTAATGGTGATTTCGTTAGCAGCATTAGTGAAAGAGTGGAGC
1311	chr11_1404951	Chr11	1405011	Robusta	Coding regions	Coding	[T/G]	TATTTGCGGCCCTGGTCATGGCATCAGCATCGGAAGCCTTGGTAAAGGCTCTCAAAACCA[A/C]AATGTTATGGGCATAAGCGTCAGGAACGCCACTTTCTGGAACACTGAAAATGGTGTGAGG
1312	chr11_14061054	Chr11	14061114	Robusta	Non-coding regions	Non-Coding	[A/T]	TACTAAATAAGTCAAACGGACTTCAGTGGTGGCACTTTATGTACACCTAAAACACTTGCC[A/T]GGAAGTAACTTCAGATGTTTGCGAGGCCAAGAATTATTGACATCAAATAAAAGGACTATA
1313	chr11_14065023	Chr11	14065083	Robusta	Coding regions	Coding	[A/C]	GCAGGTACTAAGAAATTAATCTCCACTATTGGTCAAGCAACATGTTCTCCATGTAGAAAT[A/C]ACTTCATCCATTATCTTAGAAGACTGGAATTGCTACTTGAAGATACTAATTGTAACAGTC
1314	chr11_14227969	Chr11	14228029	Arabica	Set 2 Mundo Novo/Bourbon/Et39	Non-coding	[C/G]	AAATCTTATGCTTGGTACTACCGCACCCCAGACACTTTCCTTGCTTCATCCAGCACTCGG[C/G]CTCAACGTGGTTAACCTTGCCGCAGTATCCACAATTTGCATGAGAAGTGGCGACTTGGCC
1315	chr11_14318870	Chr11	14318930	Robusta	Non-coding regions	Non-Coding	[T/C]	TTATTGAAGACATTAATAGAATTAAATTATACTTGCAAATCAAGTACATATGGATTGGTT[T/C]ATACTTCTTAGACTTTTAGCCTTCTTTTATTAATAGAATAATTCATATTCTTATAAAAAG
1316	chr11_14322510	Chr11	14322570	Robusta	Coding regions	Coding	[A/G]	GCAGCGCCAATATGTATACCTTGGTTTTATGCATCCAAAAAAGGGTACGAGCTATAAGAC[A/G]ACAAATAAGTTTTACAAGAAAATATCCAACAAAAGATTGAACCATTAAAGCTCTTAGCGG
1317	chr11_14385692	Chr11	14385752	Robusta	Non-coding regions	Non-Coding	[T/C]	GATTACTACTACTATAGATATCAGAACATTTGTGTTTTTCCTTTTGATTTCCATTGCAAG[A/G]AGGAGTTTTTGCCTTGGGAGATTTTCAGCTAAACTACAAAACCATGCACCCGTTTTTAAA
1318	chr11_14393231	Chr11	14393291	Robusta	Coding regions	Coding	[T/C]	CCTTTTTGCACTAAAGAATAGGCGAGAAGAAAGTGATGGTGGCATGTGAACAACATATAT[A/G]GTTGCTTGCAGGGCTTTTAGCTTGTGAACTTCATTGTTTATTTGATCTTCAGTAGAGAGA
1319	chr11_14449954	Chr11	14450014	Robusta	Non-coding regions	Non-Coding	[C/G]	CCTTTTCATTGTTTCTCTCTTTCTTTTCTTTCTAATTCTATTCTTCTAAGAAGAAGAAGA[C/G]TATAAGACCAACAATAGCAGAAGAGAGGGGACAGTGGTTATGCCACGTTGTAGTAGCAGG
1320	chr11_14483670	Chr11	14483730	Arabica	Set 2 Mundo Novo/Bourbon/Et39	Non-coding	[A/C]	GAGAGGATAAATCTTGACAGATCATCTTAATCTTGCCTTGATTTAGTAAGAAATCAACAA[T/G]AACCACAAATCTAGTCCGAACAAAGGTGCAACAAGGTGATAAGGAAGCTTGAGGTCGAGT
1321	chr11_14487429	Chr11	14487489	Arabica	Set 2 Mundo Novo/Bourbon/Et39	Non-coding	[G/C]	CAAAAGGTTCAGAATATATATAGGAAAAGAATATGATTCTATTGGCCTTATAAATTTTAT[C/G]AAATCATTAGGAATAATACATAAGGTTACTCCGCCATATTCACCTCAATCAAACAGTGTG
1322	chr11_14615140	Chr11	14615200	Robusta	Non-coding regions	Non-Coding	[A/G]	GGTTTGTCTTTTCCTATCCTCTGTGGCCTTTTTAAACAATAGTTTATGGGCATGTGAATC[A/G]TTTTTCTAGTTTGTATGGTTAGTGTACCTATGTTCATACAATCGATATGCTTATGTGATA
1323	chr11_14871264	Chr11	14871264	Arabica	Set 1 Ar8/Ar36B/Et39	Non-coding	[T/A]	TGTAATGTATTAAGTTTTAACATGTGTATGTTTAAATTATATGTTTAAATTATTTTATTA[A/T]TTTTCTTTTGTAGGATTGGGAAATCAAAAACCTGACGAGCGCGGGGTATACATATATCAA
1324	chr11_14877066	Chr11	14877126	Arabica	Set 2 Mundo Novo/Bourbon/Et39	Non-coding	[A/G]	TAAATCAGTCGTGTACATATAAAGAACGCATAGGACAACAACTCAACTACAAAGTAAGGA[T/C]GATGCCTTCAAAAAACTGCCACTTCACCCAATGTTGCTTTAGTTTTCTTCAATACTCACC
1325	chr11_14934283	Chr11	14934343	Robusta	Non-coding regions	Non-Coding	[T/C]	TGGTAATTCTTTTTGCCCAAAGTTATCATGCTCCTAGAGTAACCAAAAAATCGGCCTTCA[T/C]AAGTAGTACTGTCTTACACAAAATCATAAATACTTCAACTTGGTGCTTTTCCAACCTTGA
1326	chr11_14960547	Chr11	14960607	Robusta	Coding regions	Coding	[A/T]	AGCCTAGTTTCCTAAGAAGGCCCAAGCTGAAAAGAGTTCTAGCCACAATCAAATCACGAT[A/T]TCTCTTCTGAATGTGGCTGATATATAAAAATCAGAAAAGTGGCAGACTCATAATTAAATT
1327	chr11_14977739	Chr11	14977739	Arabica	Set 1 Ar8/Ar36B/Et39	Non-coding	[T/C]	AATTAGGTTGATTAAAAACTTAATTAACTTATGGGCACTTTTTGCTCAATATGAAATTTA[T/C]ATTTTTTTCTAAATAATCACACAATGAATCAATTAACGAATGAACAATATCACTTGAGAG
1328	chr11_1521512	Chr11	1521572	Arabica	Set 2 Mundo Novo/Bourbon/Et39	Non-coding	[T/C]	ATGAATAAGTGTAAAGGACTTAGTGCTTTACATGAGCGTAAGTTGTGAATCAAGAAGGTT[T/C]TAAGCGTAAAATCTTTATCACAATACTTGAGAACGCCAGATATGTATGTCAGGTAGGAAT
1329	chr11_15219572	Chr11	15219632	Robusta	Non-coding regions	Non-Coding	[C/G]	AGGCAACCCAATGTTTTGACTATTTTATTTTGGTGTGATTTCATGTTTACATTATGTATT[C/G]AGTTATTTTGTTATTTTTTATTTGTTTCTCTTTTTCCATCTTTAGGTTAATATTACTAAT
1330	chr11_152683	Chr11	152743	Robusta	Coding regions	Coding	[T/C]	TAAGATCCAGTTAATCAGTAGTTTGATAACGACGAATGAGAACTCTAATTGTTAGGTGAT[A/G]CCAGCTATTGGAGCCCAAAAAGCTAGTAATTAACTGAAATTAAGTATCTAAATCATGATG
1331	chr11_15332006	Chr11	15332066	Robusta	Non-coding regions	Non-Coding	[T/C]	AACTTGTTAATTTATATATAGAGTAAGTAAGATCGAATCCATAAAAACTGAGAGTAATTC[A/G]TTGCTACTAAAGCTCAAGTTATGGGGGGATTTTAGAGAAATTAACAATAAGCTATGCTAA
1332	chr11_15408653	Chr11	15408713	Robusta	Non-coding regions	Non-Coding	[T/C]	AAAGATCATGGATTCAGTAAGCCGGGGAAATGGATCCGATGATGAAGTTTTACCCAATGA[T/C]ACACAAAAGCGCAAGAATTGTAATAATCGAACTTCTCGACAAGTGGTTCAACAGCTCGAA
1333	chr11_15470687	Chr11	15470747	Robusta	Coding regions	Coding	[T/G]	ATTCTTCAATGACATCTTCAGCTTCATGCGTGAGACTCCTTATCTGCTTCGCCAAATTTT[T/G]CAGGATGTCGTTTTCGAAGTGCTTTTCCGTGTACGTGGTCACGAAGCTCTTCAGTAGATC
1334	chr11_1551448	Chr11	1551508	Robusta	Non-coding regions	Non-Coding	[A/C]	GAGGAACGGTTTCCTGGCTTTTATGTTCCTATGGCCGCCGTTCTTGACTTCTTCTCCAAT[A/C]AAAAATGACAGGTAAAATAGATTTCTTGATTGCAAACGACTGAACAACGTCAAATACCAT
1335	chr11_15534432	Chr11	15534492	Arabica	Set 2 Mundo Novo/Bourbon/Et39	Non-coding	[T/C]	ATGTATAACATCTCGGAGGCCTTTGGTCAGCTTGGATGGGCTTCGATTCTCACCCTACCA[A/G]GCTATTACTACCCCAACTTGGTGCGAGAATTTTACGCCAACATTGAGAGTAAGGCGCGCC
1336	chr11_15541684	Chr11	15541744	Robusta	Non-coding regions	Non-Coding	[A/C]	ACAAGGTAGACAAAGCATACTTAGTTGTCAAGTGATAAACCTAACCAATTAGATTAGATA[A/C]ATGCCATGATGAATTAATTTTCAAAAATCATTATGGTGCAAAATTTGTGCAAATATAATG
1337	chr11_1565439	Chr11	1565499	Robusta	Coding regions	Coding	[T/C]	TTTTGCCAGATACCATTATCTAAATCAAGCATCATATGTCAAATTTGTGAAAATTACTTC[A/G]TATGGTAATCACGTAGTTGACATCTGCTCTGCTAAAGAAACTGGGAATCCAAAATCAAAT
1338	chr11_15772764	Chr11	15772764	Arabica	Set 1 Ar8/Ar36B/Et39	Non-coding	[A/G]	TTTATGGTTTCAATTTTCGTTTTTGATGATTCATAGGTATCTCTTTGACATGACGCGCCC[A/G]CGCCAACTGGGCGCGTGACACATTGCGATCTCCTGGTGCTTGGTAAAAAGGGTTTCGATC
1339	chr11_15952824	Chr11	15952884	Arabica	Set 2 Mundo Novo/Bourbon/Et39	Non-coding	[A/C]	ACTTGTTGCTCATTTAAACTTTGAATAGTGATGTCAAGCTAGCTATTCCCCTGCCACCCC[A/C]CCCCCCCCCCCCCCAAAAAAAAAACCACAAAAGGCCCCATCCTTCTGTAGTCTCAGTTTT
1340	chr11_15966061	Chr11	15966121	Robusta	Coding regions	Coding	[T/C]	AAACATCTCCTCAGCATTCATTCTCTTCCCAGCTTTTGCATAGCCACAGATTAAAGCGCT[A/G]TAAGTACGGACAGTTGGCTTAACACCAGCATTAAGCATTTCTGACATGACCTGTGCAGCC
1341	chr11_1614617	Chr11	1614677	Robusta	Non-coding regions	Non-Coding	[A/G]	TGTACCAGGAAGGCTTCTTATTATAGGATCCTCGCAAAAAGCTACTTAAAAGGAGGGGGG[A/G]AAGATCTTTAGGAATGCTTACTATCCTCATGGATTTCCTGAATTTCAACAGAGCCAGAGT
1342	chr11_16148722	Chr11	16148782	Robusta	Non-coding regions	Non-Coding	[A/T]	TTTTCCTCAACAGGGGCTTCTTGCTCTTCGTTTTCCTCTCCGCGGAAGAGCAGTAGTCTG[A/T]TAGACTTGATGAAGGAAGGAAGCACATCGCTTAGGAGATTGATTGACATGGAGCATACGA
1343	chr11_16193274	Chr11	16193334	Robusta	Coding regions	Coding	[T/G]	TTCTGTTGCATACAGAACCATGGATATTGAAGGAAATTTTGTGTTATCTCGAAATTTATC[A/C]TTCGATAGTTTGAGAAGAAGCTCAGAAGTGAAGGGTCAGGTGGATTCAATGTAGATATGT
1344	chr11_16202841	Chr11	16202841	Arabica	Set 1 Ar8/Ar36B/Et39	Non-coding	[A/T]	GGATAATGGGGCACAAAATATGACATCTGATAAAGATACCCCTAAAAAGTTAGCAAACAA[A/T]AAAGGGAAACAAATAGTCAAGAAGTCAGCGAGAAAACCTACTAAAGAAGCTGGAAACAAA
1345	chr11_16225497	Chr11	16225557	Robusta	Non-coding regions	Non-Coding	[G/C]	GTTGGAGTAATTTCAAATTGAAGCCACTCCATCACTGAAAACCTTCCTCAGTTGATTATG[C/G]AAACTCCTGGCTATAGTTGCATCTTTGACATTTTAACTAGTTAACTAAGAATTCTAGCAT
1346	chr11_16324738	Chr11	16324798	Robusta	Coding regions	Coding	[T/G]	GGGAATTTGAAGATAAAGCTCTTTGAACTTTGGAGTCAAAAGCTGAATTATTTCTAGCGA[A/C]TCAGAAAGCCAAAAGTCCATTTTCGTAACTGCTTCTTCTGTGGTTTGATCAGCTGAAAAT
1347	chr11_16358421	Chr11	16358481	Robusta	Non-coding regions	Non-Coding	[A/G]	GAATCTTGGCATTACTCAATTTTTAGTGGAAGGAAATGCTTCAAATGTTGTCCAGAAGTT[T/C]AGGTCTTGACTTAATTGGTAACCTTATCCATGGCATCTGATCCATGTTGCATGATTTTGG
1348	chr11_16421717	Chr11	16421777	Robusta	Non-coding regions	Non-Coding	[T/A]	CGATGAAGAAGAAAGGAAAAGAAAAAGATGTCTCTGTTCGTTTCTTGCTCGAAAAAAAAA[A/T]AATAACCATGCTAATCTCCCAGACTTTGTTTCCTATCTCTACTAAAAGTTCCTTTCCTCA
1349	chr11_16468931	Chr11	16468991	Robusta	Coding regions	Coding	[A/C]	TTTGTGCAATGAGGATTTTAACTCAATCCAAAGCCTTGAGCTCAACTTGTCAACCATATC[A/C]TTAAACATAATCAGGAATCTGAAATCAACCAGGAAGGTTTGGATATAATCCTTGAGAGTC
1350	chr11_16481887	Chr11	16481947	Robusta	Non-coding regions	Non-Coding	[A/G]	TAAAGTATTAATGAGGTAATGTTGAATTCCCAATAAATTCTTGAATTCTTTGTCAGCATG[A/G]GCATGCTTGGTGTCCTTGTAACATGTTATTCCTTAAGGATGACTACATGTCGTTTAGGAA
1351	chr11_16684556	Chr11	16684616	Robusta	Coding regions	Coding	[T/C]	AGAGTCAATATCACCACCAACAGCTAAATAACTCAACTGAACAAGTAAATCTATTCCATC[T/C]GTGAAGGAACTACCCATGTTGATTGACTCCAAGTCCAACACCTTAAGAAGTTCAAAGTTC
1352	chr11_16722249	Chr11	16722309	Robusta	Non-coding regions	Non-Coding	[T/A]	TATTGCTACCAGAGTAATCCATGTTTGGGTTTTTCAAAGTCTCAAAACACTTGGGAGCTC[A/T]TTTCTCGTTACTTGTTTGAATGATGGGCTGTGGAAATGGCACTTTAACCAACATGATTTC
1353	chr11_16798098	Chr11	16798098	Arabica	Set 1 Ar8/Ar36B/Et39	Non-coding	[A/G]	TTCGTTTTTAGGGTCTTTTTCTGATCTTGCATGATATTTCCTCTATGTATTATCTCCCTT[A/G]TCTCTAAGTGCGTGAAACATGACATTTAGATTTACATCTCATTTAGGAAATTAGAAATAG
1354	chr11_16808361	Chr11	16808421	Robusta	Coding regions	Coding	[A/C]	TGATGACATGCAAGCTAAAAGCGCACAAGCTAAGGCATACTTGTTTTTTGTGGCCTTTGG[A/C]GGAGGACCAAAATCTGGATTAGATGACTCAACTCCCCTAGTAACAGCTCGACTTTGCGGG
1355	chr11_16902042	Chr11	16902102	Robusta	Coding regions	Coding	[T/C]	TTCCTACAGAAAATTCAAATGCTAGAATTGGCAGAAATGAACAAGATAGGGAATTTTAGG[T/C]AGCTGTAAAGAGCTGAAAAAATCATGAGTTTCATAGTCTTTTATACAACCCTTCAATAGA
1356	chr11_16933265	Chr11	16933325	Robusta	Non-coding regions	Non-Coding	[C/G]	GCTTCCAAACTCTTTCCCACGCTCTGCTTGATGTTGCTAATCCCTCTTCCTTCTCTATTT[C/G]TGCAGTATAGGCTGACTTCGCGGAGAATGCCCCATTAGGTTCCAATACCCATATCAGCGT
1357	chr11_16974434	Chr11	16974494	Robusta	Coding regions	Coding	[T/A]	CAAGGTTTGATGGAGGCGTGTTTCCTTTCCAGGTAGTTATAACTGCATGAATTTCAGGGC[A/T]GTTGCGAGGGACAAAAATTACTTCTCAGCAATAAAGTTGGGAAAAGCAGAATATTTTTTA
1358	chr11_16995826	Chr11	16995886	Robusta	Non-coding regions	Non-Coding	[T/C]	GTCAACTGTTGAGGCAAGACTCCATCCAATATAGGCTTTAATTACCTCATTTGAGTCTTC[T/C]TGTCCTCCAAACTCCAGTTAAAATCCGTCAAATTTGCAATCCAGTCTTATTCTGTTAAAT
1359	chr11_17044145	Chr11	17044205	Robusta	Coding regions	Coding	[A/G]	ATAAAAAATTTCGTTTCTTGGTGCCTTTTAGGGCAGGTTTGTGAATGGAAGGTGTAATCA[A/G]ACAGAAACTTGGTTCTGTGAGACTGGGAGCTGCAACTCAGATGGCTTGCCAGGCATGTCG
1360	chr11_17051470	Chr11	17051470	Arabica	Set 1 Ar8/Ar36B/Et39	Non-coding	[T/A]	TAATGGCTTTGAGGGGTGATATTGTTTTTCTGAAGGTATTTGATCCCCCCAGGATATAAC[A/T]AAGCCTTAATACATGTTAATTAAGTATTGGTTGAGATTTTATAATTTCTATTCAAACACT
1361	chr11_17066012	Chr11	17066072	Robusta	Non-coding regions	Non-Coding	[A/T]	GAACATTTTTTTGTCCTTCCTTGTAGGCCTGTGGCCATTTCAAAACTTCTTGAGGATGAT[A/T]GTAGAAGCTTTTGCTTACCTCGTTTTGTAAACTCCCACTAAACCTGATACAAATTGAGCA
1362	chr11_17079708	Chr11	17079768	Arabica	Set 2 Mundo Novo/Bourbon/Et39	Non-coding	[T/C]	TGCTTTATCTGAAACGCTACTAATGCTCTTAATGGCTACTGCACAGGACTACCTGTCAGC[T/C]TGTCCAGGCTACTGCAGTGTCAGAGCTAGACCTCCAGGTGCAGAACAGAGCCGTAATAGT
1363	chr11_17088828	Chr11	17088828	Arabica	Set 1 Ar8/Ar36B/Et39	Non-coding	[T/C]	GAACCCTATTTCAGCCCATCATAGAAACAGGGGCCCTTAAGTTTCTACATATTAAAGGCC[T/C]GCATCCTATTAGATACATTAAGTCCAAATCATATTTGATCACTTTAATTGAACTTAACTT
1364	chr11_17108532	Chr11	17108592	Robusta	Coding regions	Coding	[T/C]	TTTGAACCAGGACATTCATCAGTAATCTTGAAAGCTTCCAAGTCCTTTGTAGATAGGCAA[T/C]CACAGAATGGAAACCCAAAATCATTGCTCAACCCAATCTTTTCAATTTCACAATAAGATA
1365	chr11_17168329	Chr11	17168389	Robusta	Non-coding regions	Non-Coding	[T/C]	TTTTAATCTTTCTAAATATTCTTTTTTAGCTAAAGGGTCTTCAATTTTTTCTATCATATC[T/C]AATAAAAATTCTTTATCTTCCTTTTTTGTGATTACATTTATATATTTTGGATTACAATTA
1366	chr11_1742465	Chr11	1742525	Robusta	Coding regions	Coding	[A/G]	GAAGAAGGAACGCATCAAAATTCATGGTTTTAACTTCCAACACCGAGTGTGGCAGCTGGC[A/G]TCCATCTGGTGTCACTTGTCAGTGCCAAACATAATAAGACATAATAGTGTCCGATATGCT
1367	chr11_17429936	Chr11	17429996	Robusta	Non-coding regions	Non-Coding	[A/G]	AAAGATAAAAGAAATATGTAAAGATTTATCAAAATTAGATTTATATTTAGAAAGTGACTA[T/C]ACTAATAGAAACAAATGCTAGTGAATTAGGTCGGGGAGCCATATTATTAGGCCATACCCA
1368	chr11_17430644	Chr11	17430644	Arabica	Set 1 Ar8/Ar36B/Et39	Non-coding	[A/G]	TTAACGGTTAGAAGTTTTAGATCAAATAAAAAATTTTCAAAACCCTTGGTTTAAAGGTTT[T/C]TATAGTTTTCAATAAGCATTAGCTGCATGGAGAAAAAATGTGGGAATTAATTTGTATGCA
1369	chr11_17433012	Chr11	17433012	Arabica	Set 1 Ar8/Ar36B/Et39	Non-coding	[T/C]	AAAAAAAAAGACGTGTGCAAGTGTGAAAAGAAAAAGCCACACATAACTAGGCTTCAAAAT[T/C]AAAATTAGATTTAGTTATGTGACTGCTATAACTGATTTCTCTTGACCAAATTCCACTTGG
1370	chr11_17488092	Chr11	17488152	Robusta	Coding regions	Coding	[A/G]	AGGGCCTTTTGGCGATGCCATATCCAGCTCTTGTGGTTGGACCTCAGCATTTCCATCCTT[A/G]GACCATGCTTTTGATTGGTCTTTGGAACTTATTTTTGCTTTGCGTTTTAGGAGATTCAGT
1371	chr11_17566254	Chr11	17566314	Robusta	Coding regions	Coding	[A/G]	AGAAGTAGGCACAAGGAAAAACTTGAACCGGTTGATTTCTTCTTACATATTCTACAGTCT[T/C]CACATTTGCTTGGAGCCTATATAGGAGCTTTTGTGCTTTAGTACCAAATATTGCTTGAGA
1372	chr11_17781033	Chr11	17781093	Robusta	Coding regions	Coding	[A/G]	ACTTCTTGCTGCGTGTAATCCACATATGTAAAGGAAGCTGCTTCAATAACAAATGAATGT[A/G]CTATTTGGCAAATTGATTACCATACTGCTGATGATGGATGTAACTTAAATGCCAGATGAT
1373	chr11_17868290	Chr11	17868290	Arabica	Set 1 Ar8/Ar36B/Et39	Non-coding	[A/G]	TGTTTTATAGTTGCCTACAAAATTTCAGCTCAATCGGAGTAACATAGCTTGTGAAATGAC[T/C]GAAACACCCTTGACTACCCATAACCCCTAATTTCGCGGACAGCTTTCTATCTTCGTGGGA
1374	chr11_17892181	Chr11	17892181	Arabica	Set 1 Ar8/Ar36B/Et39	Non-coding	[A/G]	ATGGCCTATAACCTGCCAGGAATCCATCTCTATGTACCTTGAAATTTATGAACAATCTCA[A/G]AAATTTAGCCTCTATGAGAAGGTTTGGCCTATCATAGTGAATTTTCATGATGCTTCTTGG
1375	chr11_17893870	Chr11	17893870	Arabica	Set 1 Ar8/Ar36B/Et39	Non-coding	[A/G]	GAACAAACTAATTCAAGATCAAGTAATACTTTCAATGCCTTAAAGACTTCTAACGAACTT[T/C]ACTTAACTTCTCACTAAAGAAATCCACCAGCCTCTTTTCTTGAGACAAGACTGCTCCAAT
1376	chr11_17924288	Chr11	17924288	Arabica	Set 1 Ar8/Ar36B/Et39	Non-coding	[T/A]	TGGTCGGAAATATTAATATACCTGAAAGTACTAGTATATTGATTAAACTAAATCTTAGGC[A/T]GGCACAAGTTCTTACGTACTTCTAATTAATTCCATACGTACGTTAAGCCTTGAGTAAAGA
1377	chr11_17949668	Chr11	17949728	Arabica	Set 2 Mundo Novo/Bourbon/Et39	Non-coding	[T/C]	TTCTTGTAGTTATCAATTAAAATGACAGGTTATATACATTACTTATTCTTTTTTTTAATA[A/G]CTGTTGTCAAATTACTTCTCGGCACATAGATATAGTATATTGACTTTCAACAAATTATCA
1378	chr11_18058591	Chr11	18058651	Robusta	Non-coding regions	Non-Coding	[T/A]	TTGCAAGAGTATACTGACTTAATGCAGACATAAGCTAATCGCTATGTTTAGTCGGTACAC[A/T]TATGCCAGATTTGATGGATTAATTTAAATTCAATGCCAAGAAGATGTTCTTAGATTGACA
1379	chr11_18178057	Chr11	18178057	Arabica	Set 1 Ar8/Ar36B/Et39	Non-coding	[A/C]	ACTCTCATCATATTGCCTCAGCACCTCCATTTCAGCTTCAAACTTATTGACATATGAGGA[A/C]CTTGCACGTGCCCAAAACATACCCTTAAGTGTTTCACCGGGATGGTGCTTTTTGAAGTTG
1380	chr11_18197826	Chr11	18197886	Robusta	Non-coding regions	Non-Coding	[T/C]	ATGCTTCCCCTTTACGCAGGTGATGTCTATCAGTTGAGTTCCTTGTTCAGCGGTTTATGT[T/C]TCCGTAAAAGTTATATTGACACAGAACACATTTAAGTTTCGCTTCCCCCTTTTGGGGGTG
1381	chr11_18216220	Chr11	18216220	Arabica	Set 1 Ar8/Ar36B/Et39	Non-coding	[A/G]	GCCCAAACACTCAATACAACGTAAATCGCAACTTTATGGTTCACAATTAGCCAGTCGAAG[A/G]CTTTCCATTGATGATCCAGACAGAACTAAAAGATTCCGAGTGTTCTTAAGCACTTGATTC
1382	chr11_18302451	Chr11	18302511	Robusta	Coding regions	Coding	[T/C]	GCTTGTGTGGTGGACATGTTAGGACGAGTTGGTAGAGTGGTTGAAGCATACATGTTTGCT[A/G]ATGAAATAGATGAGGAGTGTAATGTTCTGGGAATCTGGGGTTCACTTCTTGCTGCTTGTC
1383	chr11_18307493	Chr11	18307553	Robusta	Non-coding regions	Non-Coding	[C/G]	ATAAATTTCTCTGCTAAAGTTGGCTGTTTTCTGCACCATTGCTCCATCGTAATGGTAATT[C/G]TTTGCTGAAATGGAGGACTCTTACAGGATTTTGGAGTTAAGCATCTGATTTTTCTTCATC
1384	chr11_18429801	Chr11	18429861	Robusta	Coding regions	Coding	[A/G]	TCTGTCATGGGGAGGTTGAAGTTGCTGCATTCTTATTCTTTTTGGGCATGTTGTTTGGAT[A/G]AATGCAAAATCGTGGTGGCATGATAGTTGTTGGCTACATTCTTCAAGAATTCATAACCTG
1385	chr11_18491017	Chr11	18491017	Arabica	Set 1 Ar8/Ar36B/Et39	Non-coding	[T/C]	CCACATTAATTAAATTTTTTTCTATAAAATATAATATCATGACCTCTACAAATGAATTTT[A/G]TAAATAAACTATAGTCTCTCATATTTGTAATGCAATTTGTTCAATAAAATTACTTATTTA
1386	chr11_18564709	Chr11	18564769	Robusta	Coding regions	Coding	[T/C]	AGCTTTCTTGATGCCCATCAAGGCACCCCTCGAAGCTAATTCGCGGAAGCAAATACGAGA[T/C]ATCCGAAATAGCTGATAGACGGCGCGTGGGCGACCAGTGAGAATACAACGATTTCGAATC
1387	chr11_18628396	Chr11	18628456	Robusta	Coding regions	Coding	[A/G]	CCGCTGGTTTCCAATGGATCCTCAACCTGAGCCAGTGAGCTACATCTGTGGAGGTATAAT[A/G]TTATTTTGTCTTTTCAGAATCTATATTATTTGTTGCTGCAAAAAGATAAAATAAAAAATC
1388	chr11_18666010	Chr11	18666070	Robusta	Non-coding regions	Non-Coding	[G/C]	GCGCCTTTCTTTAATGCTTTGGCTAGATATAAAGCTTCATTTCTCAATTTGGATGTAATT[C/G]AAACTTTCTTGCAATTAGTTGAATTTCTTCAAAATTCAAATCACCATTGAATGTGTGACA
1389	chr11_19098587	Chr11	19098647	Robusta	Coding regions	Coding	[A/G]	ATTTCGCCCCACATGATGATGCCCAAACCATATGGAGTCTACATTGAATTGTTAAAGAGA[A/G]TAGATGATACATATAGGACTCATTAACTATCAAAAGAACTGAAAAAATTCTAGCATAAAC
1390	chr11_19107193	Chr11	19107193	Arabica	Set 1 Ar8/Ar36B/Et39	Coding	[A/T]	TTGTGTATATTACATACTTGAATATGGAGAATTTGGTAAAATTCTGCACATGAAGTCTTC[A/T]GCTTGTTGCTTATAAGGCTTAATGCCATGTCTTTGTTCAGCAAGCTTCTCTGCAGTGGAC
1391	chr11_19119183	Chr11	19119183	Arabica	Set 1 Ar8/Ar36B/Et39	Non-coding	[T/A]	TTTTTTTAAATATTCTAAATAATTTACTATCCAAACATGTTGTTTTAACGAAAAATTTTT[A/T]AAAAAAAAAGAGATATAATGAGAGGAAGTTTGGATGGAAAGAAGAGATACAGATTTTATT
1392	chr11_19155428	Chr11	19155428	Arabica	Set 1 Ar8/Ar36B/Et39	Non-coding	[T/G]	GTTCACCAAAGGAAGTTCATACCACTTTGATCCTACACTTATGTTGGAATCCATATTGGA[T/G]GACGTTGAAAGGAAGTTAAACAAGTCAATTGAAATCATGCATAAATAGTTTGATAGAATT
1393	chr11_19166043	Chr11	19166103	Robusta	Non-coding regions	Non-Coding	[T/C]	TCTTTGCCCATCTGTCCTAAATATCTCAATGTTCTCATCAACTTATTTGGTACTTTCATT[A/G]CAATTTTGTAGCTTTCTGCATCCAGCTGATACAAAAAATCCCAAACTACTTAATTGGTTG
1394	chr11_19198777	Chr11	19198837	Arabica	Set 2 Mundo Novo/Bourbon/Et39	Non-coding	[T/C]	ATTATTTGTTTTTTTTGAATATCGCGAAATAGCTGCTGAACGCATCATGAATATATAGTC[A/G]GGCGTACTCTTTCTATCATCAAGATCGCTTGCTTAGTCATTGTCAATAAAACCAAACAGA
1395	chr11_19273635	Chr11	19273635	Arabica	Set 1 Ar8/Ar36B/Et39	Non-coding	[T/C]	AGGTTATTTGAAATATTTATTGTAGCACTTTTTGTAATGTGATGTATATGAAATAAAAAA[A/G]TGGTTGAAAATTGTATGTATGATACATGCCAAACAAAATTTGAAATTTTTTTTTGAAAAT
1396	chr11_19420060	Chr11	19420120	Robusta	Non-coding regions	Non-Coding	[A/G]	CAATTTTGGAAATGATTCACTCAATTGATCATTGATGCAAAAATAATTTCCCTTATTCAC[T/C]GATAAGTTATAACTACCAAACAAGCGATGACAATTAACTTCTCTTTACTGTATTGGTGAT
1397	chr11_19486926	Chr11	19486986	Robusta	Non-coding regions	Non-Coding	[T/A]	ATTCAACATGGACTCTATATATCTCACATGCACAAAAGCCACAATGTCTGAATGGGAAGT[A/T]AAATTTCGGCCATTTTCAAGTGCTATAAAGAAAGACTTGACATTGGGATTTGACTGCATG
1398	chr11_19510525	Chr11	19510585	Robusta	Coding regions	Coding	[A/G]	CAAAGCTCTATGGGAAGAACTTCAAAACACAGTGCATGCAGTTGATCAAATGACCACAAG[A/G]ACTCCTGTAGAAGCAGCAGCAGAGGGATAAATTACTGCACACATTGGCATATTGTGTTCC
1399	chr11_19558096	Chr11	19558156	Robusta	Non-coding regions	Non-Coding	[A/C]	TCTTCCTGCTCCTTTCTCAGTTGCTACTTTAGCCAACTAACCTACTTGCCTTTGAAGATT[A/C]TGTATAGATGCTTTTGCGATTGGGCAAGTCGGTCATATTGATCTATCATTTGGTCCACTT
1400	chr11_19580879	Chr11	19580939	Robusta	Coding regions	Coding	[A/G]	TCCATCAATTTCATTTTTGGAAATAGAAAATCACTTTACAAGGATTGCGTGATAAATTCA[A/G]TAGCAAAAGAAATTTGAGTAAATCTTCTATATACTGACAGTGTATACAATATCACCGTTT
1401	chr11_19727677	Chr11	19727677	Arabica	Set 1 Ar8/Ar36B/Et39	Coding	[A/G]	ATATCTGGTGGCCACAGTCGTGAAGTCCTGCTCTTTGGATTTTGAAACAATGATTTCACG[T/C]AGAAAATCATGGAGACCACATGTTTCCAATCTGCCATCGGCAAATGAGGATTTAACTTGG
1402	chr11_19768177	Chr11	19768237	Robusta	Coding regions	Coding	[A/G]	AAAGAAATAAAATGAATACCTTGCCTTGCAACATCATTCTTCATGCTCCTGTACATCTGC[A/G]GAGAAAGATAAAGTCAAAGTAGAAAATAAAGAAGATGGTTGAACACAATACAACATTTAA
1403	chr11_19862886	Chr11	19862946	Arabica	Set 2 Mundo Novo/Bourbon/Et39	Non-coding	[T/C]	TATTAATAAAAGGAATCAAAAAATCTAAGAGATATAAACCACTTCATATCTACTAATTTG[T/C]AAATATAATTTAATTTTATTAATATCTTTAATGTACGTACATAACTAATATCATTTTCCT
1404	chr11_19937404	Chr11	19937464	Robusta	Coding regions	Coding	[T/C]	GTTGATTCAGTCTCTTTTCCAAGCAGGCAAAACCAATGAAGCCAAGAAATTCATGGAGGA[T/C]TGTCTCCACAAAGGATGTGCTGTTAATGTGGTAAATTTTTCTACTGTAATTCATGGATTC
1405	chr11_19946378	Chr11	19946378	Arabica	Set 1 Ar8/Ar36B/Et39	Non-coding	[T/G]	ACAATTCGAAAAGAAACTCAAGTTCCATCAAGGAACTCCATAAAAGAGAACAACTCACTC[T/G]AAATTTTATTAGTTTTCTCTAAAAAAACGCTGCAAGGACTATATTTATAGCCTTATAAGA
1406	chr11_20012622	Chr11	20012682	Robusta	Coding regions	Coding	[T/A]	CAGCCAATCTTATTGTCTGTCTGAAGTTATTAGATCAATTCATGTAGGACTACTCTGTGT[A/T]CAACAATATCCGGACGACAGGCCGAGCATGCCATCTGTGGTTTTGATGTTGGTTGGTGAT
1407	chr11_20078621	Chr11	20078681	Robusta	Coding regions	Coding	[T/C]	TGATCGGAGCAGATTGCTTGATTGGCCAAAACGCTTCCAGATTATTAATGGGATTGCTCG[T/C]GGACTTCTTTATCTTCATCGAGACTCCAGATTGAGAATCATCCATAGAGACCTTAAGGCT
1408	chr11_20188316	Chr11	20188376	Robusta	Coding regions	Coding	[A/G]	TGTAAAGAAAATGTTGATTATGATGAATTCTCAGTTTTGCTTATTTCTTCGATTTTCTAA[T/C]AAGTAACAGCATCCTTTTAGGAGTTGTTGTCACCATGGTCATGCTCATTACAACAACACT
1409	chr11_20330404	Chr11	20330464	Robusta	Coding regions	Coding	[A/G]	GTGCTGAAGGAAATGACCGTCTTCTTGTGTACGAGTACATGGGAAATGGATCTCTTGATA[A/G]ATGGCTTTTCCAGAAGAATAAAAGGGAATTCGTGTTGGATTGGGAAACTAGATACAGCAT
1410	chr11_20345724	Chr11	20345784	Robusta	Non-coding regions	Non-Coding	[A/G]	CCCGAATGCCCAAGGCACCCATGATAAGCTTGTTAAGGCATTTACAAAGGATAATTCGTC[A/G]CTCACAATACATAGCGTATCTTTGTTTATCGGTGGCTTTAGTGAAATTCAAATGACCCCC
1411	chr11_20410709	Chr11	20410769	Robusta	Coding regions	Coding	[A/T]	TGCACTAGGAACAGCTAAAGGTCTGGCTTATCTCCATGAAGATTGTGATGTGAAGATAGT[A/T]CACTGTGACATAAAGCCTGAGAATGTACTTCTTGATGACCACTTTGTTGCAAAAGTCTCA
1412	chr11_20423122	Chr11	20423122	Arabica	Set 1 Ar8/Ar36B/Et39	Coding	[T/C]	GGAAAGTTAACAGAAAATAGCCTATGTAACGTCATTAATTGGAATACCAATAGTGCCCTT[A/G]CTTAAATGTTAAATCAATCGATGACTTAACTACTTTGTATAAAAGCATAGGAGGATTATG
1413	chr11_20706714	Chr11	20706774	Robusta	Coding regions	Coding	[T/C]	CAATGATCCTGAAATTGTGTCTTACTTCCATGTTCGGGCATGTTGTTGTGTTTCGCAAGT[T/C]TACACAAAAAGAGACCTGTTGCTTGAGATTTTAGGACACATTATTGAGCTTACTGATAAC
1414	chr11_20761257	Chr11	20761317	Arabica	Set 2 Mundo Novo/Bourbon/Et39	Non-coding	[A/G]	GTTGAATTCAACAAAAAACTTTTAGAAAAAAAGGATTAAAAAAGGGAAATTCGGGGACCT[T/C]TCTACCGCCTATATCGAACCATGGCTAGTACTGATGATCCTTCATACGGGGAAAGAAATG
1415	chr11_20761916	Chr11	20761976	Robusta	Non-coding regions	Non-Coding	[A/G]	GACCAGTTATCTCTGTGCAATTAGTTTCATTGGTCTTTTTGTGTTGATTCCACTCCGAAA[A/G]GTACATGTTCACGAATGTATATGACATTTGTCTTTATTGTTGGTTTTGTTCATTTTTCTA
1416	chr11_20773050	Chr11	20773050	Arabica	Set 1 Ar8/Ar36B/Et39	Non-coding	[T/C]	ATTTAACCGGAATGAGACTAAAAACAATTAAACAATTTAACTAAAAATGACCAATAACTA[A/G]CACAAATATAGCAGGAATTTAATCAGAAATAAATAAATTCTAGCCAAGGATGCAACTACT
1417	chr11_20777188	Chr11	20777188	Arabica	Set 1 Ar8/Ar36B/Et39	Non-coding	[A/G]	TTTTTTTTCCCAGGTTAAGGCAATAATACTCCGTAGGAATGATCCACTTTCTTTTTTGTC[A/G]AAAGTAGGAGTGATCTACTTTGTACATGCATAATCAATCATTTATAGGTGATTCTTGTTT
1418	chr11_20784079	Chr11	20784139	Robusta	Coding regions	Coding	[A/G]	AGTCATGTAGCCGAAGAAGAATGAGGTCTGTAAGAAACCGCTCATTTCTGATTGAAAGTA[A/G]AAGAAGAAGCAATAGGCGTAGACATACAAGCCAGTTGAGCCACCACAAAGAAAGGACCTG
1419	chr11_20969775	Chr11	20969835	Robusta	Coding regions	Coding	[A/T]	TATTGCGGGAAAGAATAGCGGAACTGAGTTTCAAGCTCCTTGCCGCACCACAAAGTATCC[A/T]AGGGAAATCCCAGAACTGCCTTGGTATAGATATACCATCCCTCAGATGGCAATGGCAGGA
1420	chr11_20985676	Chr11	20985676	Arabica	Set 1 Ar8/Ar36B/Et39	Non-coding	[A/G]	ATAAGCATAGAAGTTTGAACAAACGTGGAGAAATCCAAGTAACCATATCCATGTTAAGAT[A/G]GAGTTTTAATTTTTTAACTAAATTGTGATCATTTTAGCCTTAATAATAAGATAAAAATGA
1421	chr11_21088178	Chr11	21088238	Robusta	Coding regions	Coding	[A/G]	TGAGTGGAATACTCTCGGGAAACACAATGGTGTTTGTCCGAAATGTTGGGAACTCCTGCA[A/G]AGGAGTTGGAGGATTACTCGAGTTTGCAGGAATCCGCCCTGAAAGGCTATTACAGGTTCC
1422	chr11_21122834	Chr11	21122894	Robusta	Non-coding regions	Non-Coding	[T/G]	GTATATGGTAACTGAACAGGCAGAAACATGGGCAAAAGGAGAAGTTATTAGTACTGTACT[T/G]GATGGAATCATTAGTTATATTTGCAGAATTAAATGTTGAAAGAGAGTATTCTACAGAAAA
1423	chr11_21158100	Chr11	21158160	Robusta	Coding regions	Coding	[A/G]	ATTTGAGAGATCAAAGGGCAATCTCCCAATCCTCTGAACGACAGGGACCTTAGACGAAAA[A/G]ACGCCATGCATCAGCATCAATCCCTTCAAGGCCACAACCCAACACCGCGTTTTCTCCATC
1424	chr11_21290202	Chr11	21290262	Robusta	Non-coding regions	Non-Coding	[T/C]	GGCTGCATTGTAATTGCTTCAATACATTTAGTTTGGCTACAAAAGCTAACAACCAATATA[A/G]TAGAACTAATGACATTTGATTTGATGTTTATGCCTAATTGCAAGAATTCCACCAAACATC
1425	chr11_21372495	Chr11	21372555	Robusta	Coding regions	Coding	[A/G]	ACCTTTTGTCTTGTCGAGAGCCTTTTTCCCTGGAACTCAAAGATATGGAGCAGTATGGAC[A/G]GGAGATAATACAGCTGAATGGGATCACCTAAGGGTTTCAGTTCCAATGTTATTAACCCTT
1426	chr11_21392432	Chr11	21392492	Robusta	Non-coding regions	Non-Coding	[A/T]	CATCATTTGCCACGCTCGACTGCGATTGTAAGAGTTTTTTTAGTGATTTGAAAGCAACAA[A/T]AACTTGGGAAGAAGACATTAACATTTCTCTTTGCATTTTTATTGAAAACAAATTGAAAAT
1427	chr11_21415665	Chr11	21415725	Arabica	Set 2 Mundo Novo/Bourbon/Et39	Non-coding	[A/G]	TAGATTAAATTTTTTATTCAAATAAATTAAAGAAAATGACATGTGGAAACTGGTAATGAG[T/C]CATAGAGAAAATCCTTTTTTTTTTCAGGAATTTTGTAATGGCTGCAAATGGTTTACACAA
1428	chr11_21445999	Chr11	21446059	Robusta	Coding regions	Coding	[A/C]	TTGCCGTTTGGAATTAGACTGCATTATTTTGGACCCAAAGATATACGTTTGAAATATTTA[T/G]TTGCTCCAGCTCAAAGCATTCACGATTCTTCCTGTTCTGGTCAGAATACAGTGCCAAGCA
1429	chr11_21489914	Chr11	21489914	Arabica	Set 1 Ar8/Ar36B/Et39	Non-coding	[T/G]	TTGAAACTTTTGTGAGTAATTAACTATTTTCATTCAAAATCTTACTCCCTCTGTCCCATT[T/G]AAAGCATTATATTTTTTATTTTGGAATGTTCCAAAACAATTGTCATGTTAGAAAAGTCAA
1430	chr11_21516367	Chr11	21516427	Robusta	Coding regions	Coding	[T/G]	TTCTTTATAAGAATGAGAAGGATGAACCATGAAGAGAGTCTAAGAGGGTGAGTATCTAAA[T/G]TTGTACCCTTGATCACAAGGTTATGTGGGATTCTTCAGCTTGATCAAGGAAAAACTTACA
1431	chr11_21558766	Chr11	21558766	Arabica	Set 1 Ar8/Ar36B/Et39	Non-coding	[T/C]	TTACCACAATAGCTGCACTCTTTCAATTTATCTAGATTGTTTTTTGACCTCTTCTTCCCG[A/G]ATCCGTAATGCTCATCCAGGACCCGTATATACCTCTTTGACAAATCAATGTAATGCCGCC
1432	chr11_21665609	Chr11	21665669	Robusta	Non-coding regions	Non-Coding	[T/C]	TTGTGAAGAACTTTTGCTTGTCGTCTATTGATTTAGGTGAATTTCCTATAGGGAAAAAAT[T/C]GAGTGAAGAATGTAACAATAAACATGTTCATAAATAAAAGCTGAAATCCAACTTGAATAC
1433	chr11_21883447	Chr11	21883507	Robusta	Coding regions	Coding	[A/G]	AAAGGAAAAACTGCTTTACATCTTTTGGCTGCAAAACCAGAGTCCTTCAGGAGTGTTTCT[A/G]CCTACACGCTCAACGATCTTGGGAGGAAGTCCCTCATTCCTGTGCATATACTCCGAGCTA
1434	chr11_21915770	Chr11	21915830	Arabica	Set 2 Mundo Novo/Bourbon/Et39	Non-coding	[T/A]	ATGTATCTATCTCATTCATTTTCCGTGCCGGAACATTTTCCCTCGTACTAAACTGTTGTG[A/T]GTAAGGGTGCATACCAATCGAGTAGTTTGAATCGAGCTCGCAAAAGTAGCTTGATTAGCT
1435	chr11_21937788	Chr11	21937788	Arabica	Set 1 Ar8/Ar36B/Et39	Non-coding	[T/A]	ACAGACTTCAAGTAGCTTCCTTAATTTCTAAAACATGGATAATTTCAATGGCTTGGTCAT[A/T]ATGTCAGCAATTTGATCTTTACTTTTGTAGTAAAGAAAATCAATTATTCCATCTCTTATT
1436	chr11_21954358	Chr11	21954418	Arabica	Set 2 Mundo Novo/Bourbon/Et39	Non-coding	[C/G]	ACAGCTCTAGCTGCACTCTAGCAACTTCGAGCTTCGGCAGTTTGTAGTTGATCATATTGA[C/G]GCTTCTTGATAAACATATCTTCTTCTACCCTCTTAACCCTGGAAGAGATACTTCCAAAAA
1437	chr11_21962719	Chr11	21962779	Robusta	Coding regions	Coding	[A/C]	ATTAATAGTGCAGAAAGTTGTGATTACCGACTACACACCCCTTGTGGTGTTCTTCTTTAT[A/C]TATGGTCTGATAGCCCTTGTGCTCATGGAAACATCATATGTGATATTCGACTATAAGTAT
1438	chr11_21971174	Chr11	21971234	Robusta	Non-coding regions	Non-Coding	[A/C]	CTTATAAATTCAACTAAAAGTTCTTGGGAAGCCAATGCCTTGAAGCAGAACTACCCTGCT[T/G]GTAAACTGACGCCCACAAAATATTAAGTGCTTTCATTCTTATGATTTCCACTACATACCT
1439	chr11_21994233	Chr11	21994293	Arabica	Set 2 Mundo Novo/Bourbon/Et39	Coding	[T/C]	TTAAGCCTTGCCACATTGTGAGTCCATCCTGCCTTTGTTTTCTTTCATTTGAAGCATATG[T/C]AGTTACTGATAAATCTCTTCCACATGAATGTTTCTTATAACAATTTTGTTGGGGTTATCC
1440	chr11_22103172	Chr11	22103232	Robusta	Non-coding regions	Non-Coding	[T/C]	TGGCAAACGTAATGAAAAAGGAAAAACTGCTTTACATCTTTTGGCTGCAAAAACAGAGTC[T/C]TTCAGGAGTGGTTCTGCCTACACGCTCAACGATCTTGGGAGGAAGTCCCTCATTCCTCTG
1441	chr11_22189280	Chr11	22189340	Robusta	Non-coding regions	Non-Coding	[A/C]	ATCAAACAGGTTTGGCAATTGGCATATTGGAGTCGTATCCTGATCTTGCTGGCAAACGTA[A/C]TGAAAAAGGAAAAACTGCTTTACATCTTTTGGCTGCAAAACCAGAGTCCTTCAGGAGTGT
1442	chr11_222012	Chr11	222072	Robusta	Non-coding regions	Non-Coding	[T/A]	GATCTATGGAAGTTTCTCTAAGCCTGATAATCCAGAATTTTAAGGAATAAATTTTTCTAA[A/T]GCCACTTGAAACTCCAAGGGCTTAATCCAATGCCTAAGAGATTTCTTCTCACATTGGAGG
1443	chr11_22274410	Chr11	22274410	Arabica	Set 1 Ar8/Ar36B/Et39	Non-coding	[A/G]	GAGAACCTCTTCTCCATCCAGAACTCCTGTCAGTGTAATGGTTTTTCTTTTAATGCCTCA[A/G]ATAAGGCATGCAAAGACATTTCCGTCATTTGGCCAGGATTCCCAGTCTGTTCATCTTGTT
1444	chr11_22374000	Chr11	22374060	Robusta	Coding regions	Coding	[A/G]	TTCTAGATCAAGTGAGTGTGTGAGAGACGGTGAAGAAGTAATGCTCTCCTTCGAAGGACC[A/G]GGAGAGACTTCTTGGGTGGATATGTTGGAGGCAACTTGACTGCTCACCTCAGAATCCTCT
1445	chr11_22444477	Chr11	22444537	Robusta	Non-coding regions	Non-Coding	[C/G]	ACATAAGTTACAAAAGCAAGACATAAATCCCATAAGTTACACATTTAAATGTTTCAATTT[C/G]TAACTGAAAATTTATTTAAAGAATTTGTAATTTATTTTATTTGAATTCAAAATAAATATG
1446	chr11_22464571	Chr11	22464631	Robusta	Coding regions	Coding	[A/G]	ACCCTTGGTGATGGATTTCCCAATAAAGTTTACTTCAATGGGGATGAGTGTTCACTCCCT[A/G]CAATGCTTCCGTTTTTCATCAGTATCTACTAAAATCAGCATACTTCTGAGTTTGTTAGTT
1447	chr11_22535077	Chr11	22535137	Robusta	Non-coding regions	Non-Coding	[A/G]	TATGTAATTTTCAATTTCCTTCTGATATGGTGGCGGCGGTTAAATATTTTTGCAGGCCTT[A/G]GTCAAGTCAACTAATAGGTTGAGAGATGCTTTGCTTCCCAGGGAAGAGCCAAAGTTGGCA
1448	chr11_22573093	Chr11	22573093	Arabica	Set 1 Ar8/Ar36B/Et39	Non-coding	[T/A]	AGGAGGACAAAGTGGATTTGACCCCCTAGTTCAAGGGCCAAAGTGTTGCTAACCGTAGAT[A/T]TTATATTAAGAAAAGGCCAAATGCTTTTAGGCTTTTGTCCTGTTGAATTCTATAGTAGGG
1449	chr11_22591717	Chr11	22591777	Robusta	Coding regions	Coding	[A/G]	TAGAGTTTGGAAGCCTTGGCATGGGCAAGTAACATGTTATGCATTGCAATCAGGGGCTCA[A/G]TATCTGAATTACCAGCTGAGCAGTTGCCAAAAGGAGGGGAGCAATGACCTGGAGGATGTT
1450	chr11_22651602	Chr11	22651662	Robusta	Non-coding regions	Non-Coding	[A/G]	GCTAATTTGACCACCAGATTGTATCAGTGAATGAATTTACCTATTTTCTGATGATTCATA[A/G]CTGTTATGAACATTAAGTAGGTGTCTTATATTCATTATATAAGAGATGGCAAATTTGTCA
1451	chr11_2268707	Chr11	2268767	Robusta	Non-coding regions	Non-Coding	[T/C]	ATAAAATGAAACACTGAGAATCAGTTTGAAAAAATGGTAGAATGAAAAATGGAAAAAAGA[A/G]TGTCAGAAATTAAGATGATGAACTATACAACGAGAGACCTTGATTCAGCTGGTTGCCTTT
1452	chr11_22699594	Chr11	22699654	Robusta	Coding regions	Coding	[T/C]	GATACTCACATAAAGGAAGCTTTTAAACCAATGACCCTCGGCTTCCAGGATATTTTGAGC[T/C]AACACAAACAAAAGAAAAGCTGAAATATGGAACCGCTCCACTGCATCTGGTAAGACACAA
1453	chr11_22768104	Chr11	22768104	Arabica	Set 1 Ar8/Ar36B/Et39	Non-coding	[T/C]	AACTTAGGCAATCCGTCTATAAAGTCTATTGAGATGCTTTCCCAAACACGTCCCGATTCA[T/C]AACATCACTTAACTTATGGCTCTCATAAGCCAATCGAATGACCGTCTTACATAAGAACAC
1454	chr11_22920757	Chr11	22920817	Arabica	Set 2 Mundo Novo/Bourbon/Et39	Non-coding	[A/G]	AATTCCAAACTACCAAGTCCAAGATATTTGACAAATATTTATTTACTTTGGTGTTTCTTG[T/C]CAAGCGTTCTCATATTTAGTTTAATTAGAAAAAAATTGATTTTTGTGGAGATGTGAATCA
1455	chr11_23040312	Chr11	23040312	Arabica	Set 1 Ar8/Ar36B/Et39	Coding	[T/A]	AGACTCTTTAGACATTGATATCACTTACTACAGAAGCAAGGACCCAATGGCCCCAAGAAT[A/T]TATGAAGACATACTTGAAGAGATAGAGCAAATGGCAGTGTTTAAGTATGGAGGACTGCCA
1456	chr11_23102707	Chr11	23102767	Robusta	Coding regions	Coding	[A/C]	AGGTGAATCCGGAAGAACAAGAGGTCCATGGTTTTCCAGAGAAAGCATCTTCTCATCCAA[A/C]GGTAATGGTGTGAAATCCACACTCAAGAGGAGATCTCTTATTTCATCAGAAAGATCGAGC
1457	chr11_23350769	Chr11	23350769	Arabica	Set 1 Ar8/Ar36B/Et39	Non-coding	[T/C]	TGCTCCGGGAGTATCTTCTATGATTCTATCCCTATCCATCAATTTGATAATTTTTTTCTT[T/C]TTCCTAAACTTTTTTTTAATCCCCAAAAATAATTAAGAAAAAAAAACGAAAATCCTTGGA
1458	chr11_23372544	Chr11	23372604	Robusta	Coding regions	Coding	[A/C]	CATCTAGATTATATCAATCTTTTGAGCAAACTGATTGTATGATGCTTGTAGAGTTAATTT[T/G]TATGACAGAGTATTGTTGTCTTGTAAAGAACTTGTTTCTCTGGCGCCAATAGGTCAACCA
1459	chr11_23480624	Chr11	23480684	Robusta	Non-coding regions	Non-Coding	[T/G]	AAATCCATTAGTCTAGGATGCATATTTTTAAAGACCTACATAAGCAGCTCAAGATCCAAT[A/C]CAAGCCCAACACAAGAAAGTTTTGCATTCAACTTCACTTGCAATATGCCAGGTGATGCAG
1460	chr11_23492618	Chr11	23492678	Robusta	Coding regions	Coding	[T/A]	CTGTAGAAAACATTTTGTTCCACTCTTCATCAATAAAGGAAACACGAAGAAAATTGTCTA[A/T]GTCCTCTGAAAAGTTGCGCAATACACGATTAGATACATTGACCTCTGGACCACAGAAATA
1461	chr11_23556770	Chr11	23556830	Robusta	Coding regions	Coding	[T/C]	AAGAGTTGCAACATAAACCATACAAAAGATCTCAAAAAGGTATTTACCTCTTTCCTTTCT[A/G]GGGGAAGACAACACAGTCCATCATATGATGTAATGCTGGCAGATTAACAGCTTTTAGAAT
1462	chr11_23620549	Chr11	23620609	Robusta	Coding regions	Coding	[T/C]	CCCACTTTCCTGATTAACACAGTTCATGTTTATCCGGGTCTGGAACCTCACACTAGGTGG[T/C]TCATCTGGATACTCCTTCCCACAGAATAACTTCAACTGGTAGATACGCCCTTCATGTACA
1463	chr11_23668135	Chr11	23668195	Robusta	Non-coding regions	Non-Coding	[T/C]	GAAAAGGGACATGGACTTCGCCATGTGCTTTGAATATAGTAAACACAACTCTTACCAATT[T/C]GTCTAGACATTATCCGTCTCCACTTGTCTACCAATTAGAAAATTTGGCAAGTCATAGAAC
1464	chr11_23697129	Chr11	23697189	Robusta	Coding regions	Coding	[A/G]	TGTGTATGAGCAGAATTATATGGGGGAGAAGGCTTGTGAAACATTTGTGGAAGCGAGGAG[A/G]GGGAATTTTGAACCAACAGATTTCTTGTTATCGAGTGTGCTTAGTGCTTGTGCTGGGCTG
1465	chr11_23788667	Chr11	23788727	Arabica	Set 2 Mundo Novo/Bourbon/Et39	Non-coding	[A/G]	TGATGACATCCTTGTTCAAATACTCGAAAAACTTCCAGCAAAACCACTATTGAGATTCAA[A/G]AGTGTTTCAAAAAGTTGGTACAGCATAATTGAAGATCAAGAATTTGCCGATGGTTTTCGC
1466	chr11_23943460	Chr11	23943520	Robusta	Coding regions	Coding	[T/C]	GCGGGAATAATAGAAAACACATCGGCCATAGGAAAACAGAAGTACACACAACACCAAAAT[T/C]CAAAAACCCTAAATACAGAAAAAAATGAAACGGTTTCTCTGCCCTTTGTATCCACTATAA
1467	chr11_23978067	Chr11	23978127	Robusta	Non-coding regions	Non-Coding	[T/C]	GAGAAAGAGGAAAACAAAAGAGAACAGCCAGGGCCTGGAAGTGATTTAGGTTGGCTCTGA[T/C]TATGTTTCTCGACTCGGAGAGAATTTTCAGAGGCTGATGGTTTCAGAAGAAGCAGCCATG
1468	chr11_24021049	Chr11	24021109	Arabica	Set 2 Mundo Novo/Bourbon/Et39	Non-coding	[A/C]	GTGTAACAATAGAACAACAGTGAGTAACATTAGAACAATATTTTTGTGGGTCCCACACGG[A/C]GTGAAAATCGAGTTACAAGACGTGATCTGAGCAGCACAAATTTTTGAGCCCTCATCCAAG
1469	chr11_24352334	Chr11	24352394	Robusta	Coding regions	Coding	[T/C]	TGAAGGTATTGTCACTAGGAGGCCTTTGGTATTGCAACTTCATAAGATAGAAGGGCAGTC[T/C]GAATATGCTGAATTTCTCCATGCACCAAAGAAGAGATTTAATGACTTTGGTAAACCCAAA
1470	chr11_24490368	Chr11	24490428	Arabica	Set 2 Mundo Novo/Bourbon/Et39	Non-coding	[A/G]	TACAAATGTCGACTTTCGCGTAAAATGGTACTTGAATTAAGAGTATGAAAAGCAACTTGA[A/G]TATGTGAAATATTGAGTAACCGGTGATCTTCATTTAAAAATGTCGATTTTCGCGTCAAAA
1471	chr11_2453706	Chr11	2453766	Arabica	Set 2 Mundo Novo/Bourbon/Et39	Non-coding	[A/C]	GGGTTTTTTGAATGAAAAATGGAGTCGCCACTTGATATAGAGTTAAGGTGTACCAAGTCA[A/C]CAAAAATTGAATTTTAAAGAAAAAAAAGGTAGAAAACCCTTTTTAAATGACTCCAAGTCT
1472	chr11_24544732	Chr11	24544792	Robusta	Non-coding regions	Non-Coding	[A/C]	TTTACCCTCCTGCCAGCACAATGAGTCGCTACTATGAGGCCGATATAGAAATTGACCAGT[A/C]TATTGTACCCAAAAATACTCTAGTACTTGTTAATCTTTGGGCTATTGGTAGAGATTCGAG
1473	chr11_24565635	Chr11	24565695	Arabica	Set 2 Mundo Novo/Bourbon/Et39	Coding	[A/G]	TGGTTGTTTATCGCGTGCATGACAACTATAACTAATCTATTGCTAAATGTTGGAATTATT[T/C]CTGCATCAATGATCAGTGCATGAACCATTTCTGATGTGTACCCTTGGCTAGAGTTTCTCT
1474	chr11_24604992	Chr11	24605052	Robusta	Coding regions	Coding	[T/C]	ATTGAATAGACTTCCTCAAGAAAACAATTTTCCCAGGAAGTTGACAAAGTTGACTTTGTC[A/G]AAGACTTTCTTGCCTTGGAATCAGATGTCTGTACTAGGAAAGCTTGAGAATCTTGAGGTT
1475	chr11_24638341	Chr11	24638401	Robusta	Non-coding regions	Non-Coding	[G/C]	AGTGTGAGCAAGCTGCATAATGGTCAAAATATTCTGTTGTTACCTGGCATAAACTTGATT[C/G]TGGTGCCCATATGTTTTATCCTAAAATGGGATGCATTTTGTGGAAAGGTAACCCTATATA
1476	chr11_24667071	Chr11	24667131	Robusta	Coding regions	Coding	[T/G]	AAAATTATAATTCCTCTGATATTAGTGGTCCATCATGAGTGCTTTGATTGCGTTTCAGAG[T/G]ATCAATCTGCTAATTTCTTCATTTGATATACTGGGAATCTTTGGTTGAATTTTCTTGATC
1477	chr11_24684193	Chr11	24684193	Arabica	Set 1 Ar8/Ar36B/Et39	Coding	[T/G]	CAGCAGTAGTAAAAGATGGAAGGTGGGTAGGTCAATTTACACCTTCAAGGTATTGCACAT[T/G]GCAATTCAGATCTCACAAAAATTAGTCAATCATCACTATAGTTTAAACTTTTTGTATTTC
1478	chr11_24732558	Chr11	24732618	Robusta	Coding regions	Coding	[A/T]	GGATATCCCATCCCTGAACAGGCCTACTATGTTCTAGTTTTCACTCATTTGAAATTCTTA[A/T]ATGTGAAAAATTAACAAATTTTCTGATACAACCGATAAGACAATGCAAGGGGAAGAAAAG
1479	chr11_24735662	Chr11	24735722	Robusta	Non-coding regions	Non-Coding	[A/G]	TTAAAACTAATGCATGTTTATTGAACTCTATCAATGCTTTTAATTAATTTGTCCAATGCT[T/C]CTCGGTTGAGCTACAGAAGTTGAAACGTCACCACGGTGCATGGGAAGTACTTGTCAGATT
1480	chr11_25057587	Chr11	25057647	Arabica	Set 2 Mundo Novo/Bourbon/Et39	Non-coding	[A/G]	ACATATCCTGATGGGGTATTGGAGGATATTCCAGTTCAACTTGATAAATTGGTTTTTCCT[A/G]CAGATTTGTGTTAGATATAGATGATGATTTTTTTTTCACCCTCAATTTTGTTAGGCAGGC
1481	chr11_25059879	Chr11	25059939	Arabica	Set 2 Mundo Novo/Bourbon/Et39	Non-coding	[A/G]	TATTTGAAAAAAAAAACAAAGGAAAGAAGAAGGAGAAAGAAAAGAAAAGAAGCACACCCA[A/G]AATGGAAAAAAATGAAGAGAAAAAAAATAAAAGAGAGAAAACAAAGAAAAAAGGAAAAAA
1482	chr11_25129696	Chr11	25129756	Robusta	Coding regions	Coding	[T/C]	CTGCCTTCCCCGAAATAGTCCCAAGATTTTTCGAATCCCAGATGGGATTAATGAGTGGAC[T/C]GTGACTTTGTTTGGTTCTAGCAATGGATTGCTTTGTTTTTCTGCTTATAGTTTAAATAAG
1483	chr11_25209019	Chr11	25209019	Arabica	Set 1 Ar8/Ar36B/Et39	Coding	[T/C]	AAAAACCACTTGGGAAAAATGCATTCCCTAGATGCGTTTTTCACCATTTGGGAAGAGACT[T/C]AAAAACCACCACCCTTTGGGAAGTTAGTTTAAAAACTCCCACTTTTTGGGAATTTACTCT
1484	chr11_2522941	Chr11	2523001	Arabica	Set 2 Mundo Novo/Bourbon/Et39	Non-coding	[T/C]	CTTCCAACACTACCAAAACCCCTTATATAATCTTATATACAACATATACCAACTATACAA[T/C]AAGTTTAAGCAGAAATCTATTAAACCCTAACTTGCATATATCATCCAAAATCATCACAAC
1485	chr11_25240608	Chr11	25240668	Robusta	Non-coding regions	Non-Coding	[T/C]	AATATCAATTTTTTAGTACTAAAAAAATAATTAAAACTGATCAGCTCAAATGAATACAAA[A/G]CTCAAGAATAGAAACGCAGCACCCATCATCCACTTGCCCATTCCTATAAACTCACAATAA
1486	chr11_25379972	Chr11	25380032	Robusta	Coding regions	Coding	[A/G]	AGGTAACATGTATTGCTGCCTCATTTTGGTACGGTAGAAGCAAGAATATATGCATGCACA[A/G]CCAGTAAAATAGGCTAATAAGCCATAAAGTGCCCCACTTGCTCCACAGGCTGCAGCCACC
1487	chr11_25441261	Chr11	25441321	Robusta	Non-coding regions	Non-Coding	[A/G]	GTTGTCCTACACTTCTATATTGCATAGTTATTGTATTTAGTTCTTTTCTCCCCTTTGCGG[A/G]TTCTACACCCTCTTTATTACATCATGAGGAATTTAAGTGGTTAGAGTTTTAGGCATAAAG
1488	chr11_25484429	Chr11	25484429	Arabica	Set 1 Ar8/Ar36B/Et39	Non-coding	[T/G]	CCAATGGATTAAAAACGAATGTATTTTTGCGCAAAATTAGATTCGGGATTTGAGAGTGTT[T/G]TCAATGTTCAATCACTCCTTAATCTTAGCCATGATTATGAGTTATGACATGGTACAACTT
1489	chr11_25500602	Chr11	25500662	Robusta	Coding regions	Coding	[A/G]	CTGTCTCGCTGCATCTTAAACTGCTACATTTTTCTTTGATGTCCCAAGTACTTGTCTAAA[T/C]TTGATGTCGTGAATTTGCACTGCTGAATCCTGAAACAAGAACGTTAAAAAAGTGAGCTCC
1490	chr11_25578927	Chr11	25578987	Robusta	Coding regions	Coding	[A/C]	TCTTCCAGAAAGAGAGCATAAGTGCGCACCCAGCCAGAGCAATCCCAAGCTAGAGAGAGA[A/C]ATAAGAATAGAAGAAACCAGGATCAACTTAGAACACTCAAAATTAATGAATCTATAGTCA
1491	chr11_25584325	Chr11	25584385	Robusta	Non-coding regions	Non-Coding	[A/G]	TGGAGCACATGAGCCACACAACTGGAACGATCAAAGAAGCCTGCACAAGAAGTAATCACT[A/G]CTGGCTTTCGATTTTGGAATCTTTTCTAGACGTCCGGTCGATAATTTAACATGCTTCTCT
1492	chr11_25654311	Chr11	25654371	Robusta	Non-coding regions	Non-Coding	[A/G]	AAAATTATGATTGATTAGTTTGGCGACATCTACTAGTCAATGAAAGACCGTAGCTTGTGT[A/G]CTCAAGAATTATTTTATTTACGAGGGCTATCGGGATTATATAGAGGATGAAACACTAAAA
1493	chr11_25692022	Chr11	25692082	Robusta	Coding regions	Coding	[T/C]	TGTTAGGGTGTCACTTGGACGTGACCCTAGAATTTCAGGTGCATCCTTAAGTGCTGCTGT[T/C]TTTGCTGGTCTTGCTCGTGCTGGTTGTCTGGCTTTTGATATGGGGCTTGCAACTACACCG
1494	chr11_2569733	Chr11	2569733	Arabica	Set 1 Ar8/Ar36B/Et39	Non-coding	[A/C]	TGCAAGCTGTCTCTCGCCGCGGGGGTTAGGTGGACAGTGCAGTAGGGGGTGGAGTCGCTA[T/G]AGATGACTGAGGACTTGCACCTTGACCAAGTCTCCACCCTTGATCCTAGGTTTCAAAAGG
1495	chr11_25797449	Chr11	25797509	Robusta	Non-coding regions	Non-Coding	[A/G]	TTATCAAATCATAAGTGGGGGCTAAAGCAGGAGTATCCTCTCGCAACCTGTAATTAAAGT[A/G]GGGGGAGAAAATTCTCCCGACCTCGCCCCCTTCCCTACCCAGCTGCTTCCAGCAGAGCGA
1496	chr11_25809148	Chr11	25809208	Robusta	Coding regions	Coding	[T/C]	TATTGCAGCAGAAATCATGTAGCGAATTATTCTGATGTCTAACAATTAGAATTGTAACAC[A/G]AATTGTGGAATGGAAGTGCTAGAAGAGAATCACTAGTTTCTCATCATGGGAAGTAACATC
1497	chr11_25874683	Chr11	25874743	Robusta	Coding regions	Coding	[A/G]	CGCAACAGGAAAGAAGAGTAAAATGGTTAACTCTCTGGAAACCAACATGAAGAAAAAAGA[T/C]AAGGTTACTGCAACTAACCTAAAACATTTCACACCCTTACTTATTGCAGTTCATGGAATC
1498	chr11_25971762	Chr11	25971822	Robusta	Coding regions	Coding	[A/G]	TGAGGCTACCCGAATCCTTAGGGAAATCAAGCTCCTTAGGCTGCTTCGTCACCCAGATAT[T/C]GTAGAAATTAAGCATATAATGTTGCCTCCTTGTCGAAGGGAGTTCAAGGATATATTTGTG
1499	chr11_2598886	Chr11	2598886	Arabica	Set 1 Ar8/Ar36B/Et39	Non-coding	[T/C]	TAAAACTAGACTGTAACATCTATACCCCTTTTGCGCTCGTGCGTATCCTAAGAAAATACA[T/C]TTAATGGCACGAGAATCTAATTTATCCACCCTGAGAGCAAGCTGATAAACAAAACACACA
1500	chr11_26042279	Chr11	26042339	Robusta	Non-coding regions	Non-Coding	[A/G]	GTAAAGGCAAACAGAAGATTACAAGGGAATGGAGGAGAGAACAGGCAGAGGGAACCAACA[A/G]CAAAAGGATGCAGACTAGCTTCTTCCCTTAATAGACACTTTTAATCCTGTCTGGGACAAG
1501	chr11_26091150	Chr11	26091210	Robusta	Coding regions	Coding	[T/A]	GTGGTGATGGTGGTGTTGGAGTCGCTGGTGGATTGTTTCCGGCACCCGTTGGCGGTGGAT[A/T]ACACGGATATGGGCACTCTTGGGCCACTGACCTTGCCGAAAAATGAAGAACTGTTGAGAC
1502	chr11_26115036	Chr11	26115096	Robusta	Non-coding regions	Non-Coding	[T/C]	TCTTGATCTTGCTTCTTGCAATGATTCCTACCATAACCAAAAGTTCCATCTATACTCAAT[A/G]ATGCCAACCCCATAAGGTGGGACACGTAATCCAAGCAAACTCTCTAACTTTACACCAGAG
1503	chr11_26178891	Chr11	26178951	Robusta	Coding regions	Coding	[T/C]	TTATACACGGTCAGTTTCTTAAGAGTTGAGGGAAAAGCAAATGTGTGAAATTGATTCTGC[A/G]TCCAACTGCAAGACGCTAGACCTTCATAACCGAGAGTATACAATGTTAGTGCCTGGAGAT
1504	chr11_2622199	Chr11	2622199	Arabica	Set 1 Ar8/Ar36B/Et39	Non-coding	[A/G]	CTTGTACCTGCGCATAACCTTCTTATTGCAGGTATTTGTTTCACGCCCAAGTGGTGAAAA[A/G]CATTCGACTGTGCTATTCCCAGGATGCCCTGACTTATCCAAGTAAGCAGCATATTGAATA
1505	chr11_26228878	Chr11	26228938	Robusta	Non-coding regions	Non-Coding	[T/C]	AAGAATAGCAGCAGAAGAAGAAAATAGAAAAAGAAAAGTTATTGGTGCTGAATTATCAAC[A/G]TTGGAATTCAGTCTATCTCAAGCCTAAGAATTTGAACCTGTAAAGTGATTGTAAAGCTTA
1506	chr11_26238046	Chr11	26238106	Robusta	Genes of interest	Coding	[T/C]	TCTAATCAATAGCATTGCCACAGGTGAAACTTCATCAGCCTTAGAACATCACCAACCCTT[T/C]CCACTTGATCATGATCAAATAAAATCTTCGAGTGCAAGTGATCATTACCAGGCGTCCGAT
1507	chr11_26238118	Chr11	26238178	Robusta	Genes of interest	Coding	[A/G]	TGATCAAATAAAATCTTCGAGTGCAAGTGATCATTACCAGGCGTCCGATGCTGGAGACGG[T/C]ATCAATGACGATGATGATTCAAGTTCCTTATTGCCCGATCTGAATGTGGATATGGCATCC
1508	chr11_26244600	Chr11	26244660	Robusta	Coding regions	Coding	[T/A]	AGAAACTAAGAATTTGAAGAATTTGACAAGTGATAATGGAAGGAAAAAATCAAATGTAAT[A/T]ATACTATGCAGTAAGATATGATACCAAAATATCTACACATTTTTTGAGATGTGGGCTTTA
1509	chr11_26292661	Chr11	26292721	Robusta	Non-coding regions	Non-Coding	[T/C]	ACCGTCGCCGCCACAGTCTCTTTTGAATGCAGCAGAGACCCTATCGAATTCAGGCTACAA[T/C]GCCATGTCCCTCACTTTAAATCTCCTCCTTGATCAACCCCGTTTCATCAGCTTTCCATCT
1510	chr11_26321735	Chr11	26321795	Robusta	Coding regions	Coding	[A/C]	CAATTTCAGGGCATTTCAAGGTCTATGCATCAATGAATTTAGAGGCCTTCAATTTGATCA[T/G]CAGCAGCCATTTGACATCCAATCTGGTGAACAAGTGAGTGAATTCTCTTTGCTATATTGT
1511	chr11_26378197	Chr11	26378197	Arabica	Set 1 Ar8/Ar36B/Et39	Non-coding	[A/G]	CCACACCAATTTGATGTTAATTGATCTCAATTGACTTTGGCTTCTTCATGTTTAGTTAAT[T/C]AATTAGTTTTCCACCGTTTCATTAGGCATCAGATTGTCAAATCCAAGATGAGCAATGTTC
1512	chr11_26405971	Chr11	26406031	Robusta	Coding regions	Coding	[T/C]	CCTTCCCTGTGTTGACCAGGCAACGACAAATCAGACTCTGTTTAAAAGTAAACAAGTTGT[T/C]GGTGATATTGTAAATATAGTCAATGCATTTGTAGACTCCTATGCAAATTCAAATCCTCCT
1513	chr11_26425272	Chr11	26425332	Robusta	Non-coding regions	Non-Coding	[T/C]	TTGACTGCTGATCGCTCTCCACCAAGCTTATTTAATATATTCTTCAAGTTGATTAGTTAG[T/C]TTTTAGGCAGAGTTCGTTTACTTTTGCGTCTCTTCTTTAATTAGATAATGTGCAAAGTGG
1514	chr11_26554502	Chr11	26554562	Robusta	Coding regions	Coding	[T/C]	ATTATTTTTGTATAAAAAATATGAAATTCAAGCTTCAAATGGGTAAGAATGACTTGAAAA[A/G]TATATAGGGCCAAACTCATGAAGGAAAAGCTCAAACCTGAAGAGTAACATAGAACTTCAG
1515	chr11_26594978	Chr11	26595038	Robusta	Non-coding regions	Non-Coding	[A/G]	ACTGTTTCTTTAGCGGACTGCGTCCCATCCGCAGAAAAGAGTATCGCCTGCGCATTTTGA[T/C]TTGGATGGTCAAGTGAATGGCAAATTTTGATTTCTATCAAAAGGTAGAGTCCAAGTGTTT
1516	chr11_2661916	Chr11	2661976	Arabica	Set 2 Mundo Novo/Bourbon/Et39	Non-coding	[A/G]	GAAGGACTTAGGAAGAGAATTTTGGAAGAGGCACATCGATTTAAGTTTACGGTACATCTT[A/G]GAGGGAATAAAATATACCAGAACTTGAAAAGTATTTATTGGTGGAAAAGCATGAAGAAGG
1517	chr11_26695623	Chr11	26695683	Robusta	Non-coding regions	Non-Coding	[T/A]	TGACCAGAACATCAAATAAAGGTTGAAAATCTTTTTTGAGAAACTACTCAAATCATAATT[A/T]GTTGACAAACTTAAGTATGAAGTGACTATTATTTTGGAGGACTTGAAATTTTCATAAAAT
1518	chr11_26716730	Chr11	26716790	Robusta	Coding regions	Coding	[A/G]	TTCCTGCTTTGTCCTCATTGTTCGATGTAATACCCAGGTCCATGCGTTCAAGAATATCAA[A/G]AGGCCAATACCAAACGCTGTCCAAAAAGTTACCAACCACTTTGGCATGGGATTGGGGAAT
1519	chr11_26781123	Chr11	26781183	Robusta	Coding regions	Coding	[A/G]	CCAGCTCGCAGACATCTCCACGGAGTCCTTCCCAATTTTAATGGTAGCCCTCGTCGCCAA[T/C]TGTGTAGGCTACATCCGTTCAATCCTCATCGGAGCTTTCCAAGCCTTTGGCCTTTCTCTA
1520	chr11_2680508	Chr11	2680568	Robusta	Non-coding regions	Non-Coding	[T/C]	CAGATGTCATCAATTTTTGGTAAGCATAAATTTGAAGCAAAGAAAAACTAACCTTACCCT[T/C]ATTTCTTGGTTTTTTGAAATATTTAGTTATGTCACTATAAGGGCATTTTGGGGTTATAGA
1521	chr11_26982101	Chr11	26982161	Robusta	Coding regions	Coding	[T/C]	ACTATTTCCATATCACTGGAGTTTCTATATTCTGATTCTGTAAGGAGGATACGCTGATAA[T/C]GAGTCCAGACAAAAATAATTTGTACCTCAACTGATCGTTCATAACCATTGTCTGATTTAT
1522	chr11_27061360	Chr11	27061420	Robusta	Coding regions	Coding	[T/C]	TCGATGGCGAATTTGCCGCCGATAAAGGTTCACTCGGAGGAGGGGATTAATCAAAAAGGG[A/G]TGGTGGGGTTGGGAATTGAGGAGCAGTTTTCTCAATTGAATGTTGGGGTTGGGTTGAATA
1523	chr11_27147121	Chr11	27147181	Robusta	Coding regions	Coding	[T/C]	ACTCACTTTCATCACTGGAAAAGCCTTCTTGAAAGGACAGTTGATTGTCTCTCAAAGACA[A/G]CTGATCAATTCTAGGAGGGCCATTAATTGCCTGGCCACTGTAGTTCCTTTGCTGCTGTGA
1524	chr11_27151909	Chr11	27151969	Robusta	Non-coding regions	Non-Coding	[T/G]	TTTGTTTACTTCTAATTATTTATTTTTGAGAAAAATAGATAGAAAAAGAGAACCAAAGAG[A/C]GTATAGATCAATTTTGTGTGGCAGGTCGTAGGAAAGAGAACAATCACCGACCACTTGATT
1525	chr11_27257464	Chr11	27257524	Robusta	Non-coding regions	Non-Coding	[T/C]	GTGGAGAAAGTTAGACAAGAAGGGATTTTTGGAGGAATAGGAAAGGAAAGGAAAGGGTTG[T/C]AGAGTTTAAGGGGAATGGCGGGTTCGAAGATGGAGGGGCCATCGGCTCCGGCGTTGAGGA
1526	chr11_27258760	Chr11	27258820	Robusta	Coding regions	Coding	[A/G]	GAATTAATCAAAAGCTTTAAAGTCAGTTTGATGTTCTATCTTCCTTCTTGTTGTTTTTTC[T/C]AAACCCATTAGCATTTTGCATCATAAAAATGTCAAAGCATAGGTCTAGTGACCTAATTCT
1527	chr11_27323392	Chr11	27323452	Robusta	Non-coding regions	Non-Coding	[T/C]	ATATCTTTTATCTTTTGATATGAAAATATCTAAAACTTTTTTCTTCGAAAGGAACAAAAT[A/G]GCTAAAAACCTATTTTAGGAACCTTCCATTTTCCAAGTGTGACTATAGAAGCCAATGGCA
1528	chr11_27367855	Chr11	27367915	Robusta	Coding regions	Coding	[T/C]	CAAGGTTCTATCTTTCACTATGTATGAGTTTCACGTTTCAGAGTCTGGAGCATTGATCAT[A/G]GACCTTATAGCATTGTCCATAGATGAGTGTCTGGTTTGTGGCATTGTCCTGTTTGCCTAT
1529	chr11_27387962	Chr11	27388022	Robusta	Non-coding regions	Non-Coding	[A/C]	CCACATAGTTAAGTCTTTCGGAAAGACCTCACACTTGTCTGTAAATATTTGTTTCATCGT[A/C]AAATAGGAATATTCTTATTGATATCTTAAGATAAGAACACTCAAGATTATCTTAATGGTT
1530	chr11_27431542	Chr11	27431602	Robusta	Coding regions	Coding	[T/A]	ATTTTTTCTTATGTAATGGATAATGGGAAGATAGATTAGAATAATATTAGTCTCATAAAA[A/T]AAATTTCTGCGAGTTATCCCACTACTAGCTAGTAATAGGGTTAAGAACTATATTATAAAG
1531	chr11_27466629	Chr11	27466689	Robusta	Non-coding regions	Non-Coding	[A/G]	TTGGTTAGGACTGAGCGGGAGAGAGATATTGAGAGGGACGTGGCCTCTCAAGTATTTGTG[T/C]GCATTCTAAGGTGGAAGTGTTGGCCTTACCTGCTAGGTTTATTGCCCTAGCTGGAGGATC
1532	chr11_27526365	Chr11	27526425	Robusta	Coding regions	Coding	[A/C]	GTTTACACGTCCCAAACTAAAAGAAAAAAATTCTTTTGATTCGGTTACTCTAGGTATTAT[T/G]GCCCATTGAAGTTCTCAGATATAAAGCTGCAATATCACTCTGAGTTCTTCTTGCCAATCT
1533	chr11_27540080	Chr11	27540140	Robusta	Non-coding regions	Non-Coding	[T/A]	AAACTATGCATGATTATTAACTAATAATAAGTTCTGATCCTGTAAATGGTGCATGTATCA[A/T]ATGATTGTGCAATGACAAATTATTTGCATAAGAATGAATGCAAAATGATAGGTCTAGTTG
1534	chr11_27606852	Chr11	27606912	Robusta	Non-coding regions	Non-Coding	[A/C]	CTCCGAGGCTCTGGCATTTTTATTTTCCTTTTTCTTTCAATCACTCAACTCCAAAACCCT[T/G]AATCAAATACCCAGAAAATCCCCCAAGAATGTGCTTTTATCCCCGTAACAGAATATTAAA
1535	chr11_27618747	Chr11	27618807	Robusta	Coding regions	Coding	[T/A]	TGATTTGCCTTGAATTGTATCCACTCCTAGCAGTGTAATTTTTTCAATGATCCAACCTTT[A/T]TCCAATGCAAACTTGCCCTCTTGAACATCTGACCATACCTTTACTGTTGCATTTCCGGTT
1536	chr11_27720190	Chr11	27720250	Robusta	Non-coding regions	Non-Coding	[T/C]	CATGATCTCCGATCAGACCACAACATGATGATCTCCTTCATTTCTATATTACAGACAGAC[T/C]GACTCCAGACGTTAAATCGATACTAGAATTAGTTACTGGCTATAGATACATTGAAATTGG
1537	chr11_27746210	Chr11	27746270	Robusta	Coding regions	Coding	[G/C]	CCAGAACTGAACATATTTCTAATGGTGAGTTTGTGCATGAATACCGTAAGGATGAGTTAA[C/G]TGTTGAAGAACATAGTTGGAGAAATGACTACTCTAATGAAGAAAGTATTTTGAGGGAGAC
1538	chr11_27799170	Chr11	27799170	Arabica	Set 1 Ar8/Ar36B/Et39	Coding	[A/T]	GTACAAAAATTAAAGCTTCTATAAATACAGATACACCTAAAATATCGAAACTTATTGTCT[A/T]TGAATAAACAAAAATTGTTTCAATCTCTCGATTTCTACGGAAGGGAAAAAGAATTTCACG
1539	chr11_27815798	Chr11	27815858	Robusta	Coding regions	Coding	[A/G]	TCTTGAAGTAATCTCAATTGTTGGTATGCTTGGACTGGGCAAGACAACGTTAGCTAAAAA[A/G]GTTGTTAAGGATCCAATTGTTGATTATGAATTTATGATCAAGGCATTTGTTTACGTTTCA
1540	chr11_27902586	Chr11	27902646	Robusta	Coding regions	Coding	[A/C]	ACACAGGGTGTTGTGTTACCCTTTTATGTAACTCATTGTTTATGAAGGAATCGATGCCAT[T/G]GTTTATGGAATCGAAGTGCCAAAATTCACCTCACCCAAGGAACACATCATATAATTTGTA
1541	chr11_27970267	Chr11	27970327	Robusta	Non-coding regions	Non-Coding	[A/G]	CGGAAATGAGATGTCTCCTTACAGGTGGGAACGTATCTTAATAATTGTAGGGTTTGTCAT[A/G]TCATCATACGAGAACCCTTCATGTGCTGATGAGTGAATATCAAAAAGTTGAATCATTCTC
1542	chr11_27989896	Chr11	27989956	Robusta	Coding regions	Coding	[A/C]	AGCTGGAACAATAGCATAATTCTCAACCCCGCAAATTGTAGGCGAACCGACGACTGGAAC[A/C]AGCTTAATACTCAACATTGTATTTGTCAAATTCTTGACCACATAGCTCCAATCATAAGCA
1543	chr11_28051066	Chr11	28051126	Robusta	Genes of interest	Coding	[A/G]	TTGCTTCGTGGCCCTATTATGATAATACCCACCCTTCTGAGGTTTTGCCACCATTGGATC[A/G]GTTCCAAATTTATGGCGACGGCAGCGTCAAGGGTTTGTTCTATTATTCCTTGTTTGTGTG
1544	chr11_28072135	Chr11	28072195	Robusta	Non-coding regions	Non-Coding	[A/G]	CAATGTCTCTTATGGTGCTTTATTCGTCTTCTATATTTTGCCCTCTTTTGGTACGGAGGG[T/C]TCACTTTTTCCACCGTCAGGTCACTCTACGTGCAGACCCTTTTCTCTGTTTAAGCCTGCA
1545	chr11_28112432	Chr11	28112492	Robusta	Coding regions	Coding	[T/C]	TCCTCTTTAGCTCCATAACCTCCACTTCCAACTCCTTTAGAGCTTTAAGCTTGTTCTCAA[T/C]TTCAGCATCTTTTCTGAAGGTTTCTGTTTCTTTTGACTGAAGTCCACTAACTTGTTGCTT
1546	chr11_28122840	Chr11	28122900	Arabica	Set 2 Mundo Novo/Bourbon/Et39	Non-coding	[A/G]	AAGCACTATCTATCACCACCCATTTGAAGATGATCAGCCTCCACAGATAGATAGTGGAGC[T/C]AATGCAATGCACCAGGAGTTGCCTCCACCATTTACTTGACTTCTCTAGTAACTTGTCTTC
1547	chr11_28182185	Chr11	28182245	Arabica	Set 2 Mundo Novo/Bourbon/Et39	Non-coding	[T/C]	CCAACATCACAAGTAGGGCCGCAAACGAGTTAAGTCGAATCAAGTTTTGAGCTAATCGAG[T/C]CGAGTTTCGACTAAATTTTACTAAACTCGAGCTCGACGAGTCAGCAATTTTCAAGCTCGA
1548	chr11_28190501	Chr11	28190561	Robusta	Coding regions	Coding	[T/A]	ACTGGGAGTTTTAATAGGAGAATTCAGATGTGTGCTTAATGGAGATGGATGGATGTTATT[A/T]TCTAACTTGTGGAATAAGGATTTTTTTCTTGCAAAGCATGTGAATTATCAGTGGCATCCC
1549	chr11_28200398	Chr11	28200458	Robusta	Non-coding regions	Non-Coding	[T/C]	GATGTGAATTAAAGTAATGAAGGTCCCTTTCGACATGTAGCAACTACTATCAAAAGTCAA[T/C]AAATTGAAAGAGTAAAATTGATACTCGTTCAATGTACTATTGATATCTCCTAATGATAAA
1550	chr11_28301142	Chr11	28301202	Robusta	Coding regions	Coding	[T/G]	CATGCTTTTCTGTTTTATGCTATGGGACTTATTAAATTCGTGTTATGCTTCCAAGATTTA[A/C]ATTGTCCAACTAAAATTTTGATCATATTTATTGGCCACAGATGAAGAATCTACCACAGAC
1551	chr11_28303363	Chr11	28303423	Robusta	Non-coding regions	Non-Coding	[A/C]	AAATTTTATAACTAATTAGTCTAAATATGCTTCCAAGATCCACTGATTAACATGAAATTG[T/G]TCACATCCTTGCAGCATGTTCAGCCTGCTGTTTCTGCACTTCTTCCTGTATGGATGTAAC
1552	chr11_2831364	Chr11	2831424	Arabica	Set 2 Mundo Novo/Bourbon/Et39	Non-coding	[A/G]	ATTTCTAAATACATCATTTTTGTTGGACTTTATTTTTTTCGAGTACATTTGAACTTGATT[T/C]GGGACCCGTCGGACCCTAAGCACAAAACCTATTGAGTATATGGGTCGAATATGAAATTGG
1553	chr11_28466941	Chr11	28467001	Robusta	Coding regions	Coding	[T/A]	TGAAAATATACAAGACATAAAGATTGAAAGCAATCTTCATTGAAACCTTATTCTTGGAAC[A/T]CATTATAGCAACAGGGCATTAATCAACAGATGCTAATTAAATTCTTTTTTGCAAGACAAC
1554	chr11_28504050	Chr11	28504110	Robusta	Non-coding regions	Non-Coding	[T/C]	ACAAAACAACTACTGGAGAGTAGCAACAATTTTAGTTATCAATTACCGTCAACGAAAGGG[A/G]GTTCTTGACGCGAAGAAGTTACTATAGGCTGTAGCAAACTAGCAGCAGGAAATTTCAGTT
1555	chr11_28531361	Chr11	28531361	Arabica	Set 1 Ar8/Ar36B/Et39	Coding	[T/G]	ATTAGAACTAATATGTTATAACTTCTAGTGTGCAGTGCAACTTCTTTAAGAAAATGAACT[T/G]GATACTGAAACAGAGAATGTACTATATCCCTGTTATAATAAAGATCAAAGATCACATATT
1556	chr11_28560541	Chr11	28560601	Robusta	Coding regions	Coding	[A/G]	TGAATCCAATGATGCTGCAATTGTAGGGGCAGCAACTGAAAGGTCTGCAGCTTGCTGAAC[T/C]GTCCATTTACCGGTACCCTTCATGCCAGTTTTGTCCAGGACCTTGTCTACAAGATATCCG
1557	chr11_28627096	Chr11	28627156	Robusta	Non-coding regions	Non-Coding	[T/C]	ATGATGGCTGAAGCAGAGTTCTCAGTTATCTTTGAAACCCTTAATTAACATGGACCAGCC[T/C]ATGCTCCATAGACATGCTTCATTTCATGCAATTAGGCATGCCTCATAAATATTTGCTCAT
1558	chr11_28634472	Chr11	28634532	Robusta	Coding regions	Coding	[T/C]	TCTAGTTTGATATGTGTGATTGTTTTTATTTGTCTATTGTATGCTTATAGTTTTCTTTAC[A/G]AGCTGCAAGTGTAGACTTCTTATCAAAGATGCTCTGTGTTGTTCCAGTCAGTTCTCTGCG
1559	chr11_28699751	Chr11	28699811	Robusta	Coding regions	Coding	[A/G]	AACTTACAAGGAAGTCTATAATCTAATTCAACTGTAGTAGAATTTTAACATCCAAAAGCT[T/C]ATAAAACCTCGAGAAATGGAAACCTTTCCACTAGTTCCATGATAGCAGTATCAAAGCATG
1560	chr11_28739619	Chr11	28739679	Robusta	Non-coding regions	Non-Coding	[A/T]	TTTTCTTTATTTTCAGCTAACTGATCATGGCCAATTAAATTAACATCTTTACAACACAAA[A/T]GAAGCATAGTATTTTGTAAAATCTAGGGATTGTGGAAGTTTGAAAACTTTTGGACCATAT
1561	chr11_2879440	Chr11	2879500	Robusta	Coding regions	Coding	[T/C]	CGGTCTCCGTCTTTCTTTGGAAGACATCCTCTATCATCCCCCTCCTATCAACCCAATCAA[T/C]AGAGCCTACCAAAACCTTATCCCCAACTAGTACTCTCCTTTTTATCTTCTTCAATACAAC
1562	chr11_28815388	Chr11	28815448	Robusta	Coding regions	Coding	[A/G]	GCTACTGTTAGTCTGTTACTACGGTTGACTGAAGATACTATAACAGATATTCTGGACTCA[A/G]GATTTATCAGTTTATCTTTTCTCAATGAAGTCAAAAAATGCAGGTGAATTCTTTGATAAA
1563	chr11_28821016	Chr11	28821076	Robusta	Non-coding regions	Non-Coding	[T/C]	TCAGAATGCTTAGTTTCATTTAAAATCAGTAAATGAACAAGTTCATCTTATATTGAGTGT[A/G]CATAATGCTTACATTAGCCTCTTGATGGAACTTCAGCTTCCTTGATAATGCAGGAAAACT
1564	chr11_28928259	Chr11	28928319	Robusta	Non-coding regions	Non-Coding	[T/G]	ACACAATATTTAATTAGGAAGGCAATTTCATTGAATTGATGATGAAGAAGGGTTTAATTC[A/C]TCTACTAATCTTCCTTGTAAGATTCCGTGTTATATTTGAAGATGTATGTCCATTGGTCGG
1565	chr11_28987181	Chr11	28987241	Robusta	Coding regions	Coding	[T/C]	AATACAGGATGGAAATTTGTGAAGGTGTCAAAGGGCCGCTATTTAAGGTGTGTTGATTTG[T/C]TAAACACTGCTGATCTAAGGCTACATTTCCCAGTCCATTCTGTAAAAGTTATTGTCATAA
1566	chr11_29001078	Chr11	29001138	Robusta	Non-coding regions	Non-Coding	[T/C]	CTGCTCTTAAAACGTTTACATGCACGACTGTCTCACGGTATATCTGTGTTGTATAAATTA[A/G]AGAGTTGAATAAAAGAGCAATGTATTGGAAGGAAATGGCGTGGTCAACTCCTTGCTGCGT
1567	chr11_29140028	Chr11	29140088	Robusta	Non-coding regions	Non-Coding	[A/G]	TGCAAACACTGACGCTGGAATACGATCAGGATCATATCCTCTTGGTCGTTCCATTACTTG[A/G]ATAGGAGGAGAATGTGTTGGTGACAAGATTGGAATTACAAATTCATCAGTGACATCTGAT
1568	chr11_29163695	Chr11	29163755	Robusta	Coding regions	Coding	[A/G]	TTGTGGAGCTTGTAAGTTGGATTTGTGGTGAGAAAGTTGCTGATACTGTTTTCTTGGAGA[A/G]ATCTGGAGTCGTTTTTTCTTGACTAGCAAAAGTTCAATATTCTTAATTTAGCTCATTTAT
1569	chr11_29216287	Chr11	29216347	Robusta	Non-coding regions	Non-Coding	[A/G]	ACCCCATGTGGAGAAGCCTGCTGCAGTCAGCGAGCTGATAACAGAATTTGTTTGAACTTC[A/G]TGCAATCTGGGAGATAACTGTATCTTCATATGTGAGAAATTGTCCGACTGCTTTTGAGGC
1570	chr11_29236659	Chr11	29236719	Robusta	Coding regions	Coding	[G/C]	CTCGGCGAGGTATCGGAAATAGTCACCTTTCCTGTAACGAAATACAGTAGAAAATGGAAT[C/G]AGGCTTATCAGGAGATCAAATGTATGCTGTGATTAAAAACTCCTACGATCAAAGGCGATC
1571	chr11_29326981	Chr11	29327041	Robusta	Non-coding regions	Non-Coding	[A/G]	TTAGTGATATGCAATTGTTCAAGTTAAAGATGCGAAACTTTTTTAAACAGCATAAGCTTA[T/C]TTATTGGTTTGAACTTTCATTCAAAAAGACAACGATTCCGAAAAATTAACAACATATTCA
1572	chr11_29365508	Chr11	29365568	Robusta	Coding regions	Coding	[A/T]	TCATATATCCTTAGTTTCCATTCATGCAATATTCTTCAAGAATGGCTACAGCAAGCACAT[A/T]CAACTTCTAAAAACTCATATTGTTGTGAACTTAGCAATAAGTGCATATCCTCTTGCAGCA
1573	chr11_29395562	Chr11	29395622	Robusta	Non-coding regions	Non-Coding	[A/G]	GGTCAGGGTCTAATAACACCATTTAAGAGGAGATATCATAGGAACCCAACAAATCATGTA[T/C]CCGAATTTACCCCAACTTTCAGTTTTGGCACCCAAATTTGGCTGAAAAGGAATATCAGTA
1574	chr11_29441783	Chr11	29441843	Robusta	Coding regions	Coding	[C/G]	GCATAAAAATTTAGGAGTGCAGTGCCAATATAGGTAGATGACAAGAGTCCTCCTTTGATA[C/G]AGTAAGCATGAAGGGAAGAACCAATTATCAGAGCTCCATGGGATGCACAAGCTGTGAGCA
1575	chr11_29460317	Chr11	29460377	Robusta	Non-coding regions	Non-Coding	[A/G]	TAATCCATTGTCATTGTCATGGAAAATGTGTGAAACTTTCCAACTAGTGGAAGATTTTAC[T/C]AAGGGCCCCCTCCTAAGTGTATGGTGAGCTAAGTCTTTCATTATTAATTGATTACTCTGG
1576	chr11_29522103	Chr11	29522163	Robusta	Coding regions	Coding	[T/G]	ATGGCTTAGATGAAACTGCACAGAATTCTTGAAACCTGCATATGATCTGAAAGGACTCAA[T/G]ACCTCAGCAACTGAAAAGAAGCTACACTAAAGTCAGCATAAAAATTTGGTTATAATCAAA
1577	chr11_29546774	Chr11	29546834	Robusta	Non-coding regions	Non-Coding	[T/C]	TTTATTCAGATCCGCATTTGTCTTGGTTTGGCTGCAATTGAACCTGTTTTTCAAGAAATC[T/C]CAGTTCAATTTTCGCTGTCCAGAAGGTATTCTTGAAAAGATCTTAATGGGGTTGGTCCAA
1578	chr11_297110	Chr11	297170	Robusta	Non-coding regions	Non-Coding	[A/G]	GGAATGGGGACGAGAAAAAAGAAAAACTATGTACAACTTGACCAAATTCATCTAGAGTAG[T/C]AAGTAGTTGTCGCCAATTGATCAGGGTTCAGGCGGCAGAAGCAGAGGCAAATTTCATGCA
1579	chr11_29737831	Chr11	29737891	Robusta	Non-coding regions	Non-Coding	[T/C]	TTCGTTCACTTATTTCGCAAGTCATTAGCCACCCTTATTTCGTTCACTTCACAAAAGTAC[A/G]GTGGTCCTCAAAATAAATGCAAGGTAGGCTTTTTCGCAGCCCGTATGTTTTCATGATAGA
1580	chr11_29779886	Chr11	29779946	Robusta	Coding regions	Coding	[A/G]	TCGACAGACTGCTCAAGGACTTCATAGCCTCAGGGAAATGCTGGAGGCCATGTCATGGAA[T/C]TATGTCCTGATGTATATACGTCAGAAGCAATCCTATCTTTCCAAGGACATGAAAAATGCA
1581	chr11_29809039	Chr11	29809039	Arabica	Set 1 Ar8/Ar36B/Et39	Non-coding	[A/G]	GGATTAGCCCGAGTCTGATCAGCTCAAAAAAAAAACCCGAGGAATCATTTGTTTAAGAGG[A/G]CCAAGCAAAATTTGAGTCCCAATATTGAGTGTGAATGAAATATGTGTCGGGTCCGAGTTT
1582	chr11_29847831	Chr11	29847891	Robusta	Non-coding regions	Non-Coding	[T/C]	CAGCCATCATTACTCATCTGTAACTCTGCATTCATCATAGTCAACAGTCGGTTTCAACTT[A/G]CATTAGCCCTCTCTATGCTAATTAAGGAAACCAAACAGCGTATCTATAGGCATAATAATA
1583	chr11_29922031	Chr11	29922091	Robusta	Non-coding regions	Non-Coding	[T/C]	TATTTCATTATTCCCAAAGAAAGGAGAATCAGATATAGTACTACTATAAACAATTGGGCT[A/G]ATTGATCTTCAAAGTTCCAAACCACCCGACACTGAGTTACTGCATATTCAACGTCTTTTG
1584	chr11_29935809	Chr11	29935869	Robusta	Coding regions	Coding	[A/C]	GATGAAAGTAAATCCAGGGTTGTCTGCTTTTGCGGAGGAGCCGGAGAGGGCTGCTTCTGC[T/G]GTGGCGGAGCTGGTGGAGTTTGGGAGGAAAAGGGTACCTCGGGAATATTGGAGGGAGACT
1585	chr11_30015867	Chr11	30015927	Robusta	Coding regions	Coding	[T/A]	CTTGAGGAAGAGCAGAGAAAGATTGAAGAAATTGCTAAACTTCTCTGCTGGGAGAAGAAG[A/T]CCGAGAAGGCTGAAATTGCAATATGGCAGAAAAGAATTGATGCTGACTCTTGCCGGGCTG
1586	chr11_30066878	Chr11	30066938	Robusta	Non-coding regions	Non-Coding	[T/G]	TTGGTTTCTTTGGATTTTCCAAGAGTTGGTTTAGCCGCTCTAGAGCTGAATGTTCAACGG[T/G]TTTGAGTCGTGAATAGAGCTCTTGAGGCCTGTTTAAGCAAGTTTAGGGGCCTTTCTCTTT
1587	chr11_30080475	Chr11	30080535	Robusta	Coding regions	Coding	[C/G]	GTCGGTATGACGATGAGTTCTGATGAAGTGTGCATGGAACTCTTGGATGAATTCTTCAAA[C/G]TTTGGATATTTGAAGATTGGGTCAGTTTTTGAGGTCGTCGCATGGGTTGTGAAGAGGCGG
1588	chr11_3017339	Chr11	3017399	Arabica	Set 2 Mundo Novo/Bourbon/Et39	Non-coding	[T/G]	AGAAGCTATTGTCTTAAAAGACGAATACGAGTTAGCAGGGCTGTCCCCAATAGCTCTTGT[T/G]GAATGGACATTTGAGATGAGAAGGAATTAACACATTCAACTGAAGCAAGACTGATTGCAC
1589	chr11_30183501	Chr11	30183561	Robusta	Non-coding regions	Non-Coding	[T/C]	TGCATGTTGTTTATGATTTTTCAATTCTTGTTTTCATACCTAGACTGGTGTAAAGTAAAA[A/G]GGTAGCGTAATTATGATGTTGAACTCGAAGCGGATGAGGATTTTCAGGGACTTTATGGAA
1590	chr11_30218998	Chr11	30219058	Robusta	Coding regions	Coding	[T/C]	TAGGCACGAGCTTTAACTTAATTTAGTGGCTTTGCTGGTTCAATTCCGGCTCACTTTCAG[T/C]TGTCATATCTTTGAAAGATCAGGTTGCATCACATGGTTTGAGGGCTAGTTTCTTGTTGAA
1591	chr11_30279740	Chr11	30279800	Robusta	Coding regions	Coding	[A/G]	GTAAAATAAATTATTCATGATTCAAAACCATAGAAAGGAGTCAGTAATGCACTTTTCCAC[T/C]GCCTAATTTCCATTTTTCCAGGATGCAAGCCCTTCACCTTGGGTAAAGGAAGGACTAGGC
1592	chr11_30283246	Chr11	30283306	Robusta	Non-coding regions	Non-Coding	[T/C]	ATAAAAAATCAACTAATTCTCACGCCTTCAAATACAACTATTTTGCTTTTATGAGTATAT[A/G]GTAGACCTATCAAAAAAGGCTAAAAATTGAGTATGTGTTATGAGGGGCAAATCCTTCAAA
1593	chr11_30328946	Chr11	30328946	Arabica	Set 1 Ar8/Ar36B/Et39	Non-coding	[A/G]	CAGCTAATTTAAATTTCAATGCACAATTAATATCCACAATCATTTACAACATCTTACCAT[T/C]ACAATTTGTGTCCCTTGAGTACGTTTTATTACCTTTAGCAACTTGCTTGTCTAAGCACAT
1594	chr11_30346071	Chr11	30346131	Robusta	Non-coding regions	Non-Coding	[T/C]	TCATGATCTTTAATAGACTATCTCTTCTCCAATGATCCAACTTTTCAGAATTCTGCAGAA[A/G]AGTACTCTTCGTGGATGCTATTGATTTTCCCACTATTATATGTTAAAATTTTGAATTTTT
1595	chr11_30347114	Chr11	30347174	Robusta	Coding regions	Coding	[A/G]	GTGGCACTGTTAACAATTGAGACAATCACAGTGCTGAGATAGTATCCCATTGCCAGTGAA[A/G]CCCAGGAAAGAGAGGTAGCCAGAGATCTCATGCTACTCGGAGCTTCTGTGAAGAAAAATT
1596	chr11_30425170	Chr11	30425230	Robusta	Coding regions	Coding	[T/C]	GTGTAGAGAAATATCTTCTTTCTTGTGGCCTTAAAGGTGCTCTTTATTCTTTTAAGGCTG[A/G]TGATCTAACTGAACGGCTTTTTGGTACTCTTTTGCCTTGCCATTCATATCAGGTGACCTG
1597	chr11_30437789	Chr11	30437789	Arabica	Set 1 Ar8/Ar36B/Et39	Coding	[T/C]	TTTGCACGGGATTCCTATCATAGTCAATTAGAAGCTGTCACTAGAGTTGTTGCTGTTTGA[T/C]CAAGTCTTTGAATTTCAATTGTTCCTAAAAATCATGAACAAGGCAAGATCGCATTGACTA
1598	chr11_30481616	Chr11	30481676	Robusta	Non-coding regions	Non-Coding	[A/G]	GTAAACCTTCTTCCTGAATGTAGATCAGAACACCAAGAAGACTCTCAACAGGGATGCCGA[A/G]GTGATGTTCTGGGATTTCTTGACAATTTCTTGAAACTTGGAGTTGAAGTTGAGTGGGATG
1599	chr11_30545746	Chr11	30545806	Robusta	Non-coding regions	Non-Coding	[T/G]	ATAGTTCCTTACTGTTCATGGATTGTATTGTAAATTCGGTATATATTTCTAATTTGATTT[A/C]CTTTCAGCGCATTTGTTTTAGTGCAATGATTAGAACTATATAATATTCATAAGTCAAGCA
1600	chr11_30565147	Chr11	30565207	Robusta	Coding regions	Coding	[T/C]	CCCCAAGCGAATTCAACTTCAAGGAACAGGTGCTTTTGGATACTTCAATTTTTCCACAGA[A/G]TTAGAAAGCTTTTCCAAGCCAAAATGGCCATCACTGCCTTCCCAACTGTCGATAAATGCG
1601	chr11_30684018	Chr11	30684078	Robusta	Coding regions	Coding	[T/C]	TCCAGTTGGGGACAATTATGCAAGAAGCAAGGCACGTGCTCATCGGCTAGACCGACAGAG[T/C]GCAGGCGGAGGGAAGCCAGCTGCTTTAAGTCCCTGCCTAATTTCATTAACTCAGTTATTG
1602	chr11_30755574	Chr11	30755634	Robusta	Coding regions	Coding	[A/G]	GTCCAAGAACCCGTGTTATTTTAACACGGGGGTAATGGTGATGGATTTGGTCAAATGGAG[A/G]GGAGGTAACTACAGAAGGAAAATAGAGAACTGGATGGAAGTGCAGAAGAAGAAGAGGATA
1603	chr11_30905100	Chr11	30905160	Robusta	Coding regions	Coding	[A/G]	CTTTGTTTGTGGACAATAAACGCAAGTATTATACCATCTCAAGCTTCTCATTGCTTGTGT[A/G]GAATTCTGAGACAGAAAGTCCTGGTTTTTCTATCCCACTTTAGAATTTGGTGGTGAAGTT
1604	chr11_30955248	Chr11	30955248	Arabica	Set 1 Ar8/Ar36B/Et39	Non-coding	[T/C]	TATCTCGTCCTCTGTCACTTGACACACACACACTCACATGCTTGATTTGCCATGCACGTG[A/G]ATGACAATGAAGACTTTGTAGCTTTGCCATTTGTTTTATTGCTACTACCATCATCAATCA
1605	chr11_30989875	Chr11	30989935	Robusta	Coding regions	Coding	[T/G]	TTTCCTTAGAGCAGATGGCCATCCAGGGCCGTATTTGTATCCTTTTCCATTTGCCAATGG[A/C]ATTAAAGATCGTGTACAGAATGACTGTGTGCATTGGTGTTTACCAGGGCCTATCGATACA
1606	chr11_30992608	Chr11	30992668	Robusta	Non-coding regions	Non-Coding	[A/G]	CATACTTGGTTTCTTTCCCTAGCTTTTGCTTGCTGTTATTGAAATTATAATTGCATCTTC[T/C]TGGCAGATGCTTGTAAGTCATCGGACCTTTTGTAACATAACTCTATTATATGATTAAAAT
1607	chr11_31050472	Chr11	31050532	Robusta	Coding regions	Coding	[C/G]	AGAACTTCCTGCTGAGTATCATACCACCAACGGCCTCCCACCCCATCTGATGCCCACCCT[C/G]AAGGACGCTTTTGACATGGCTAAACCAAACTTTTGCAACGTGTTGAAAAGTTTGAAGCCT
1608	chr11_31052739	Chr11	31052799	Robusta	Non-coding regions	Non-Coding	[A/G]	TCCACTTGATATAAATTGAAACCTTGTAAAAGGAGAAAATTGTGCATCCTTTAAAAGAGG[A/G]AGAGACGCCCCCTGTCCCAGAGTCTCTGCTACACTGCAAAACAGAACTGTCCAAGGCCAC
1609	chr11_31112680	Chr11	31112740	Robusta	Coding regions	Coding	[T/C]	GCCACCTTCACCGTTATCATCAGCTTTGAGCACAATGAAAACATACTTGAGCAAAGGAAC[T/C]AAAGTCAGTGTCCAGAACACAAAAGACAGAACCCCAAAGATTTCTTCGTTGGTCTCTGAA
1610	chr11_31181006	Chr11	31181066	Robusta	Non-coding regions	Non-Coding	[T/C]	GCTTCGGTTTTTTAAGTGAAGCTGGATATTATACACAATTTGTACAAAGAATACTTTCCC[T/C]TTCTAATAACATTTACAAATGTATTTGCAGTACGTGAACATGTCAGTCTTTACAAATACG
1611	chr11_31211088	Chr11	31211148	Robusta	Coding regions	Coding	[A/G]	TTTGTAGTATCTGCATCCATTTCTCCATCCTTTGATCTAGCAGAACCTTCCAAGTTGGAG[T/C]TAGATGAACCATCAGCAGCAATCTGAGGAGGTGGTGGAGGTAAAGGTCTGTTTTTCAACC
1612	chr11_31272559	Chr11	31272619	Robusta	Non-coding regions	Non-Coding	[C/G]	TATTAAATGTTGCAGGAGAAATTGACTTTACCTGCTCTAGTGGAGCAATCTTTTGTTTAT[C/G]TGAAAGATCTTAAGAAAAGGATAGATGAGCTGAACGCAAAAAAGGAAGAGCTGAAAGAAG
1613	chr11_3131590	Chr11	3131650	Robusta	Non-coding regions	Non-Coding	[T/C]	AATTTGATTCTAAGGAATTTAGTGTGACATGTTAGGGTGTCATTAAGTATGATTAAATCT[A/G]CCTAAGTTATAAACTATATTTATCCTTGTAGGTTATGGATGGAGTTAGTGGAGAGGGTGG
1614	chr11_31335864	Chr11	31335924	Robusta	Coding regions	Coding	[T/C]	CAATATCCAAGCATGGTCATGGCAAGAACGAAAATTCATGTCATTCTGGTGTTTGTTAGT[T/C]CTCTACTCATTTTGCTTCCAGATTCACCAGGTTTGGATGGAACTCTTCCGCTAAGTTGGA
1615	chr11_31449290	Chr11	31449350	Robusta	Coding regions	Coding	[T/C]	AAGGGCTCTATTCTCTACTCATTCATTCAAGATTTTATTCAAGGAAGGTGGTTGCGGAAC[T/C]TTTGTGCCCTTATTCTTTAACCTAATTCATTCTGTGAGACAATATAATCAAGAGACATCA
1616	chr11_31606461	Chr11	31606521	Robusta	Non-coding regions	Non-Coding	[G/C]	GATTTGCGGTTATCTTTGTGATAGTTTCATATGAGACTAAATCAAAATTTCAAGATAGTA[C/G]TTGGCTTAGGTTTCAACTGACACTACAAAATCACAATGAAGAAGAATTAATTGAGGCACA
1617	chr11_3166833	Chr11	3166833	Arabica	Set 1 Ar8/Ar36B/Et39	Non-coding	[A/G]	TGGTTTTAGAAACCATGTCTTTGATCCAAGAGAAGCTCAATGTGATATACTGCATCAACT[A/G]GAAAATACTCTACCCACGTATTAATCCCTTTTCAGATTTAGTCACTCGAAGTCAACAACG
1618	chr11_31676673	Chr11	31676733	Robusta	Non-coding regions	Non-Coding	[T/G]	CCGTTGGGATCCGGTCACATCTCACGTGACATGGCTCCCGGCACTCCCCCAACCAACTCC[A/C]TCAGGCCTGGCCTCAAAAAAATTTGTTCCCTGAGTTTTGTTTTGGGTTTCCCATTTTCCT
1619	chr11_31698967	Chr11	31699027	Robusta	Coding regions	Coding	[A/G]	CAAAGATATTTGAGGAAGGGCAGGTTGAGATGAAGTTGCTTGAGAAACAGAAACAATATC[A/G]GCAATATTTTTCAAATTTTTTGTGAACTGCTGAGCAATATCTGGTTGAACAATGGAATTA
1620	chr11_31769385	Chr11	31769445	Robusta	Genes of interest	Coding	[A/G]	AAGCTTATCAGTTATTTCAGCAGCATTCATTGCATTAGGAAGATCTTGTTTGTTAGCAAA[T/C]ACAAGTAATACTGCATCACGTAGCTCATCCTGCATTGGAGATCAACATTCAATAACATAT
1621	chr11_31769991	Chr11	31770051	Robusta	Genes of interest	Coding	[A/G]	ATCATTGCTATCTACCACAAATATAAGACCCTGAGTATTTTGGAAGTAGTGCCTCCACAA[A/G]GGACGAATCTGTCAAACGTCAGCACAAATTTCCTCATTGGACATTGTAACCAGCGAAGAT
1622	chr11_31857367	Chr11	31857367	Arabica	Set 1 Ar8/Ar36B/Et39	Non-coding	[A/G]	TTTAAATGATGGAAGCACGGACATAAACCAGATACCAATACATTGTACATGTGCTACTAA[A/G]GCATGGTAATGTTTGATTTTTCTACCCAAGTCAAATTAAATGCTTAATTTGGATTAGGGC
1623	chr11_31874537	Chr11	31874597	Robusta	Non-coding regions	Non-Coding	[C/G]	TGTGGAAGCTGCTACACGAGGTGGGCTTTATACAGAAGATGATAAGGGAAGATGGGGTTT[C/G]AAGACCAATTCAACATGCTATTATTACATCATTATCCACAATCAACTTAACTTTTTCCTT
1624	chr11_31892985	Chr11	31892985	Arabica	Set 1 Ar8/Ar36B/Et39	Coding	[T/G]	GTTTTTTAATTGAATATTAGGGTTTTGTGACTCTACAACTGCTCAAAACCCTTTAATCAA[T/G]GTGTGGAGGATTGTATTTAAACTAAGTATTGATACTACTAGTGTTGTCTAGATTGAGAAT
1625	chr11_31929051	Chr11	31929111	Robusta	Coding regions	Coding	[A/G]	AACTGCATCCGACAAGATTCCCCCACCAGGCCTGGAAAATATATTGGCTAGTCCAAAACT[A/G]GCAGCAATCATTCCCGCAGTGCGGAGATTCACATTGAATCTGTCATAGAAATACTGTGCG
1626	chr11_32023586	Chr11	32023646	Robusta	Coding regions	Coding	[T/C]	ATTAGCTTGTCCGCCAGCCCCCAAGAAGAGAAAAGCTACAGCAAGATCATGTAACTTCAA[T/C]AATGGAGTCAGGGAGTTCTTTAATCCACCAGACTTAGAAACCATTTTCATCAGGCGAGCT
1627	chr11_32111311	Chr11	32111371	Robusta	Coding regions	Coding	[G/C]	GAAGCTTCCAACCATTCAGATATTGAAAAGAGGAATTGGGAGTTCATGGGAAACATTCAC[C/G]TGGGGAAGCTTTATGGGTCATTTTCTTTTCACGAAGCTAATTATTCAAACTTGTTTAGAA
1628	chr11_32171639	Chr11	32171699	Robusta	Non-coding regions	Non-Coding	[T/G]	AATTCTTCAAGTTGCAGATATGGATTCCTCAAAAAACAAATATACTTTCAAATGCCGTTC[A/C]ACATTCGCCTGAATTTGTACAAGAAAATTTCTGAAAAGCAACCGCCTGAAGGTGAATAAC
1629	chr11_3228534	Chr11	3228594	Robusta	Non-coding regions	Non-Coding	[T/C]	TAGTATGGACTATAGTCTATTTAATCGCGTAATATCCAATACCCAAACTTTATACATTGA[A/G]CGAAGAGACTTCCTTGTGTTGGCAGCTCCTCCATGTTAGTTATATTATAAATAATGTACA
1630	chr11_32296273	Chr11	32296333	Robusta	Non-coding regions	Non-Coding	[A/G]	TCTAGAGTTGATGAAGCCATGCATTTATACGAGGACATGAAAACTAGAGGTTTGCATCCA[A/G]ATGGGGTGACTTTCGGATTGATCATTGGAGGTCTCCTACAGGAAAAAAAGATTTCATTGG
1631	chr11_32314176	Chr11	32314236	Robusta	Coding regions	Coding	[A/T]	CTGATGGGAAGTGCAAGTTCGAGTAGGAGAAACATTTCGTCCTTCAGCTCATCTTCTTCT[A/T]GCTATGCTGGTTACCAGAGATCACCATACCCTCAACAGCCTCCGTATTACACCCCTCAGC
1632	chr11_32385297	Chr11	32385357	Robusta	Non-coding regions	Non-Coding	[A/G]	ACCGCCCCCATTGGCTGCTGCAACCTATTCTTGGCAGTCACTATAGCCAGTAATGGTAGT[A/G]GTAGCTGCCTTTCTAGTTCTACACAGATGAAATGGATAACTGATGAGATATCAACAAACA
1633	chr11_3244487	Chr11	3244487	Arabica	Set 1 Ar8/Ar36B/Et39	Non-coding	[A/C]	TGTTAAGTGAATGCTATTATCTTGGCTAGTTATGGTGTAATTTCCTCTTGTATGTGAAAC[A/C]TACTCTCGTAGTGAATCAACTATACTTGTAATTAAGCCATACCTATTCTCGTGGTTATGA
1634	chr11_32573889	Chr11	32573949	Robusta	Non-coding regions	Non-Coding	[A/G]	GTGAAAAGAGCAGAATTTGCTACAAGCACGTTAACAGCAGTAGTCCACCAGTCTGCTCTT[A/G]ACAACGATGATTCCTTACGGTCTAGAGGATGTTAATAAGAGAACTCATGCCCTCGCAGTG
1635	chr11_32581021	Chr11	32581081	Robusta	Genes of interest	Coding	[A/G]	TGGAGAACTCAACAAATTTCTCCCTTGTGATTTGGATGATGTGAAAGATATTGGGATGGT[T/C]ATCCAAGTTACTTTATTCGAATGCGGTGGAGTTGCTGTAGGAGTAGCCATTTCTCACAAG
1636	chr11_32581108	Chr11	32581168	Robusta	Genes of interest	Coding	[T/G]	TGGAGTTGCTGTAGGAGTAGCCATTTCTCACAAGATTGCGGATGCCACGTCACTTTTCTT[T/G]TTTGTAACCAGCTGGGCTACCATTTCCCGCAGGGACAGCCATGATACACGGTCCCCAATC
1637	chr11_32599904	Chr11	32599964	Robusta	Coding regions	Coding	[G/C]	AAACACAATAGTCCTCAAACCTGCATATAGAGATATGAGCATCTATCCTTTGCTCAGCCT[C/G]AGCACTTGCTTTTCTTACATCTTCAGAAGTGGATACCAATTTTGGAAAGACACAAGATTG
1638	chr11_32658516	Chr11	32658576	Robusta	Non-coding regions	Non-Coding	[T/G]	ATCATTCTGTCGTTGAGTTGAGATATCTCATCTCAATTCCTTTTCATGCTCTCAGCCTGT[T/G]TCCTTCCCCAAAAATTTCTTGGACGTACTCCCTAATTAAGTGTATATCTACATTTGTTGT
1639	chr11_32722890	Chr11	32722950	Robusta	Non-coding regions	Non-Coding	[T/C]	TTTGGATGTGATGCATGCAGAAACTTCAGTTTCCAGCTAATTGAGTTGCCTAGGTCATTC[T/C]TGTGAATTGCGAATTGTTTATAATTAGGAAGAAGCTAATAGATTTTTGTTTATGTTAATA
1640	chr11_327595	Chr11	327655	Robusta	Coding regions	Coding	[A/G]	GATCAAGAAACCACAAAGGAAGGAGAAGAATCCCGGGGTCTCAAACCTTCAAATTATGAA[A/G]TATTAACTTAGATGACTAAGAGTACACGTCTACGAACCCAGAATCACAATACCTAAGATT
1641	chr11_32778899	Chr11	32778899	Arabica	Set 1 Ar8/Ar36B/Et39	Non-coding	[A/G]	TTATTTCCGTCGAAAAATATTGGGAGTGTTTGGATACCTACGCTATCTCAAATAATATTT[T/C]GCTTGCATCATAAACACATTTCCCAACCTATCTTTTTATATTCCCAATTACCTTTTTATC
1642	chr11_32780715	Chr11	32780775	Robusta	Coding regions	Coding	[T/C]	CAGTGGTGAGATTCAGGTGATCCTCTATTTAAAGCTTTATTTATTATTCAAAAGCCTTTC[A/G]CCTTTACTGAGTCTTCTTCCTCTGCATGTAGCCAAGAAATATCGTGCTATATCTTTAGAA
1643	chr11_32820419	Chr11	32820479	Arabica	Set 2 Mundo Novo/Bourbon/Et39	Non-coding	[T/C]	ATAAGTTAGTTACCAAACGCGAGTATATGCATTCATAGAGTAAGTTAGCGAGTGTTCTGG[T/C]AGACACATTAATTAGAAGGAGAGACCCGCAAGTATTTTTGTTGCTTTCCTTCTGTCCATG
1644	chr11_32893491	Chr11	32893551	Robusta	Coding regions	Coding	[A/C]	AAATCTTGCAGCTAGTTACAAAGAAAACAACTACTTCTAAAACAATTGGATATCTTGAAT[T/G]GATAGTTTGATCAAATCTAGCTATTCAACACAAATTTCACAGCTGTTCCATGACATGCAA
1645	chr11_32912444	Chr11	32912504	Robusta	Non-coding regions	Non-Coding	[T/G]	CATTATTAATTAAATAATAATTACAAGCGTCCTTATTGTTCCTTGCATCCTTGCATGGGA[A/C]GAAATCCCGTGAAGACAAAGCAAAACCTAGGCTGTAGGGCATTATATGATTTGCTTGCTA
1646	chr11_3297869	Chr11	3297869	Arabica	Set 1 Ar8/Ar36B/Et39	Non-coding	[T/C]	GTGGAGAACAAAGCCAATGTGTCAAATGATAAAATTGATAAGTTAGTTAGTGTTACCACC[T/C]AAAGATTCGAAAAAAATTGAGAGAAGAATGGACCAATTTACAACTATGTATAGAAATGTA
1647	chr11_33010279	Chr11	33010339	Robusta	Coding regions	Coding	[A/G]	TGAGAAATGCAACAACATTAATTATCCTTTCAGGACGAAGTGTAACAGACAGAACTGTGG[A/G]GCTGATAAGCCATCTGAACCGAAAAAGTCGCCATCCAAGGGAGCTGATGAAAATGATCAG
1648	chr11_33014000	Chr11	33014060	Robusta	Non-coding regions	Non-Coding	[A/G]	TGAATGGTCACCCCCTCAACCTTCCCTGATCCCCGGAAATCTTTTAGCATTAGGTCAATA[A/G]GCCATGACATTGTCCCTCAGAAATTCCTCACATTACACGTCCAAAGGACCGTAAGACTTT
1649	chr11_33051734	Chr11	33051794	Arabica	Set 2 Mundo Novo/Bourbon/Et39	Non-coding	[T/C]	AAAATTCCATTTCACAAAGTTTATAAACAATAATAATTTTGCGCTGCGCAGCTGCTAGTC[A/G]TGTGTGTGTATATATATATATATATACTGTGTGGTGGTGGTGGTGGCCATCTGTGAAGGG
1650	chr11_33122525	Chr11	33122585	Robusta	Non-coding regions	Non-Coding	[A/G]	ATTTTTAATTAGGAATTACAAGGTGTTAAAAAGATTGATAGACCTATTGATAATTTTCCC[A/G]CCAATTTAATTAGCCTATACAAGAAATATAATAAAATTTTGATATTCTAAATAATTTAGA
1651	chr11_33143159	Chr11	33143219	Robusta	Coding regions	Coding	[A/G]	ATAGCATTTTGATTATTTGATTGAAGATTTCGATCAAAAAGAATAACAAAAGAAAAGCAC[T/C]AGAGACATCGTCTTCAATTTCAATGACATTTTTGTGTTTTCGGTCTTTAAACCTTTGTTG
1652	chr11_33211078	Chr11	33211138	Robusta	Coding regions	Coding	[T/C]	AAGATTACTTATAACACCTGAAGTAGGAGCTTCCACGCTAGACATCAAGCCTAGTACCCC[A/G]TTATTTGCTTTGTCATGACTTTGATGTTCAGTAGTGCCTGTGGCATTTGAAGTCATCGGG
1653	chr11_33213731	Chr11	33213791	Arabica	Set 2 Mundo Novo/Bourbon/Et39	Non-coding	[T/A]	GGCTAGTACTACTAGGAGAGGGCATGGTGGATAGTTGTGATAAGGTACTATAAATTTTTT[A/T]AAAAAAATATTTCAATAAAGTTTTAAATTTAAAAAATACTTTAAAATATATTTATAGTAA
1654	chr11_33231587	Chr11	33231647	Robusta	Non-coding regions	Non-Coding	[G/C]	CAGTAGAAGCTGGCCTTTTGTGTCTGTTCTATTGCTAATGAAAGGTAAAATAGAGGTATC[C/G]GTGTGAAATATATGCATATAGCTGGAGTGGAGCCAGTTTCAAATCAGATTGTGATTGACA
1655	chr11_33261732	Chr11	33261732	Arabica	Set 1 Ar8/Ar36B/Et39	Non-coding	[A/G]	ATAAATATCACAACTGCATCTACACCCTCAAGATTATTATTGTGAGCAACAAGAGTTTGG[A/G]TGCATATAAAGTTATTTTTTAGTGCTGCATTCAGGGTTCATAGTGAAAACATTTATAGAA
1656	chr11_33335696	Chr11	33335756	Robusta	Non-coding regions	Non-Coding	[T/G]	GTCTGCAGGCCAATTAAGCTGGGAAATTCCATTAATCCTATGATGCAAGGGTTGACTAAT[T/G]AACAAGTTTGTGGAAGACTTTTATTCTTTGTATGTGATGATTACCGGAAGGCCAATATTA
1657	chr11_33375660	Chr11	33375720	Robusta	Coding regions	Coding	[A/T]	AATAATAAAACAGCTCCTGACCTTTTACGTGATTACAAATAGATCCGTTCCTTTGCAAAA[A/T]TTAGTAAAAGTACAACGAACAAATTAAGGGCTATTTGTATTTTTCAACATGCATGTTCCT
1658	chr11_33408195	Chr11	33408255	Robusta	Non-coding regions	Non-Coding	[A/G]	ATCGTGCTTCTTCACTATCTCCAGCACTCGCGTCCCCCAAAATGCACCCAACCCTGCCAT[T/C]GCCATGAAACTCAGATGCTTTCCGGGAAATTTTGGTACAAGCGGCCTCTTTCAAAATCCC
1659	chr11_33462090	Chr11	33462150	Robusta	Coding regions	Coding	[T/G]	TTTGTATTCTTGAGAATAAACATGTTTTATTCCAGAAAAGTGAATTAGTATGTAATGATA[A/C]TGCTCTTGTTCTTGAGTCCAGGAGCTTAGTTTAATATGATGAACAAATAACCTATTGTTG
1660	chr11_33495459	Chr11	33495519	Robusta	Non-coding regions	Non-Coding	[T/G]	CAGTACTTCAGGAGCAATGTCAACAGCAGAAACATGTCTGTTTTTGAAGACAATCAAGTT[A/C]CTAGCTCTCCACAACTGATTTATAACAGCAGCGAACACCACTCTCCTTATGGATGAAGTA
1661	chr11_33534560	Chr11	33534620	Robusta	Coding regions	Coding	[G/C]	TCAAAGGCAAGTTCCCAAATTGTGATCCAAATATCAGAGCAGTAGCTAATGGTCTCTACA[C/G]TGATCAACCTTCTGAACATGAAGGGAGATCAGTAGTGGCTAGGGAACCAAGATTCCATAT
1662	chr11_3500662	Chr11	3500662	Arabica	Set 1 Ar8/Ar36B/Et39	Non-coding	[T/C]	TTGATCATTCTTAATTTCCCAAAATAAATGCACTCCCGAATAGAATATCACCTTGAAACA[T/C]ATGTACTCATTATTCCTTACTTAAACGAACCTCCGAAATTTAAATTTGCTAACAGGACGT
1663	chr11_3531826	Chr11	3531886	Robusta	Non-coding regions	Non-Coding	[G/C]	TAGTAAGTTTTGTACACAAAGTATTCGAGATCATTTCTTTTGGAAAGTAAATAAATTTTT[C/G]CAATAACTCTGTAAACAAGAATAACACGACAAGAATAATTAGCCATTAAAAAGGTAAGCA
1664	chr11_3639755	Chr11	3639815	Arabica	Set 2 Mundo Novo/Bourbon/Et39	Non-coding	[A/G]	AGACTATACCGAGCTCTTATCCTTACTCGCCTTCCCCTGTTAAGGAAAACAAAACTAAAG[A/G]GATGAGCTAAAATCTCAGTGAGGTTCCGAACACATAACCCAACAATAAAGCCAATGCATT
1665	chr11_3708111	Chr11	3708171	Robusta	Non-coding regions	Non-Coding	[A/T]	ATTTGGGTAGCTGCACAATTGGGAGACCATAACAGAATCTGCGAAGGAATTGAGAAGAGA[A/T]CGAACCATCAAGTCAAACAAGTTGAAAACGATCTTCATCACTCGGACATGAGACTCGTAG
1666	chr11_3725728	Chr11	3725788	Robusta	Coding regions	Coding	[A/C]	CCACTTTGAGATCCAAGAAACAAGCATACTATGCTGAAAGGACTAGAGTTCATTTACCAT[A/C]ATAAGTCTATACTTGAGATACAAAAAGGATTACAACTGACAAGGTCTGTTTACAGGGCTT
1667	chr11_379145	Chr11	379205	Robusta	Non-coding regions	Non-Coding	[T/A]	GCGAGCTCCCCACGTTGTGTTGCATTCCATGTTTACCAACTTAATCACATACATATAAAT[A/T]CGGGCATTGACATTGTAATTCGTCCCAGCAAGCCAAATTTAATAACCTCTAATCATACTG
1668	chr11_3800019	Chr11	3800079	Robusta	Non-coding regions	Non-Coding	[T/C]	AGGTTTCTAGAGTAACATCAGATGGGCAATTATAAAAAATCTTCTTACTTGCAAATTCTT[A/G]AAAGATGCCTGAATATGGACCAGGAACAGAGCCATCAAGGAGTTGGGCTGTCTACAGTTT
1669	chr11_3826773	Chr11	3826833	Arabica	Set 2 Mundo Novo/Bourbon/Et39	Non-coding	[A/G]	GAAAAAATACCCTGAGTTAGTAAGTAAGACTATAAAATCGGTATGCATGTCCTATGGGGG[A/G]AACCCTTTTATGCCAAGGATAGGTTTAGTATGAAAATGCAATCCTTTAGAATATGTACCA
1670	chr11_38882	Chr11	38942	Robusta	Non-coding regions	Non-Coding	[A/G]	CTCCTTGCCATCGGGGAGAAGAAAGTCCGACAAGGTGAAAAAACCAAATCTGGGGAGAAG[A/G]AAGGGCACCTTGAACAGAGGTAGTGAAACGATCCCGTGGCAATGGACAGCCAGTGAAAAG
1671	chr11_3891770	Chr11	3891830	Robusta	Coding regions	Coding	[A/G]	AAATTTTGACTTAAAAAAATGAAAAATGCCTCAAGTTGTTACTTATACCAGAAACAACGG[T/C]CATCATTAGTACCTGCTTTGGCATTTTAATATTGTGCAGTTTTACATGTTTAGTTCTTGA
1672	chr11_3910390	Chr11	3910450	Robusta	Non-coding regions	Non-Coding	[T/C]	CTATTTTGCGCTGCAGAACTTTTGCATTTTGAAGCGGACTTGACTTCCTGTGTGGCAAAC[T/C]GGAAATCATGTGAAAGGATGTCCAAGACATGTCAACAATAGGCTTAGTTAGCAGTACCAG
1673	chr11_406709	Chr11	406769	Robusta	Coding regions	Coding	[A/T]	AGACTCCTTTACTACCTACTGGCTTAAGTCCAAAACAACTCTCAACTTGCATGGTTACAC[A/T]GGCAGAAACAATTAGATGAGACTCTCAACTTGCATAGTAACACAGAGAGAAACAATTAGA
1674	chr11_4241893	Chr11	4241953	Robusta	Non-coding regions	Non-Coding	[A/G]	TGGTAATTATCAGAGGAAGTCCTTGACACATTTTCATGATTTGCATTAGATGTTCACATA[A/G]TTTTGAAGGCAATTCTTTTCCAAGAACTAGCTTTTCTTTCAGCAATCCCAACACTGATCA
1675	chr11_4292957	Chr11	4293017	Arabica	Set 2 Mundo Novo/Bourbon/Et39	Non-coding	[A/G]	TTTACCCTGCTGGAAGTACATTAGTCAACTGAAGTTTGTGTTTTTCAAAAAGTCATAATT[T/C]TGTGGGTCCCACTTCAATCAAATGCATCTTTTCATACGTAAAGGACACGCATCAATAGTG
1676	chr11_4317999	Chr11	4318059	Robusta	Non-coding regions	Non-Coding	[A/G]	ATTTTTAATTAATTAAATAGTTTTGAATTGCCTGAGCAAAACCTACTACAAAAAATAAGT[A/G]ATAAGTTGTTCCTTTATCTTTTAATGCAAATGCAAGTTTTATAAAGTTTATTGTGCCAAA
1677	chr11_4425127	Chr11	4425187	Robusta	Coding regions	Coding	[T/C]	CTCCTTGCTTCACAAAGTAGCATCCAGTGAACTCTGAGGATACCAAATAAATAAATGCAC[T/C]ATAAAAGTCTATGTACAGGACTAATGGAATCTAGCAAATTCAGAGCATAAGATTAGCCAA
1678	chr11_4526638	Chr11	4526638	Arabica	Set 1 Ar8/Ar36B/Et39	Non-coding	[T/C]	GATAACCATTAGGGTACTTAATGTATGTGTTTTATCCATACGGAACCGCTTTAATACCTT[T/C]TGGGTATAAGCAGTTTGGTGAAAAAAAATTTACCTTCTAAATGCTCAAATTTGTAAATCA
1679	chr11_4615509	Chr11	4615569	Robusta	Non-coding regions	Non-Coding	[T/C]	AGGTTGGCAATGATTAGTTTGCAAATTTATTGGAGCTGCATCTTTATATGTTGCCAAAAC[A/G]AGTAATTAAAGTCATTGAGCAGATCATGTCTCATTTCTTATGGACTGGCAAGGACAAGTC
1680	chr11_4619859	Chr11	4619919	Robusta	Coding regions	Coding	[A/G]	AATAACCAGGAACTCTGAAAGTGCAGAGTTCGAGAACCAAATGCACTAAAGAATCACATT[T/C]GAAGAAGTAATGAGGAAACTCCAAGTCATCTACATGGGAAAAACAAAGCCTCTGAACATT
1681	chr11_4651406	Chr11	4651406	Arabica	Set 1 Ar8/Ar36B/Et39	Non-coding	[T/C]	TAACCATATTTCTTTCCTATTGGGATATTGAGAAATTTTCTCTATTACATTCTAGACTGA[A/G]ATCCCTTGAGCTTAAGGAAATGAACAGTTAATGGCTAAATATTGCACATATTGTGACGAC
1682	chr11_4712670	Chr11	4712730	Robusta	Coding regions	Coding	[A/T]	TCCTCCTCCATTGCCCCTTCTACTCCTTCTTTAGATACGTCTGCCATAGTTATCGGTGAA[A/T]GAGAAAAATGTGCGATCGGAGAACTTTTAGGGTTTCGGGTTTTCTGCGAATGGAATGGTA
1683	chr11_4728945	Chr11	4729005	Robusta	Non-coding regions	Non-Coding	[T/G]	CTATTACCACAATGAGCTTCTAGCTGTAACTCCTTCATTTTGCTCTACAATCACAGGTTT[T/G]CTATTATTGATATATGCATAAGAGACATGAAGCATTGGTATTCAGTTGAAAGTGATATTC
1684	chr11_4779692	Chr11	4779752	Robusta	Coding regions	Coding	[A/G]	TCTTTAACAGTGAAGGAATATCTTGAAATTAGGGCCAAGCATATGGAGGATGCACTTTCT[A/G]TGATCAGAATAAAATGATATCATATACCCAATCCTGAAACATATGTAATCTGTTTTATTC
1685	chr11_4844374	Chr11	4844434	Robusta	Coding regions	Coding	[T/C]	TGAGGAACTATTACTGTGTGACAAGGCAGGCATTGACATTACATCTCCAGGTGTGTGAGT[T/C]GATGGTGTAGAGGGGGCTGAACTTGGAGAAGGTCCAGCAGTATTTGCGGTTCCTGAGCTA
1686	chr11_4923142	Chr11	4923202	Robusta	Non-coding regions	Non-Coding	[T/A]	AGACTAATCTCAAATTTCTTACTTATCAAATGTGACATCCCTATGAATAATCACCTTTCA[A/T]GTGTTTGGATTGAAGTGCCTGTAACCTTTAGTTTCATGACTATAGTCAAGAAAGATACAC
1687	chr11_5043111	Chr11	5043171	Robusta	Coding regions	Coding	[T/C]	CCCCATCTGATAGTAGAATTATATCATCAAATAGGTCATAAGTCTCTGGTGCAGGCTGCA[A/G]CAGTGAGATTACAGCAGTTCCTTGGAGAATGTGGATGTATTGTTTCATTGCATTGACAAT
1688	chr11_5136584	Chr11	5136644	Robusta	Coding regions	Coding	[T/C]	CTTAGTAGTTAGAGCAGCTGGGTGACCCTTGGCTTTGTCAAATGGAATGGCAAGTTCATC[A/G]CCTAGTTTTCGTCCAACATGGAATGACTGAAACGCTTCCGAAAATTCCCTTGAGGAAATA
1689	chr11_5201250	Chr11	5201250	Arabica	Set 1 Ar8/Ar36B/Et39	Non-coding	[A/T]	ACAAGTCCAAACAAGATGTCAAAATGGGAACAGAATCTGCTATAGACCATAGAACCTCCA[A/T]CTGGAGATTCAATTAAACAACATTCACTAACATCTGTGAGTGAATTTAAAATGCCATCTA
1690	chr11_5201391	Chr11	5201451	Robusta	Non-coding regions	Non-Coding	[T/C]	GCACTATTATTGGACAGCTCTATTATCAACTGGTAATAAACAACGTGTTGATAGGAGTAG[T/C]TGAGGTTACAAAATTGTGTTCTTTATCCAGGCCACCCTCAACAAATCCACTTTCAAAAGA
1691	chr11_5264975	Chr11	5265035	Robusta	Non-coding regions	Non-Coding	[A/G]	AGGAAACAATTCAACTGAAAAACAAATGTTCCATAGTTTCATCAGTACCTCTACACAATA[T/C]ACAGGAAGCTGACTCCACTGCTACTCCCCATCTCTGCAATCTATTTTTTGTGACCAATTT
1692	chr11_5342457	Chr11	5342517	Robusta	Coding regions	Coding	[G/C]	TTAATAAAATTATAAATAAAAATGGGGGCTGGGAGAGAAGTAGCAATTTCCTTGGATGGA[C/G]TGAGGGACAAGAATATAATGCAGCTGAAGAAGCTCAATACTGCCCTTTTCCCAGTCCGTT
1693	chr11_5410478	Chr11	5410538	Robusta	Coding regions	Coding	[A/G]	AACCCACAAAGGATCCGATGATAAATGCTTTTCTTGTGTTACCCAATTGGAGGATCCCAA[A/G]GGTGAAATTGGGGTTGCTCTGTCAAAGGATTTGATGGCAGTAGCTGGTGATGCTTTGAAG
1694	chr11_5420327	Chr11	5420327	Arabica	Set 1 Ar8/Ar36B/Et39	Non-coding	[T/C]	CTTCCATAATCAGTATCTAGAAGCCACCTATCATCCCAAATATGTATAGTCGCCCCATCC[T/C]TCACTTGCTTCCTCATCCCCTCCTCTAACAGATCCTTTGCTTTCAAGAGACTTTTCTAGC
1695	chr11_544708	Chr11	544708	Arabica	Set 1 Ar8/Ar36B/Et39	Non-coding	[T/A]	ACTATCCCAGGGTCACCAGCTACCCGACGGAGTCCGCTTATGGCTCGAGTCGACTAGCAA[A/T]GAAGAACAAGGGCCCAATTCAGTCAAAAGGCTTGTATACATGCACAAGTTGTATTCAATC
1696	chr11_5448022	Chr11	5448082	Robusta	Non-coding regions	Non-Coding	[T/C]	CACTATCATAAATTGTAAAACCTCCTATGGAATTTATAACAATTGCAGTTAGCTACCATC[A/G]CGTTTCATATTTTCACTTGGCTCCCCTTGCGGAAAGGAATGACTTGTGTAATTTCTTAAA
1697	chr11_5506762	Chr11	5506822	Robusta	Coding regions	Coding	[A/C]	TGTATTTACATTAATTGGAGATGCAGCAATACTCTTTCCTCCTGCATAAATATTTAAAAG[A/C]AATAATCATGCTCAACTTGTGGCAGAAATAAGATTAATATGTTCGCATATTCTGTCTTCC
1698	chr11_5539134	Chr11	5539194	Robusta	Non-coding regions	Non-Coding	[A/G]	TTTCTGTAATGCAAACAGCAATAGTGAAGAGCTCCGACATGTTCACCGAATGACAAGTGA[A/G]GTACCTCCGCTCTATGCTCGCTTGAGAGGATCCAGCCATGCTGCTTCCCTAACGTTGAGT
1699	chr11_55540	Chr11	55600	Robusta	Coding regions	Coding	[T/C]	TAGAAGGATAAATAATAACTAACATGCCAGACAGATATCTATGTACATATCAAAATCACT[A/G]CATGGCAATCAGAACAGTGGTAGGTCTGATGGAATGAGTAAGATCCTCCAAACTGAAACT
1700	chr11_565571	Chr11	565631	Robusta	Non-coding regions	Non-Coding	[T/C]	TCCGTTGAATTACAATGGACACAAGGGGTTTTTGCAAGATCCTTGTAATATTCTTACTTT[T/C]TTTCTTTCTTTTGCTGACCATTACAAAATCTGAATAATGTATTTATTTATAAACTGCATA
1701	chr11_5674353	Chr11	5674413	Robusta	Coding regions	Coding	[T/C]	GAAAATCAATGTAACTAAAGGAATGTACTATTCCATCACATTCAGTGCTGCAAGAACTTG[T/C]GCCCAGGAGGAGCAATTGAATGTGTCTGTTGCACCCGATTTCGGCGTTCTTCCGATGCAA
1702	chr11_5724320	Chr11	5724380	Robusta	Non-coding regions	Non-Coding	[C/G]	TCTGTTTCTTAATTTGTGCAATAAGACTGCAGCACGCATGCTGCTTGCAGTTATTCTTTT[C/G]TCCCTCCTGTTTCCTTCTGCCTTTTGGGTTTTCTGGAGAGCAGACTAGGAGAATATGGCA
1703	chr11_5805729	Chr11	5805789	Robusta	Coding regions	Coding	[A/G]	TGTAGTAACTTAGTGTTTTTACTAAATAGTCCCAGAGGTTCTAGAGTTGAACATTTATGC[T/C]TCCATTGTGCTTAAAAGTTGCATCTTCCTTAGCTCAAGTGTTTTTTGGCATCTTCAAAAC
1704	chr11_5811516	Chr11	5811576	Robusta	Non-coding regions	Non-Coding	[A/G]	TCCGGCTTCTCATCACCTTCTTAGTTCTCTTGCTGAACTTGTGCAGTTCCACGGCAACTG[T/C]ACAGTGGCAGTACGGTCAGGTGCTGTTCCAATGCTACTCAAATTCGCAGAGAATAGAGAT
1705	chr11_5913469	Chr11	5913529	Robusta	Non-coding regions	Non-Coding	[A/G]	CATTCAAAAACTATACCACACTTACTGTTGAAGTTAACTTTGTTTTCGATGACAATTTCA[T/C]AACTCGAAAATATGTCGCTAAAATCTTTCTTGTGCTGTTTGGTTTGACCATGTGCTTTTA
1706	chr11_606587	Chr11	606647	Robusta	Coding regions	Coding	[A/C]	TTCTGGTTATCCAATGCAAAAGCAACAATACCCTGCAAGTGGAGATTTGTGTTACCACTA[A/C]GAAGTCAATAACAATTACACGTTTCAAGTATTGCTAGGTAACAAGTACCTTATGTGCTGC
1707	chr11_6231169	Chr11	6231229	Robusta	Coding regions	Coding	[A/C]	ATCAATGCTATGTAAAGGTAAACAATATCATTTTCATTGAATAAAGACTCCAAAAGAAGA[T/G]GCTGCACTTTTATGCAAGAGTACCATGGGATTCATTCATCATTATGATATTATTTTAATA
1708	chr11_6295423	Chr11	6295483	Robusta	Coding regions	Coding	[A/G]	TTTTGGCATGGGAGGTATAGGCAAAACCACTCTTGCTAGAAAGGTATATCACCATGGAAG[A/G]TTGAAGCATTATTTTAAAGGTTTTGCTTGGGTTTGTGTGTCACAACAATGGCAACCAAAA
1709	chr11_647030	Chr11	647090	Robusta	Non-coding regions	Non-Coding	[A/G]	AGTCCCTTGAAAAGTTCTACAGTATGACTCCAACCCCTGAACTTCAATCACTTTATTGAC[T/C]TGGCCCCCTCTTATTTTCCCACTAGACAATCTGAAAAGAAACAATTACAGAATAGGAAGA
1710	chr11_6477367	Chr11	6477427	Robusta	Non-coding regions	Non-Coding	[T/C]	TTTTCCTATTCAATAAAATTATTCTTTTACAAACTCAATAGTATCTTCTTTAACTAAAGA[A/G]AAATACCATGACTTACACTTTGTTTCAAAAATATGATTGAATGCTAATCCTGATTCTTGT
1711	chr11_6478123	Chr11	6478123	Arabica	Set 1 Ar8/Ar36B/Et39	Non-coding	[A/G]	TGAATGACATAAATTCTTATCTATTTACTTCTATTAGCCTATATGGTAGAGGTCTTTGAT[T/C]TGTCTAGGATCATGCAACTCGAATTAAGTCCGCTAAGTTCTCTTCATATGAGTTGAATAT
1712	chr11_6572982	Chr11	6573042	Arabica	Set 2 Mundo Novo/Bourbon/Et39	Coding	[T/C]	CCTCTCCTGCTAGACTTTTCAGTTTATAATTCTTAAAAATCTATTGATCTCTCCTATTTG[A/G]ACTGTCCTCAACAATATACATTTTGATTGCTGTCCTACCTAATGAGCTTAAGCTGCTCAT
1713	chr11_6723347	Chr11	6723347	Arabica	Set 1 Ar8/Ar36B/Et39	Non-coding	[A/G]	AGTAGTCTAAATTTTTTTTAATGTTTAAAAAATATCCCAAAATATATTCTAAAAACTCTT[T/C]TACTCTTAAATATCCCAAAATATTTTCTAAAAATATCCCAAAATATATTATAAAAACTCT
1714	chr11_6732651	Chr11	6732711	Robusta	Coding regions	Coding	[A/G]	GGATGCTGGGAGATCATCTTTTAATGGTAGTAAGATTGCTGTGTTAGATGAATCTGGCTA[T/C]TTTCAGTCATCTGATCTGCTGCAATTTTATACATCTGATCATGGCATTGGACCATTGAGA
1715	chr11_6769208	Chr11	6769268	Robusta	Non-coding regions	Non-Coding	[A/G]	TTTTCAAAAATTTTGGTGTATATTTAGCAAAACTATAGTTATCACTTTTTGTCTAAAGGT[T/C]AATTGCTCAAACATATAAATAAGACAATGATTACCCTAATTCCAAAGTAGAGGCCCTCAT
1716	chr11_6775611	Chr11	6775611	Arabica	Set 1 Ar8/Ar36B/Et39	Non-coding	[A/C]	AAATAGACCAATGGGGTCTAGTGAGAAGAGTAGTGTGAAAGGGGTGAAGCAAGACAAGGA[A/C]AAAAATGACACATATATACCAAAAGAAAGTAAAGACTTCAGGAAAAAAAAGAAAGGGAGA
1717	chr11_6779603	Chr11	6779603	Arabica	Set 1 Ar8/Ar36B/Et39	Non-coding	[T/C]	GTTTCTCTTAATAACATGAACACACGATAAATTTCACGAAGAAACATATTAGCTGTGTAA[T/C]ATTTGCTGCTAGAGAAAATTTTTGTGACAGTGTAAAAAGTTTCTAGAATACCATGAACAA
1718	chr11_6780707	Chr11	6780767	Arabica	Set 2 Mundo Novo/Bourbon/Et39	Non-coding	[T/C]	CAATAATTGCAAGTATATTCCCTCTTCTTTGGTGGAATCTTGGTGAAATGGGCCCAAACT[T/C]TGGACCTCACCTTCACTTTTCTTTTCCTCTTTTCACCTTTATTTGCTTCTTCTCCTTCAG
1719	chr11_682344	Chr11	682404	Robusta	Coding regions	Coding	[T/C]	TTCTCTTGTTCTGTTTACAGGTTCAGCTGACAAAACTGTGAAATTTTGGGATCTTGAAAC[A/G]TTTGAACTGATAGGCTCTTCTGGGCCTGAGGTAATTGTCCTTTTGTGTAGTTGTTTTATT
1720	chr11_6827601	Chr11	6827661	Robusta	Coding regions	Coding	[A/G]	GCTGATATAAACTGGTGTGATTTCCATGGAAGAACTCCTTTGCAATACTGTATAGCCAGG[A/G]GGAACAGCCATCTGGCAAAGTTGTTGCTTAGAAGGTAACTCTTCTGTTACTATTATTAAC
1721	chr11_6926705	Chr11	6926765	Robusta	Non-coding regions	Non-Coding	[T/G]	CTCAATGTTACGATCATCCATGATTACTATCTCTTAGTGTCAAGAGAATATTTAGGAATT[T/G]AGGACAGAATAGTCGGAGATAAAATATAGCATTAAACCTAAAACTTGATTTTAAGTTTTT
1722	chr11_6970353	Chr11	6970353	Arabica	Set 1 Ar8/Ar36B/Et39	Non-coding	[A/G]	ATATATCAACAAAAAACGGATAAAATCTTTAAGAATTATCATTTCTTATATGTATAATAT[A/G]TTGATGATATCTTAATAGCATCAAATTCAATAGAAGAATATTTAGAATATTTAAATATAT
1723	chr11_7063028	Chr11	7063088	Arabica	Set 2 Mundo Novo/Bourbon/Et39	Non-coding	[T/C]	CTCATAAGAGTGAGTAAATACAGTGTTAAAGGAATTATATTTGAGGATTAGTGCACAAGT[A/G]AAATAAATAAGAGAGAAAAGTGGTAGTACGGGACACTATTCTAACCCTATTCAAAGTTGA
1724	chr11_7089401	Chr11	7089461	Arabica	Set 2 Mundo Novo/Bourbon/Et39	Non-coding	[T/C]	GATCTTTTAGATTTATATAATTTTATTGCTTTGTGCTTTTGAGTCCTGGTGCAAGTTAGG[T/C]AGGCGTTCCGCCGATATCCTCGTGTTCGCCCTTGGGAAAAGTGGGACCGTCACACGTGGT
1725	chr11_7108733	Chr11	7108793	Robusta	Coding regions	Coding	[A/G]	ATGTGTTAAAGTTGTATGTTTCGTAGTTATGTTGTATTATGAGATAATTGGATGATGATG[T/C]AACTTCCACATGTGTTTATCATCCAATTTCAGTGCACTGTGACACTCAGGTTTTGTTTTG
1726	chr11_7117375	Chr11	7117435	Robusta	Non-coding regions	Non-Coding	[A/G]	GAAGTGCGATGTAGTATTTGATAAGAAATGGAGTTGAAATTCGCTTTACGAAAAAAGAAG[A/G]ATCTAAAAATCTACAAAGTGTCACGGTCAAGTATCATGTTTTTACTTTTTATTGTCTCAA
1727	chr11_7180933	Chr11	7180993	Robusta	Non-coding regions	Non-Coding	[A/T]	TTGTCCTTATGTGGATTCCTTTCTTTGATTATCAAATTTCTTGTAACCTCACAAGGCATG[A/T]ATAGGTTGCTCCAAAATTACTCTCTCAATGATGGCCCAAATCTCAAATTTCAGGCATTCT
1728	chr11_7187562	Chr11	7187622	Robusta	Coding regions	Coding	[A/C]	GTTGTAAGCTTTTGACTTTGAAATGTCATATTATAAATGAAGCATACGCACCATCCTGGG[A/C]ATAAGCTGGACCCGAACATGATCTCACTCCATGCATCCACACACCACGCTGATCAGAGTT
1729	chr11_724241	Chr11	724301	Robusta	Genes of interest	Coding	[A/G]	ATTCAAGAAAAGTAACCTTGTCATCACGGTTAATTTCTGCCCAGCAATCATCTGGAAAAG[A/G]TAACATATGTAAAATCATTCTTTCAAACTAGTGTTTGCATGCAAATAGGTAGAGGAAGCT
1730	chr11_7250523	Chr11	7250583	Robusta	Non-coding regions	Non-Coding	[A/C]	ACATAAATGAACAAGAGAAAAGATTGTAACCTATAACTGATTTTACTCACCGTAGTTTCT[T/G]TTAAATCCTACAATTTATATTGTCCCCTCTTGATATATGTCCAATCTTGTGACAAACATA
1731	chr11_7258099	Chr11	7258159	Robusta	Coding regions	Coding	[T/C]	CCTCTTCATGGGCAGCAATAGCTCCACCTAATAGCAACTTATATATGTAGACAAATTTAA[T/C]GAATCTTACCTCTAGTTTTTCAAAATCACCTTAAAATCTAGTTATACCAAAATATTGAAG
1732	chr11_7330698	Chr11	7330758	Robusta	Non-coding regions	Non-Coding	[A/G]	ATGCTTGTGAGAGAACGTTAGTTAAGGGTTAGTCCAACGCTAGACCCTTAGGAACCCTCC[A/G]CACGTTAGATCATGATTGTGTGATAAAATCACTTCATGCATATTTTCACTTTATCATTTT
1733	chr11_7376620	Chr11	7376680	Robusta	Coding regions	Coding	[A/T]	AAATTCTAAAGAAGTTTTGGCACACAAATATAGCTCTTACTATATACATGTTGCTTGCAA[A/T]AGCTTAGAAAGGGAGGGATTGAAGGAAATAATGTTCTCTTGAGTTTATGTTTCGTGCTTT
1734	chr11_7399524	Chr11	7399584	Robusta	Non-coding regions	Non-Coding	[A/G]	CCTCAATAGTTATAATAAATAATAGAATCGAGAGTTTTACCTTTAGTTTTATAGTTAGGG[T/C]AAACTAGAGTTTTTGCGTATTTTGGTCTTGTGATTAATTGGCGAGGTGTGTGTAGACACC
1735	chr11_7490171	Chr11	7490231	Robusta	Non-coding regions	Non-Coding	[A/G]	GCTGTGAGAACAAAATCTGTCATCATTATTTTTTTTTCATGGCCATCATCATCAAAACTG[T/C]TATTTGTCAACTTGACTTTTTCACAAGAAAATCACACGCCCAAGCTAATGCATTAGGACG
1736	chr11_7492607	Chr11	7492667	Robusta	Coding regions	Coding	[A/G]	GCTAAATCCCCTTTTGTAAAAACCGGAGTCCTCATAGAAATCTAGCAACCATAAATGGCT[A/G]GTTCAGAAGTTTCAAAACTTCTATCTCATGTTGATTCTTAAAGCAAAAATTTTCATGTGT
1737	chr11_7598421	Chr11	7598481	Robusta	Coding regions	Coding	[A/G]	ATTTACTATTGACCGTATCAGAGTTGACTACAAGCCAGTACATACTCATCCACATTTTTT[A/G]TCATAAATCGAAAGACATGGGAGTAAGAGCATTCCATTATTTTGGGTACAACTCTGATTG
1738	chr11_7605469	Chr11	7605529	Robusta	Non-coding regions	Non-Coding	[T/C]	AAGTCACCCAAGAGTAGAAGGACAACATACATATAATGTATGATAATATTCCTAACAGCA[A/G]GTGGTGATTCTAAGGGATCCACAATATAGCGTAATAATAAAGTACTATTGGTTTTGACCA
1739	chr11_7668565	Chr11	7668625	Robusta	Coding regions	Coding	[T/C]	ACTGGTGGCAGCATCAACTGGAACAGTTCTCTTAGGGGATTTCTTGGACCAAGAAAACCA[T/C]GAAACTGTAGTTCTTGTAGTTGTAGTAGGACTAGTGCTGCTTTTCTTGCTCTTTTCTTTG
1740	chr11_7686727	Chr11	7686787	Robusta	Non-coding regions	Non-Coding	[T/G]	ATGTGAACCCTTTGTCCCTTTAAGCAATCAAAATATCTTATTCTTGGAAACATCATGAAG[A/C]ATAGGTTGTTAGACTGCAGATCAGGTTACTAGTCTAACAATTACTCGATGAAACTGAACA
1741	chr11_7703032	Chr11	7703092	Arabica	Set 2 Mundo Novo/Bourbon/Et39	Non-coding	[A/G]	AATTAGGGGTTGCATTTTATCAAATGAAAACTAGGAATGTCTAGTTTCCAGTGCCGTAAA[T/C]GGCACTTGATTCCGACATCGGAGCGATGAATTATAGCCGAAACAAGATGGCTGTCTGGTA
1742	chr11_7778672	Chr11	7778732	Robusta	Non-coding regions	Non-Coding	[T/A]	ACTCCTTTTCTCTCACAACTATCTTTGGTTCTGCCTTGAATTTGGATTCTATCTTTTATC[A/T]GTTGGGCCTTCTTTTAGTCAAGTTCAATTACATCAAGTTCTCATACAGAGTCACATACTT
1743	chr11_7855438	Chr11	7855498	Robusta	Coding regions	Coding	[G/C]	AGGGTTGGTCATATGACCCAATTAGCATGTGCAGAAGCTGTGAGGAGTCCAGGACTGAGA[C/G]TCCTGATCACTAGGGATCAAAATGTAAAGTCGTCCTCTTCTTCTTCTTCTTTCCTTTAAT
1744	chr11_7887680	Chr11	7887740	Robusta	Non-coding regions	Non-Coding	[A/C]	GAAAATAGGATTATATATCCAAGAGAATTAGAATTAACATTAACAGAAAAGGGATTAATA[T/G]TGTTAGAATTTGAATTAGAACAAAAGGGACAAATAGAGGATAATGAATATTTATATTGTA
1745	chr11_789735	Chr11	789795	Robusta	Coding regions	Coding	[A/G]	GATACAAATACGCGCCATGATTTTCACTGCAATCTCAGGATAGGCCCCAGCAGCACTTTC[T/C]CCACTTAACATTACACAATCAGTGCCATCTAGGACAGCATTAGCAACATCAGTGGCCTCA
1746	chr11_7919215	Chr11	7919275	Robusta	Coding regions	Coding	[A/C]	CAACCCTTGCCTCTTCTTTTGCCTCAGAGAATGTATAACTATGAAAACAAAAACAGCAAG[T/G]AAAAGCTCGAGCATTTGAACCTCTGCAGGCATGACGAAAAACAGACCTCCTGAAAGAAAT
1747	chr11_7943300	Chr11	7943360	Arabica	Set 2 Mundo Novo/Bourbon/Et39	Non-coding	[A/G]	TTACCAAGTTTATCGCGTAAAGCGGGAAATTTCTGATTTCGTAGGAAATGAGTTATTAAA[A/G]ACTTTTCATTTCCTTTTCATATTGATAGATCATTTTAAACTCGATTTTACGGAGGATACA
1748	chr11_806434	Chr11	806494	Robusta	Non-coding regions	Non-Coding	[T/C]	TTCTTGGATGCCACATTCCTGTCATCACTCATAATATATCAATCGAGTGCTCGCACACTG[T/C]TGTGGATGGTCTTCTCTGTTTCTCATGGTGGTGGCTGTTCATTGAAAGTCCGTCTTCTTG
1749	chr11_8071374	Chr11	8071434	Robusta	Non-coding regions	Non-Coding	[A/G]	TCATTGATCCAACTAATCAATCAACTCATACTTGTAGATTAAGATTGGCATCTAACAATC[T/C]ATTATGACACTCGCGCAATGAGAAAAGTCAAGTGGATGATTTTACCTTTCAGTGAACGCT
1750	chr11_8534718	Chr11	8534778	Robusta	Non-coding regions	Non-Coding	[A/C]	CCACATATAGATCATGATCATCCATGGTCATCAATCCCAAATTAACAGTCAAAAGAGTGA[A/C]GAAAGACCTAAGAATCAATGGCTTATTCTTCTTAGTAAGGACAATTTGGAATTGTGTTGC
1751	chr11_8885108	Chr11	8885168	Robusta	Non-coding regions	Non-Coding	[A/G]	AGTCAATTTGCCGCCAAACAATAATTCGTAGACAGTTAAAGAAGTTATACCAGTTATCAT[A/G]ATTGCTTAAAAAATCGTGGGATCTCAATGAGTAGTTAGATGCAACATACTCATAAGCTGC
1752	chr11_8920987	Chr11	8921047	Robusta	Coding regions	Coding	[A/G]	GTATTGCAGCGGAGTTGTAGGGTTTGGTCCCTATTGGGACCATTTGCTGGGGTACTGGAA[T/C]GAGAGTTTGCAAAGGACCCAAAAGGTGTTGTTTCTCAAGTATGAGGAAATGAAGGAAGAT
1753	chr11_9064305	Chr11	9064365	Robusta	Non-coding regions	Non-Coding	[T/C]	TGTGTAAAGCCCTGAGCCAAACAAAGGTGCAATCCTTCAAAGAGGGCCATTGCTTCAGCA[T/C]GCATGTTGGTTTTCTATCCATAATAGGATGGAAACCTGTGAAGAAAGTTTCCTATACTAT
1754	chr11_9224910	Chr11	9224970	Arabica	Set 2 Mundo Novo/Bourbon/Et39	Non-coding	[A/G]	TTTGGCTATTTAATGATGAAAGGTTGGTCAAGAAATGAGGTTTTCAACTCCCTTTTACAG[T/C]TGGGAATGTTTCTCACATGTCTAGCATCACATGTGAGTTGGTGGAGGTGAAATTGAGTTT
1755	chr11_9227680	Chr11	9227740	Robusta	Non-coding regions	Non-Coding	[A/G]	CACGGGGTGCAATTGTTTTAGATATGTCGAAGGTTCCATATTATACAAAAGTTAGGATGG[T/C]AAGTGGGTAATACATATAGGTTTTGATGATGACCGACTGCCTGGTTAAATCTGTACTTCG
1756	chr11_9230010	Chr11	9230010	Arabica	Set 1 Ar8/Ar36B/Et39	Non-coding	[A/G]	GGTGTTTGGTAATATTTTTGATGCGGTGAAGCAAGCTGAAGAAGCAGTAGAGGTAGCAGA[A/G]AATGCATTTATCAATGAGCCATCTCAACCACACTGGCTTTCTCTGCAAGAAGCAAGGGCG
1757	chr11_923198	Chr11	923258	Robusta	Non-coding regions	Non-Coding	[A/G]	TACTATGAGAATCTTATTGATTTTTATTTACAACCGATTATAAGGATGATAGGATGTGAA[A/G]TAATTATTTTTCTGTTCGCATTAGAATGCATTAATAATTATTTTTGCGTCAACAGATTTA
1758	chr11_9345722	Chr11	9345782	Arabica	Set 2 Mundo Novo/Bourbon/Et39	Non-coding	[T/C]	GGACATGGATTACATTATTTATTTCCTTAAAAACTACTAATCTAATGGCACAAATAGCTA[A/G]TTTAGCTTGTCATCTATTCCTAATAACTAAATATTAAATAATTGAGCAAAAACTTAACAA
1759	chr11_9357437	Chr11	9357497	Robusta	Non-coding regions	Non-Coding	[T/C]	CCCCTCTTTCCCCTACTTTATTTCTTTTTCTCTTTCTTTTTTCTCCTCTCTTCCATCCTT[T/C]GTAGTAAAAGAGACTTCATCTCAACAGAAAACTTTATCAAGAGTTTGTAATTGGGTTTAT
1760	chr11_9595522	Chr11	9595582	Robusta	Non-coding regions	Non-Coding	[T/C]	TTACTTGAAATGAATTACTTGAAGTGAATATTTAAGTGAAGTGTTTCAATGATAAATTAT[A/G]CTATGGTTGCATAAGTCGCTTGGAGTGAATCTCCTCGACTCTTAGTGGTAATAGTGGGGG
1761	chr11_9686464	Chr11	9686524	Robusta	Non-coding regions	Non-Coding	[A/T]	CAATCTAATAAAGCAATTGCCATTGAGGTACCCAGCCATTATGACAACTAATTCTTGAAA[A/T]CTTTTAGTGGTCGGTGATTTTACGATTTAAAAATAAAAGTGTGAACTAAAAGTTAGAAAA
1762	chr11_9731168	Chr11	9731228	Robusta	Coding regions	Coding	[A/C]	GCATTGGAATAGCTGAAATTACCAGTAGTCATTGTAGCCTGAAAAGAGCTTTCCCGGACA[A/C]AGATTACAACTGCTGTTCTCAATTCATATACGAATTCGCTTTACATGACACTTCGAAATT
1763	chr11_9775082	Chr11	9775082	Arabica	Set 1 Ar8/Ar36B/Et39	Non-coding	[T/A]	CTAAGAAATGAATTGTTTTTAGCATGCTTGGCACGTTTGTCAAATGCGGTGGGTAATAAA[A/T]TTTCCCTCAAAATCGAATGCAATGAGGATAAAAATTGCAAATATCGGCATATGCAATAGT
1764	chr11_9815899	Chr11	9815899	Arabica	Set 1 Ar8/Ar36B/Et39	Non-coding	[T/C]	GCAGTCTCATCAATAGAGTGTTCAGTTTTAAAGTAAACTTCTTGGGAGTCAAATAGCAGC[T/C]AATGGGTTTGTATGATGTTCGAGAAGATCTCGCTATTTTAATGAGATGTTCGAGAAGGCC
1765	chr11_984829	Chr11	984889	Robusta	Non-coding regions	Non-Coding	[T/C]	TATGGCTTCATTATTGTTCTCAATTCAGCCCTAAAATCACACGCAAATAATCTTACCACA[A/G]TAGCCTTTCACTAGGCTCAATGTCATCCACACACAAGACAATTTTAGCATGTAAGCTTCA
1766	chr11_9976968	Chr11	9976968	Arabica	Set 1 Ar8/Ar36B/Et39	Non-coding	[T/C]	GCAATATCGAAAATTTGTGAGTAAATTAAATTATCTCACTGTAATGAGGCCTGACATTTC[A/G]TTTGCAGTGAGTGTCGTAAGTCAATTTCTGGAGACCCCTCGTACTAGTTATTAGGATGCT
1767	chr2_10059005	Chr2	10059065	Robusta	Non-coding regions	Non-Coding	[T/A]	GGACTTATTGCATGAACATTCTCTATGATTCTATCCAAAGTACAAGACTAGTAGGAAAAA[A/T]ATTACACTTTGCTAAACAGCACCAATCACCAATGAAACAAATTGTGCTAAACCTATTACA
1768	chr2_10062670	Chr2	10062730	Arabica	Set 2 Mundo Novo/Bourbon/Et39	Non-coding	[T/C]	GCAACTAGCCTTGACTAGTTTGAAAGGGTGCCTTGGATTTTATCCTTGCCTTCCCTTTTT[T/C]CAACCGTGACTCCCGAACCCTTTTTTTCTCATTTTTTGAAGACTTGGAGTCGTTTAAAAA
1769	chr2_10085435	Chr2	10085495	Robusta	Coding regions	Coding	[A/G]	CATGCCGGTAAAATGAAGAGGATGTTAAAAAGCACAAGAAATGATAAGCTAAAGATATCC[T/C]TGTACTTCCCCATTAACTGTGCTCTCTGTTCTCTGTGCTGTCTCTCTAGGCCAAAGGAGC
1770	chr2_10148151	Chr2	10148211	Arabica	Set 2 Mundo Novo/Bourbon/Et39	Non-coding	[T/C]	TTTTTTAGGATAAGTGGAAGACTTACAATTTCTCCCGTCTTACTGTCCAATCTAAACGTC[T/C]CGGGTTATTCTTAGTAATAGCTTTTGCTATTTTTTTATCATGGCCGTGCATTTTTTAAGT
1771	chr2_10153622	Chr2	10153682	Robusta	Coding regions	Coding	[T/C]	ATACTCTATTTTCTCAAACATCTGGAAATGTCAGAAGTAACCTTCTTTACGAACATGTAC[T/C]ATTTTCCCAAGAGAACATAATGCATTGGTCATATTTCAAACACTTCAAAGCTGAAAGAGA
1772	chr2_10172009	Chr2	10172069	Arabica	Set 2 Mundo Novo/Bourbon/Et39	Non-coding	[C/G]	ACTAGGCAAGTTTCAAGATGAGAATACGTCGAACGGGATTTGGGGTAGGGACGGTCATCA[C/G]TATGACCGTCCCTGCACGGTTAAGGGCCAAGATTTGCCCTCAAAATTTTGTGCGGCTGAG
1773	chr2_10175610	Chr2	10175670	Robusta	Non-coding regions	Non-Coding	[T/C]	ATGTTTACAAATTTTTGTCAAAGCAAATGATAAAAATCTATCAGTAAGGTATAATGGAGC[T/C]TGAAATATTTTTGAAGCTTAATTGTTTCTGATCTACAAATTTGATTTGATAATTCTTGTA
1774	chr2_1030243	Chr2	1030303	Robusta	Coding regions	Coding	[T/G]	AACTTTCTTTTAATCCATAGAGAAACGAGAAAACCAGCTACTCATATAAGCATAAAAACA[T/G]ATCTGAACAAGATATTTATAATTATCAAATTGCTGACATCAACGCTAAGTCCAAGGCAGA
1775	chr2_10359892	Chr2	10359952	Robusta	Coding regions	Coding	[A/C]	CCACTGACCCCATTTTATGAAAGCAGGACCTGCCCTTTCCAGCGTTTGATGGACAAGCTG[A/C]AGCCACACTTTCCTGTACCGAGGTCCAAAATAATCCACAAACGGAGCCATGGAAATGCTT
1776	chr2_10376651	Chr2	10376711	Robusta	Non-coding regions	Non-Coding	[T/G]	TTGGCCTTTTTGCTTAACTTCAGCAAAAGGAAAGGTCTGCATGGGAGCTTTTACTTAAAT[T/G]TATTGCTGAACAGAACTATCGGTTTTAATATGTTGTCGGATCATTGTTGGAAAGCTTCTG
1777	chr2_10436028	Chr2	10436088	Robusta	Coding regions	Coding	[T/C]	AAACCATAGAAAAGATCTACTTAAATTCCCTTTTTCCCTTCAGAGGCATTATTGGCCTAA[T/C]ACAAAATTCTCATTCCAATGGAACCCTATAAATAATTAATGCTACGATGAACTAGATAGA
1778	chr2_10441553	Chr2	10441613	Robusta	Non-coding regions	Non-Coding	[A/G]	ATCCAGTGATCATATTCAAGACACCTTTGAGTGGAGAGGAAGCGAAATTCATAGCTGAAC[A/G]TCCTCTGCTACCAAATACCTTAGCTTCGAAGTAAAAAACTACTACATGTTACAATTTCAT
1779	chr2_10461583	Chr2	10461643	Arabica	Set 2 Mundo Novo/Bourbon/Et39	Non-coding	[T/G]	ATTTTTTATTGTGATATTCCAAATGTACATGGATAATTAGTCCACCGTTTGGTTGTAAAA[T/G]CTACACCTTGTTCAATGATTATATATTAAAGCTCTATTTCTTTCGTGATCTAAACCGCCA
1780	chr2_10497448	Chr2	10497508	Arabica	Set 2 Mundo Novo/Bourbon/Et39	Non-coding	[T/C]	TAATGGGCAAGAGCTTGGCATTAGACATGAGAAGATAATAAAGATGTAAACAAGTCAAGT[T/C]GAGCCAAATATCACATATTTGAACTTTATTCATTAACATATTCAAACAAGACTCGTGTTC
1781	chr2_10519205	Chr2	10519265	Arabica	Set 2 Mundo Novo/Bourbon/Et39	Non-coding	[A/G]	GCTTTTAGGTATAGAAACTCTTTTCTAAGGTTTTATACCCTTTCTGTTATAATAAATTTG[T/C]TGTCCCTTCATATGTGAATGTAAGTCATCTGATTAAATTATATAAGGTTTGGTGTCTCTT
1782	chr2_10520434	Chr2	10520494	Arabica	Set 2 Mundo Novo/Bourbon/Et39	Non-coding	[A/G]	CTCTTCGACTCAACGTGGCTCCACCACTGTTAGGCCTGTCAACGGGTCGGGTCTAGACTC[A/G]GATCCGGACCGGATCCGTTTTGTCAAACAAAAACGGGTCGGATACGGAATATAGTATTCC
1783	chr2_10524442	Chr2	10524502	Arabica	Set 2 Mundo Novo/Bourbon/Et39	Non-coding	[T/C]	TTTCCAATTGAAGAATGTAGTTGTATTTTAATTTTTCTAAAATACTTTTATTCAATGTAA[A/G]TAGTTATTACTATAAACCTACCTCATTTAATGAGAGTTGATTCTTTTTTTACCATTAATT
1784	chr2_10530053	Chr2	10530113	Robusta	Non-coding regions	Non-Coding	[T/C]	TGTGTATCTTCTCGATCAGTGGACATTTCATGAGGAAAACAACGATGTCGCAAGGGTTAA[T/C]AAAAGTTGTCCGCCCACGATAGCTCGATCCTCCAAGGAACAAGGTAAGTTTCCTCAGCCT
1785	chr2_10590165	Chr2	10590225	Robusta	Non-coding regions	Non-Coding	[G/C]	TCCATGATTTGAAGTCTGAATTGGAACAAAAGTCAGATTTCTTACTGTTGCAGAACTTGA[C/G]ATTCGTGATGCCATGAAGAAAGTTGGAATCAACTTAATTTCAATTCTAAAGAGAGCCACT
1786	chr2_10598759	Chr2	10598759	Arabica	Set 1 Ar8/Ar36B/Et39	Non-coding	[T/A]	CTAACCCCCCGCCCCAAAAAATATTCCTTTTTCTAGATTAAGTAAGCATTGAGATTGGGC[A/T]TTGGCGTGCTCCCTCCGTTCCAAATTATTTATCACATTTTGGGATATAAGTTTTTAAAAA
1787	chr2_10677996	Chr2	10678056	Robusta	Coding regions	Coding	[A/G]	TCAGATTATTCAGTGGATATTAAAGGTAATTTCTCCAACAATTATGGATGAAGAAATTCA[T/C]GCAAAAGACGTTCCATAGTTAGTATTACCTTAAATTTGGACTTGCAGAAGCAGCAGCATA
1788	chr2_10751294	Chr2	10751354	Robusta	Non-coding regions	Non-Coding	[A/G]	TTTCACATCCGCCGATTTCATATCTGTGGTTATTCAAGTTTAGAATCTAGCTCATGATAC[T/C]CCCTTTTTAGGGGGCTAAAAATAATGGGTTGGTTTAGTTTCCATACGTGATAGTTTGATT
1789	chr2_1077936	Chr2	1077996	Robusta	Genes of interest	Coding	[A/C]	TCAGGACATGCTGTAACCAAGTCTCCAGTAAATTGTATCCTGAAATAATCCCAAAAGGCT[A/C]TTGCATTATAAAAGAGCAGTTTGCAAATTTTTTATTAATTCAAGAGTGGACTTCCTAAGG
1790	chr2_10783138	Chr2	10783198	Robusta	Coding regions	Coding	[C/G]	TACTCATTATTGCAGCAGACTCTTTGTAAAGACAGGTGGATTGATAAACTACTGCATATG[C/G]TTGCACTAATGGGTGCAGGTTTTACCACCCTGATCCAGCTTTTTGGCTAATGCTGTATAA
1791	chr2_1080513	Chr2	1080573	Robusta	Genes of interest	Coding	[T/C]	AAAGAAGATGGGGCATCAATTGCAATGGCTGAGCAGCATCTGCCTCCCCCACCCTTAACC[A/G]CGACGGTGTTTTTTGTGGTCTTGTTGTTCAATTCGTAGTTGCAGTATCCCCTGTGGTTTA
1792	chr2_1084556	Chr2	1084616	Robusta	Non-coding regions	Non-Coding	[A/G]	CACAGATTCAGTAAACAAGCTTAAAAACCATCATATGGCACAATAGTAAACTAAATAAAT[T/C]GCACTTAGTTTTACATTAACTTGTATAAGAGTCTCCTATATTTTGAAGGCCAAAAGGATA
1793	chr2_10898208	Chr2	10898268	Robusta	Coding regions	Coding	[A/C]	GACAAACAATAATATAGTACGTATCCACGAGCATTAGCAATAAAATTTCTGCAATGTTTT[A/C]ATAATTTGATATTTAATTAATCACACTCCTTGACATCACAAGAGAAATATGTCAGCGTAT
1794	chr2_11060147	Chr2	11060207	Robusta	Non-coding regions	Non-Coding	[T/G]	TATTCATGTTTAGGTACATTTGGTGGATTCTATACCCTAAAATATTGATGTTTAGTTGAA[T/G]TACTTCGAGTTATTAACTTGCATTGTACTACTTTAGCATTTAGTTGATTAGTCTAGTTGA
1795	chr2_11065104	Chr2	11065164	Robusta	Coding regions	Coding	[A/G]	AGAAGGTTTTACGTTGCAAAAAATTGGTACAACCTTCTTTTTTAGCTCCATCATTAGAGC[T/C]AATTCGTGCAGGCAAAAGTGGGATTTGCAATAATTTGGTGAAAACACGGCCACTGCAACC
1796	chr2_11154723	Chr2	11154783	Robusta	Non-coding regions	Non-Coding	[A/G]	CACTATTTGATCTTAGCAGGTAGCTAAAACTTTCGACTTTAGTCTAACGGGCGCCTCCTC[A/G]AGATCTTGTAAATATGTCCTGAACACGCTCATGCAGGTTGGTGCTTATCACTATTGATTG
1797	chr2_11155473	Chr2	11155533	Robusta	Coding regions	Coding	[T/C]	TAGAGATAAGTGTATATGTCTGACTTACTAAATTGTGATACATGATGTGCAAGTGCACAC[A/G]TATGGCCAACTTAAGCCACAAGTAAAAGTTGCTTCAGCTAGAATATGACTAGGAAATTTA
1798	chr2_11221422	Chr2	11221482	Robusta	Coding regions	Coding	[T/C]	CTCTCTCTGACTTCCCCATCGATCAAGTTACCATCTTCATCACACTTCTGGGGCGGGGCT[A/G]AAGGCCTCCGGAGGAAAAACTCAGGCTTATTGACGAAATGAAGATTAAGAAAGACTCCAA
1799	chr2_11230	Chr2	11290	Robusta	Coding regions	Coding	[T/A]	CACCAATACACAGAGAAAAAGAAGCCACCGTAAGAACAGGGGAGGAGGAAGAGCTGTTGC[A/T]GATGCTGACATTGCCGGGCTGAAAACCGGCGTAGGGCCTATTGAGATTGCGACCATTACG
1800	chr2_1126505	Chr2	1126565	Robusta	Coding regions	Coding	[G/C]	TTGTAATTTCAAGAAATCTAGTTCAAACTGAAACATTAATAGGAATTGCAAAATGCATTT[C/G]ACGCTTGATTTTGTACATCAATCAATACCACAGCCAAGTAACTCGTTGTGCCAATTGGAA
1801	chr2_11298746	Chr2	11298806	Robusta	Coding regions	Coding	[A/G]	GATGGCATCTCTTGGAGTTTGCTTGATTTAGTCCTAAGATCATTTTTTGACTTCAGCCTC[A/G]TAATTTTCTAACCATATACACCTCTTTTGCTCATTCAGAATGTGGGATAAGATTCTAAAG
1802	chr2_11348399	Chr2	11348459	Robusta	Non-coding regions	Non-Coding	[T/C]	TTAGTTGCCGTTGTCGAAGCACCCAGTATCGCAGACCCTGAGCATGACTAAGCACTCTCT[A/G]CTACTGCTAGTGCTATGCATCAGGGAATATTGAACACCAAGAATTCCAAATCAGCTTCTG
1803	chr2_11376656	Chr2	11376716	Robusta	Coding regions	Coding	[A/G]	CTGAAGGCAGGAGCTCTTGGCCTGAAGGTATCTTGTTCTGATATTCTTAACCATTTTTCT[T/C]GTCCATTCTACCAGGATGGGGATGTTATAGAATGCATTAAGCAGGATGACTTTGAGTAAT
1804	chr2_11475305	Chr2	11475365	Arabica	Set 2 Mundo Novo/Bourbon/Et39	Non-coding	[T/G]	CTTGTAAATCCACTTTCAATCATTTTTTTTTTCATGTAGGGTAAAATACAAAAAAGTCCC[A/C]TGTGGTAAACCTAATACACAGAAAAGTCTCCCGTGATTTCAAAATATATAACATTACACC
1805	chr2_11475444	Chr2	11475504	Arabica	Set 2 Mundo Novo/Bourbon/Et39	Non-coding	[A/T]	TGTAAAGGTGACGGAATCCGTTAAACTTAACGGAAATGACTTATTGGAACCTAAAAAAAA[A/T]TTTTATATCAAATTTTTAACAAATATACCTGTTCTATCCCTTAAACCTCAATTCTCTCTA
1806	chr2_11485216	Chr2	11485276	Robusta	Coding regions	Coding	[T/A]	CCTTCTGTAATTTCCATCTAAGGTTAGAAATCCTCACATATGACTTGTCAATTGTAAAAC[A/T]AGACTGTATAATATTTCCTTCTATTTCTAAACGAAGGTTCTAAAAGTTGTTTTTGGTCTT
1807	chr2_11508643	Chr2	11508703	Arabica	Set 2 Mundo Novo/Bourbon/Et39	Non-coding	[T/A]	TTTTTCCAAAAAATTTTTTCTAATAAAAGAAGAGTGGAATTTGGAAAGCACAGAAGAGAT[A/T]GGAAGATTATAATCCACGACCTCTAATTTCTTTTCTAAAAAGAAAGTACCCTAGTGATGA
1808	chr2_11514629	Chr2	11514689	Arabica	Set 2 Mundo Novo/Bourbon/Et39	Coding	[T/A]	GATAATATGACTATAATATCCTTCATTTAATAGATAATTCACAATATGATGCAAGAGATA[A/T]ATAAAACCAGGAAACCCTACCTCTTTTATTCTCCACCAATAGCTATTCCTTCTTTCTCCA
1809	chr2_1152395	Chr2	1152455	Robusta	Non-coding regions	Non-Coding	[A/T]	AGAGTATCTGTTTTTTGATTTGTTTGACAAACCACTGTTCTCTTAAAGCTTCCAAACCTT[A/T]GTTCATTTTTTCATTTACCCGTTTGGTTACAACAATCCAAACATTTGCATTCTGAAACGC
1810	chr2_11552543	Chr2	11552603	Robusta	Coding regions	Coding	[A/T]	AGATGTTGTACGTTCACAAGTTTTCAGCCATTTAGCTTGCATGTATTTGTGTTTTCTCCA[A/T]GGCCCCAAGTGCATTTTCTTGTCCTTCATGCACCTTTTAGCTGCCGAGCACAAAATCTTG
1811	chr2_11626195	Chr2	11626195	Arabica	Set 1 Ar8/Ar36B/Et39	Non-coding	[T/C]	GTAAAATTAGATGCATGTCCTCTGCTTAATTTTATGTGTTATCCAATAAAGTAAAATTCT[T/C]ATATTATTGATTTCAGAAAAAAAATTTTATGTTATTTTTATTGAGCTTTGATTAAGTTCA
1812	chr2_11644876	Chr2	11644936	Robusta	Non-coding regions	Non-Coding	[C/G]	GGATCCAAAGATTCCTGCTTTCTCTTCTCCTTGCAGGCAACCATTAACAATTTCGAGAAG[C/G]CCATTTGCGTTATGATCAATGTGAAAAAGTGTGGGGAATAATTTTGGATGAGAACGCGTT
1813	chr2_11659869	Chr2	11659929	Arabica	Set 2 Mundo Novo/Bourbon/Et39	Non-coding	[A/T]	TGCTTATTTTATAAGCATCCAATTATTTTCTCTAATCATGATTGCTGCTTACTTTTTTTT[A/T]TTTTTCTTTTTATATATATATAGCGGCATGAACACTGTAGTTGTATTAACTAGTATTATG
1814	chr2_11661594	Chr2	11661654	Arabica	Set 2 Mundo Novo/Bourbon/Et39	Non-coding	[A/G]	CAGGATTTGGTTTCACATGAACTAGTTACTACAGTATTTGACAGACGGGACATTATTATT[A/G]TATGAACTGAAACTAGTAAAATTCCAGCAAAACAATAATAATGATTGAAAGTTTTTGTCC
1815	chr2_11686186	Chr2	11686246	Robusta	Coding regions	Coding	[A/G]	TCATGAAGTGGTGCAAATTTGTCGCAGAGTTGCTTATTCCTCTCGTTCAGCTGGAGATTG[A/G]ATGAGTAGTGAATTAATAATTTCTTGTTGAGATACTTGGAAAAAAAATGTTGAATGTAAA
1816	chr2_11723674	Chr2	11723734	Robusta	Non-coding regions	Non-Coding	[T/C]	GTGATAGACAAGATGGATCTAATTTTTGCATGTGCCTTTCTAATCAGAATAAACATTCCA[A/G]TCATCCAATGCTCCATCCTGCATTACCATGAAATGGAGTTCCTCTACCTAAAGCAAAAAA
1817	chr2_11748602	Chr2	11748662	Arabica	Set 2 Mundo Novo/Bourbon/Et39	Non-coding	[T/C]	GATAAATAAGGGGCGGGTATCCGCTGACCCGACCCTATCTCAGCGGGTACCCGATTATAG[A/G]GTACCCGTTGATATGCGGGGCGGGTAAGAGTCGAAAAATAGTTGACCCACAAGGTGCGGG
1818	chr2_11753650	Chr2	11753710	Robusta	Coding regions	Coding	[T/C]	GACTCCCGTGGAGAAGGGTAAAGCACAGTGAACGGTCACTCAACCGAAGACTGAAGACGA[T/C]ACAACCGTTTTGACAAATTGAAGATCATTACCCTCATCATTTGTATGCTCTCTCTCTTCT
1819	chr2_11762473	Chr2	11762533	Arabica	Set 2 Mundo Novo/Bourbon/Et39	Non-coding	[T/C]	ATAAAAGACAGGTGTGTACAGCCATGGAATGGAAGGAGAATAAGGATGGAAATAAGAATG[T/C]CATGCCCAGGAAAGTGGAAAATATCCTCAGTGAATATGCTGATGTCTTCAAGACATCTGA
1820	chr2_11778172	Chr2	11778232	Arabica	Set 2 Mundo Novo/Bourbon/Et39	Non-coding	[T/C]	CTGAACTAGCTAACTACTTTTTTTTTTTATTTTGCTGACGAAGTGGGTGTCCGGGTCAAT[T/C]CTTACGGGACCGACTAATCCCACTTCGACTCGAGAGGAGAGGCCCCATCCCCCGAACACG
1821	chr2_11785401	Chr2	11785461	Arabica	Set 2 Mundo Novo/Bourbon/Et39	Coding	[A/T]	TTTAGAGTCTCGACTTTAAACCCTTAGATCAAGAGCTCCTAAGCAAAAGAAAAAAAAAAA[A/T]TTTTTTATTGTGTTTAATGTTTGTATTCATTGTTTCAGTGACTACATCTATCATCATCGC
1822	chr2_11798056	Chr2	11798116	Robusta	Non-coding regions	Non-Coding	[A/G]	ATTTGTGATGGCATTTATGTTAAGAATGATGCCAAAATTATCTTCAGTTTAACTTCGAGG[T/C]TGTAAACAATAGGGGACAACCATGACCAATGAGGATATAAGAGTCAATTTATCAGTATTG
1823	chr2_11854020	Chr2	11854080	Robusta	Coding regions	Coding	[T/C]	AGAATTTAACTACGTCATCCTTTCTTGCATGAGGAAATTAGACGAGTTCATGAGGAGATC[T/C]TTTAAACAACAGCACGAAATTCTATTCGTTTCTGTTTCTGTTGCAAAAAAGTAAAGGATT
1824	chr2_11894319	Chr2	11894379	Robusta	Non-coding regions	Non-Coding	[T/G]	GTCAGTCATGAACTGTAGAGTGATTTGATATCAAAGTTGTCACAGAATGAGATGAAGCGC[A/C]AGGCAGTCCAGAAAATACAGGGGACGACGTCTTACTATCCATGTTAACAAGTTAATATAC
1825	chr2_11919006	Chr2	11919066	Robusta	Coding regions	Coding	[T/C]	TTTTCAATCTTCAGCTAGTCCTCTCCTTCCCTACAAGATGAAAAGAATGCACTCTTTTTA[T/C]AACAGAGGTGGGGAACAAAGCAGACAAAGAATTGAGAAAAGGGAGGATCTGGACAGAAAT
1826	chr2_11980380	Chr2	11980440	Robusta	Coding regions	Coding	[A/G]	ATTTAATTATGCCCAGAGCACAAGTAGCTGAAGGTGCATAGTATGTGAGTTCTGTGAAAG[A/G]CAACTTACTTGTAAATGCCTTGGAAGAAGATTTCCTAGAAGATCAACAGGAATTTTCTCT
1827	chr2_12043633	Chr2	12043693	Robusta	Coding regions	Coding	[A/G]	CTTTCTCCCTTAATCAAGAGGGCCTCATCCTCCAACAACTCAAGCTCGTTTTTGACGACC[T/C]GGATAATTTCTTCTCTGATTGGAATGACCGCGACATCACTCCATGCAAGTGGCGCGGTGT
1828	chr2_12054335	Chr2	12054395	Robusta	Non-coding regions	Non-Coding	[T/C]	CTCTTGGACGGGAATGAATGAATTCCAAGAGGAGGTTGGGGCGGTGGTTTGTCTTGTAGG[A/G]AAGGATGGTGACATGGATTGACCTTTTCATGCGCAGGCAACGGAAGATATCTTGGGTGCG
1829	chr2_12136725	Chr2	12136785	Robusta	Non-coding regions	Non-Coding	[A/G]	TAAAGTTAAAATCTTAGACGTACTTTAGAGTTTTTGGGTTTTAATTTCTCTTTCATCCTT[T/C]CCGCTTCTCAAGTTCCATCACTCCCATGCTAAAAAAATATTTTAAAAGTATATATTAAAC
1830	chr2_1213726	Chr2	1213786	Robusta	Non-coding regions	Non-Coding	[G/C]	GATATTTTACTTTATAGCTGACTTTTGGCACAAATAATTGGGTTATATTCTAAAAATTTA[C/G]TCCATCTTGATTGTTTTCACTATTTTAAGCTGGATTGGGGATTCATTGGTGCTGTATTAG
1831	chr2_12149545	Chr2	12149605	Robusta	Coding regions	Coding	[A/G]	CCTCGTGACTACTTAGAGCTTGCTCTCAGACCAGTCCAAGGTGGCGCTAGAGATATAACT[A/G]CCAAAAATGAGGTTGTACATCTGCTTCAACATTCTTATAATACACAGCATCGTACCCACA
1832	chr2_12222617	Chr2	12222677	Robusta	Coding regions	Coding	[T/C]	GACTTTATTTTCCTCGACTTTATTCTTATCGCGTACTACTTTCTTGTATTTTGGAAGTTT[A/G]AACCACCCTTCCGTAAACAAAGGCAGTTGATTCAGATTCTTCAGAAACGATGAGCTTTTC
1833	chr2_12310989	Chr2	12311049	Robusta	Coding regions	Coding	[T/C]	AAACCATGCTCCAAGATCTTTTAAGAGTTATGTGACATGCTAAATTTTCTAATTTAAATG[A/G]AAAAATTCAAAGATAACACCTTCTAACAAAACTCAGTTGCAAACTGCAAATAGCATACCT
1834	chr2_12360555	Chr2	12360615	Robusta	Non-coding regions	Non-Coding	[T/C]	TTTAGCAATGGACCATAGCGTCCTTTGTTTATCAAAATGTGGCAACATTTCCTTAATTTC[A/G]AGCACAGGCGAGATTTTGTTCTAGCTTGCAAGTTAGAACTTAGAAGCACCTTGCTTTGCT
1835	chr2_12400050	Chr2	12400110	Robusta	Coding regions	Coding	[A/G]	AATAGATGAGGGAGCACGGAATATTGGTTTAGTGGGGTTGCCACCAATGGGGTGCTTGCC[T/C]GTTGTAATAACCCTTAATTCGATCAGTGCATTTCATCGAAATTGTATTGAAAAGTATTCC
1836	chr2_1240724	Chr2	1240784	Robusta	Coding regions	Coding	[A/T]	GCGTCATTGATTAGCTGCTTGTAGTGCTCCATGGCCGTGTCGGTCTTGCGGCAGTCCATG[A/T]AGACGGAGAAGAGGAGATTGTAGGTAACAATATTGGCTGCCACTCCGGCCTGGGTGATGA
1837	chr2_12478133	Chr2	12478193	Robusta	Coding regions	Coding	[T/C]	TGAATTTGAGAAAACAAGATGAAATTCCACCCAGGGATGGAATTGCATGACAAATAACCA[T/C]GCAGTCTGAAAACACAATCGCAATCCTTTTGATTCTGAAAGATCTCTGTACTCATTAACC
1838	chr2_12493512	Chr2	12493572	Robusta	Non-coding regions	Non-Coding	[T/C]	AGACTTTTATGTGTGTCCTATGTGCAATATTTGTGCATAGCTGTATTCCTAGTTTTCTTT[T/C]CCTTTTTAACTTCTATGATACATTTACATTTCATTCCAACCATATATCATATCCAAAAAT
1839	chr2_12574806	Chr2	12574866	Robusta	Coding regions	Coding	[A/G]	AGATGGAGTCGTAACTATTGACCTAAAACAGAGGAACAAAGCTTTAACGCACTTGATGTG[A/G]TCATGAAGTTCATCCTTTTGTAGTTACTATTTGCTAGGAAAGACTTATCTGGTTGGATGC
1840	chr2_12672992	Chr2	12673052	Robusta	Non-coding regions	Non-Coding	[A/C]	TTCCCGTCCTCATTAAATTTATTAATATAAATAAATATAATATAATACATAACCTATTAA[T/G]AATAAACTTAAAAGATTGAGTTCGCTTTCGACAATTGAAATTAGGATTTGAAGTTGTCAA
1841	chr2_12678820	Chr2	12678820	Arabica	Set 1 Ar8/Ar36B/Et39	Non-coding	[A/G]	TGGCGACGAATCCCCACAAGAAACCGCTGACAGCACAAGAAGCTTCTCGGATTCAAAATG[A/G]AGTAATTACCTAACACGGTCCTTATTACGTTAAACTCGCATTGACAAAAATCAAAGTAGC
1842	chr2_127294	Chr2	127354	Robusta	Non-coding regions	Non-Coding	[T/G]	TCTCAACCTGTCCTGCACTGCATCTATGAACTAGGAATCAACTGAGACACTTGGCAGTTA[T/G]CTATTTACAATGGTTCCATGAGCCCTAAGAAATTATTGGTTTCTAAAGCACCTGCCTTGA
1843	chr2_12779297	Chr2	12779357	Arabica	Set 2 Mundo Novo/Bourbon/Et39	Non-coding	[T/C]	ATGAAGATGTAGATGAAGAAGGAGGAGTTGAATCTCAAGTGACATGGGTTATCTTTTCTC[T/C]AACTCTTTATCTTTTGTATCAGATTCTTAAGTATAGTTAATATGCAAGTTCTGGATTTTG
1844	chr2_12802323	Chr2	12802383	Robusta	Non-coding regions	Non-Coding	[T/C]	AATATCCCATGCCATCCCTCACGAATTTCAGCAAAATTCCTTGCCTTGTTCTTTTCTGAT[T/C]AAAGTCAATCTCCAGTCCATGAGTTGAAAAACCTCAATTGTACAACCGGTAAGAATGAAG
1845	chr2_12853453	Chr2	12853513	Robusta	Coding regions	Coding	[T/C]	ACACACCAACTATGATGCATGAATTTGTACGTAGGTCTATTATTCTAAGAATGATATAGG[T/C]GATTTAATTTCAGACCCTACATATTTAAATAAGTTTTTCTCATAGTTGTTTAACCTAATT
1846	chr2_12864255	Chr2	12864315	Robusta	Genes of interest	Coding	[A/G]	GCTTAGGGTCTTTTTAACCACGTCCACAGCCGGGGGTAATCCTGCTGGATATCTTGACCC[T/C]TGTAGTGGCTCTTGCTCTCCATAGCAACTCTTGGAATCTGAACCCCACTCCTTGCCACTG
1847	chr2_12865440	Chr2	12865500	Robusta	Genes of interest	Coding	[T/A]	TGGCACCGACGCATGAATCAAACACAGGAAAGATTGCCACTGGTTCAAGCTCAAAGAATC[A/T]CCGACAAACATTATCTTCTTCCCTTTCCACCTCTTCAAAAAGTCCAAGCCATCAAACCTT
1848	chr2_12933457	Chr2	12933517	Robusta	Non-coding regions	Non-Coding	[T/G]	GAACTGGACTATTCATGGTCCTAAATTTACTAACAAGGTGAAAATTCGAATTGTAAGGAT[A/C]AAAAAATACTGTTACGTAATTCTAGCATTCCTATTATGTAAGGGTCCACATGAATAATAA
1849	chr2_12996214	Chr2	12996274	Robusta	Non-coding regions	Non-Coding	[A/G]	AATATAACCCAGCAAAGACAAAGAAGAAGAATAAGCCAGAGGCCCGAAGCCCAAAAAGAC[A/G]TGCACCAGCCGGGAATCGAACCCGGGTCTGTACCGTGGCAGGGTACTATTCTACCACTAG
1850	chr2_13099119	Chr2	13099179	Robusta	Non-coding regions	Non-Coding	[T/C]	TCAACGAATGATCTGTGCCCCTATATAACACGTCGACCAAAAGAGCGTAAAGGTGGAAAG[T/C]TGAGTGGTTGGGAGAAAATTTTCACGAAAGTGTGAAGAAGGACACTTTTCACGAAAGCAA
1851	chr2_13121839	Chr2	13121899	Robusta	Coding regions	Coding	[G/C]	TAACACATGAATATTTATATAATTATCTTCATGTTGAATGCAACTAGAGCATGGGGAAAA[C/G]TACTACCGATGATAAGACACAAACGAGAAATATGCCAACTTTGAGCACAAGAAATATATA
1852	chr2_13134585	Chr2	13134645	Arabica	Set 2 Mundo Novo/Bourbon/Et39	Non-coding	[T/C]	ACTCGGGAATCCAACTATTCCACTATTCATTGCTGAAACAGGCTGGCATAGTGATTAGCG[T/C]GCTGTTGCAGGAGACGAAATTTATCCAGTACACACTCTCAAGTAGCGATTACGAATTCCC
1853	chr2_13141830	Chr2	13141890	Arabica	Set 2 Mundo Novo/Bourbon/Et39	Non-coding	[T/C]	AGACTCCCATACTGCTTTTTAGTTTCCATTCTCAGTGGCCATTGGCTTCCAAAGAAAACA[T/C]CACTTTTTTTCAGTGCTGTCATTTGATGAGATATTTCTAGCCACCTTAATGATGCTGTCT
1854	chr2_13144303	Chr2	13144363	Arabica	Set 2 Mundo Novo/Bourbon/Et39	Non-coding	[T/A]	ATCTAGTTCTTTGTCCAATGTAACATCATCTTTCACAAAATAATTGAAAAGATTTAAGGT[A/T]TTTTATAGAAAATTTTTTATATTTTTTATAAATATATTTTTTATTTTACATATATCAAAT
1855	chr2_13145263	Chr2	13145323	Arabica	Set 2 Mundo Novo/Bourbon/Et39	Coding	[T/C]	TTTTAGATTAAAATTTGTCGAATGCAACTAAGACATACATTGTATTTCTTCTCTTCTCCA[T/C]TGGAATTTATCTGAACAAAGTTCCTTTTTTTTTTTTTTTGTAATTCATTCCACCCCTCCT
1856	chr2_13152549	Chr2	13152609	Arabica	Set 2 Mundo Novo/Bourbon/Et39	Non-coding	[T/C]	TGAGAAGCACTCAAAAGTATGCATAAGGTTATAAGATATACATTTATATATATGTGTGTG[T/C]GCGCGCGCGCACGCGTGTATATAAGATTCGCATGGTGAGTGCATGATCAAATTTTCACAG
1857	chr2_13159201	Chr2	13159261	Robusta	Non-coding regions	Non-Coding	[A/G]	GCCAATCGCTGGACCCCTCAACAAAGAACGTTTTGCTACAATTTTGTCTTCACGGTCCTG[A/G]TTTGATCACTTTTCACCACTCCATCATTTCAATTGTTTTGTTTTTCGCCAATTCTTGGTC
1858	chr2_13161047	Chr2	13161107	Arabica	Set 2 Mundo Novo/Bourbon/Et39	Non-coding	[A/G]	ATTATGAAAGGAAAACCCTATATCAAAAAACAACTTGAATTCAAACTCAATCCTTATATA[T/C]CATATTTCATTTTCCAAGAATCCTCTCTCACACCCCATGTATAAGGCTATATGATGCTCT
1859	chr2_13164876	Chr2	13164936	Arabica	Set 2 Mundo Novo/Bourbon/Et39	Non-coding	[A/G]	GTTCATGACATGATTTGATTTCAATGAGTTCTTGGAAAGTCTTATGCTTAAAACCAACGT[T/C]TCCACCACTGTTTACTGTTTATTTGGAGCACAAATGGCTCCCTATTCCTGTTTCACTGTT
1860	chr2_13205897	Chr2	13205957	Arabica	Set 2 Mundo Novo/Bourbon/Et39	Non-coding	[T/C]	GGGTTACGGGTGTTCAATTTTACAAGTTTGAGGGCTTAAAGTTAGCAAAAATAGATGAAG[A/G]GCTTATTTTTATCTAGATAAAGAGTTCAAGGGCCAATTGGATAATTTGCCCAAAAATTTA
1861	chr2_13212093	Chr2	13212153	Robusta	Coding regions	Coding	[T/G]	TATCACACCAAAGCTAAAAATGTCACATTTTTCTGTGAAGGGCTCGTTTCGTATGAGCTC[A/C]GGAGCCATCCACTCTGGAGTCCCAGCAGATGAATAATCTTTCATAGGGGTGGTCATCAGT
1862	chr2_13224259	Chr2	13224319	Robusta	Non-coding regions	Non-Coding	[A/C]	AGAGGGAATAGAATCATAAAACTCTGTGAATCTTCTTTCCTACAAAACGCAACAAGTGTA[T/G]TGTTAGGATGGTCAAAATTCAAAGGCAGATTACTATCCATTTGCAAGGAATTCTTTATCA
1863	chr2_13298775	Chr2	13298835	Robusta	Coding regions	Coding	[T/C]	TCTTCTGTTTATGAAGTTGCATTAACCTGTTTTCTTTTGATTCTCAGTGAAAGAGCTTGA[A/G]CATCTGGACTGGAGTACAAGGATGAGGATTATCATAGGAACAGCTTACTGTCTCCAGCAC
1864	chr2_13352082	Chr2	13352142	Arabica	Set 2 Mundo Novo/Bourbon/Et39	Coding	[A/G]	TCAATGATTCAAATTGTGTCACGTCATTCTATCAAGTGGCCAGACACAATTTAAGTCATT[A/G]AATTTTTGAAAATTGAATTTATCCAAGTTTTGACCTAGTTGAACAAGAGGTGGATAAGAA
1865	chr2_13364891	Chr2	13364951	Robusta	Coding regions	Coding	[A/G]	AAGAAATCTGACAGATCTAGTGACAAGAAATCAGATAGAAGGACTTGATTAGTTCAGCTT[A/G]CACAGTTGACAAGGAAGCTATCAGCCTGTGAGATCCATCAAGATGAAGATAGAATGTGGC
1866	chr2_13394786	Chr2	13394846	Arabica	Set 2 Mundo Novo/Bourbon/Et39	Non-coding	[A/C]	CCAATAAAGATTTAGTCAATAATAACCAGCCGGAACAGATTGTGTCATGAGCTCACCGCC[A/C]AAAAACCGGCATCAATCAACAACAAATGGACCAAATTTACAGAATTGTCCACCTACTTCA
1867	chr2_13485724	Chr2	13485784	Robusta	Coding regions	Coding	[A/G]	TAAGCTGCTCAAATTTCCAAGTCCTTGTGGAATATTTCCCCTGATATCACAGTTGTATGC[A/G]TAAATTCTTTCTAAAGAGGATGAAAGATTCCCAATGGATAAGGGAAAGCTACCGTTCAAA
1868	chr2_13499417	Chr2	13499417	Arabica	Set 1 Ar8/Ar36B/Et39	Non-coding	[T/G]	GAAAGTTGAAACAGGAGATTGACCAATTGAGGGTATTTTTGTTATTTCTTGATCCACAGA[T/G]CTGCAAATTGGATGATTATTGATGCATTGGAAAGTTAAGTCAAAGAGCTATAAATTTTAT
1869	chr2_13678055	Chr2	13678115	Arabica	Set 2 Mundo Novo/Bourbon/Et39	Non-coding	[A/T]	TAGAGTGCTTTCTTTCCACATGATTGTACATTGTCTTCCCATTTAACCCAGAAACGAGTT[A/T]CACACTTTTGTATTTTACATTTATCCTCCCAATCAAGTCAGAAAAAAATTAAAGCAGATT
1870	chr2_13833247	Chr2	13833307	Robusta	Coding regions	Coding	[A/G]	CTCTCGAATGGCCTTGCTATTGTTGACATAGTGATCACAATCAAGATTGAGAATGTATGG[T/C]GCATTTGTGAGAACTGCAGACACCCTTACCTGTAAGCGATCAATGATATGGTGTCAGTTG
1871	chr2_13874519	Chr2	13874579	Robusta	Non-coding regions	Non-Coding	[T/C]	TGTCCTAGCATATGCTAACTCTTTCTTTGGCATATCCAAATTAAGGTGCGGACCTTCTTT[T/C]TATAAGAAGCAGTCTCCAATTTCTGTGGCATTTCGAGCTCAAGTTTTTCTTTGAAGTTAA
1872	chr2_13944526	Chr2	13944586	Robusta	Non-coding regions	Non-Coding	[T/G]	AAATTGACTTTAAAGCAATGATGGCTGGATTCAATTGGTGAAGGTGAGCACCAATCATTT[T/G]GGTAATTATTACATAAGCAGTCCTTAAAATAAGGCGGTTGCACATGATTTCTTTCAAATC
1873	chr2_14025641	Chr2	14025701	Robusta	Non-coding regions	Non-Coding	[A/G]	ATCCATACTACATTCACAATATGCTGGTCTAATAAGGAAGTGTGAATATCCTCAATTACA[T/C]ATGTTTTGTCTATGCGACTAGTTGGTTTTGTGCATTGCTCCTTAATGTTTTGTTCTTAGA
1874	chr2_14026897	Chr2	14026897	Arabica	Set 1 Ar8/Ar36B/Et39	Non-coding	[T/C]	CTAGGTTTCCGATTAATTTTTGATAGGAATTCACCACGTGCAGTGCACGTGATCATATTT[T/C]AAGGGTAAAATTGTCAAATCAAATTTATATAATTCGATTCATAATCCATTACATTTCATA
1875	chr2_14068762	Chr2	14068822	Robusta	Coding regions	Coding	[C/G]	ACCCAAGAAAGAAGACATATTGTCCAGTCAGATTGTCCACATTCCCACTTCTTTGCAATA[C/G]AACCAACTGGGGAAGAATTGCAACAGCCTCCAAGTATATTGAAAACGCCCAAAATATCTG
1876	chr2_14172655	Chr2	14172715	Robusta	Non-coding regions	Non-Coding	[A/C]	TATACCATCTCTTTTTAATGAAAATATTTTTAGTCAAAAGGAACAAAATGAAAGCAAAAT[T/G]AACCCAGATGGCAAACAGCAACTTACACATAATTTATAGATCTAGTGTAATTAAGCCTGC
1877	chr2_14180797	Chr2	14180857	Robusta	Coding regions	Coding	[T/C]	GGGAGAGTAAGATTTGATTCTGCTGGTTGATTTCCTTCTTTTACTCTGGCAATCTCTGTT[A/G]AAGTACACTGACCTCCTCTGCTGCTCTAATTTTGACTTCATTTCTTTTGGTTTTATGTCC
1878	chr2_14249322	Chr2	14249382	Robusta	Coding regions	Coding	[A/G]	TAGTTCTCAGCACTATAATGAAGTCAGTCAATTCTCCTCCAGCCTATGACCACATACATA[A/G]CAAGAGGTCAGCATGGTATCTGGTATGATTTCATTCATCAGACCTTGAAGAAAGAAAATC
1879	chr2_14259644	Chr2	14259704	Robusta	Non-coding regions	Non-Coding	[A/G]	ATCTATGATGTGAAAAATCTTGACAACATTTATGTGCTAAAAGAAATGGTGAAGCATACC[A/G]ATTACACAACTCTAGTATAGAGCTTTGATCTCGTAAGAAGTTAAAAATAAAAAGGAACTT
1880	chr2_1429212	Chr2	1429272	Robusta	Non-coding regions	Non-Coding	[T/C]	GTTAGAGTGGTAAAAATTGATATGTTCGTAAATACTTGATAAGCTAACAAGCTTCCCGAG[T/C]AGTATAATATGGAAATCAAACTCGATATATTCGAATTACTCGACCACAACTTATGTTCAA
1881	chr2_1430737	Chr2	1430797	Robusta	Coding regions	Coding	[A/G]	TTATAACCTTCCTGCTGATTTCTAGGGTTTTCTATTTCTTTCACTGGTGATTATCTTTCT[T/C]AATATGAACAGTACAATTCGACGGTTAGACATCGCTAATTCTTCAGATCCACTTCCAATT
1882	chr2_14404199	Chr2	14404199	Arabica	Set 1 Ar8/Ar36B/Et39	Non-coding	[A/G]	TAGTCCTACTTCTAGGACTTTTCTACTTCAGCCAGGAAAACAATCAATCCAACACATGGG[A/G]AAAAAAAAAAAAACTTTCATTCTACTGCATCATCGCTGTCACACAATTGGGTTCTTGAAA
1883	chr2_14414038	Chr2	14414098	Robusta	Coding regions	Coding	[T/C]	TGATGATAAATTTCTTTGATTTTTTGGAACTGGTAAAGTAGTTGTGTGAAATCCTTTCTG[T/C]GAATTAGTCACTATGTTATGAGAGTTATGCATTTGGAAGTTATGATTTAATCACCTGTAG
1884	chr2_14439903	Chr2	14439963	Arabica	Set 2 Mundo Novo/Bourbon/Et39	Non-coding	[A/G]	ATTTCCCAATTGCCTTGCGTATTAGAGGAGCCCTATTCTAACTAAATAACGCACTACCAG[A/G]GTTATTGTAGATTAGCCCGCGTATTCTCCTGACACAAATCTAATCATGCCAGTTGTCACT
1885	chr2_14461861	Chr2	14461861	Arabica	Set 1 Ar8/Ar36B/Et39	Non-coding	[T/A]	TACATTCAAACTTGTACACATGGGCAATTATCCCTCATCATACTACTATAGCTACCATAC[A/T]ACTATAGCTATAGTATTCAACCAAATACGTGTCAACCAAAATTAGATACCATTTGAATAC
1886	chr2_14476534	Chr2	14476594	Robusta	Coding regions	Coding	[T/A]	CAGAAATAGTTAAATGTAAAACAGAAGAAGGAATTAACATGTACCAGGAGATACAGAAAT[A/T]GCTGATATTAGGGGACCGTAGTAAACTGTTCGCACCCATGTTGAACCTTTTCCAGACCAA
1887	chr2_14485551	Chr2	14485611	Robusta	Non-coding regions	Non-Coding	[A/C]	ATGGATTATTTTACTTTAATTAGCTAGAGTAGTACGAATATGATGAGGTAATTTTAGAAT[T/G]GAAAAGGGGAAAACAGACTAAATTCACCCATATTCTTTCATGCAGTCATAGACATTGATT
1888	chr2_14485680	Chr2	14485740	Arabica	Set 2 Mundo Novo/Bourbon/Et39	Non-coding	[A/C]	CCAAGATAAATATCCTATATTCTTTTCATTTTATATGTATTCTTCTTCTCGCAATTAAAC[T/G]TTTTGGTATATTCAAGAAATATCTAAGTTTCTACTTATGGTACAAGGCAATACATGTATT
1889	chr2_14611514	Chr2	14611574	Robusta	Non-coding regions	Non-Coding	[A/C]	CTTGCATGTACAGATTTGTAGTAAATCAAAATGCTACAAGTTAGTTTTCCTCACAGATTT[T/G]GAGATATATTGCCGTCAGTCAAGGTCACATTTGTAAAAGAATTTTCAGAAACATCCCTGC
1890	chr2_14651427	Chr2	14651427	Arabica	Set 1 Ar8/Ar36B/Et39	Non-coding	[A/G]	TTGTGTCTATGTTTCAGTAATGGTAAAACTATGCTAGATGGATACACTGATGCAGATATG[A/G]CAGGTGATTTTGACAATAGGAAGTCTACATCTGAGTACTTGATGATTTTTACAGGGAGAG
1891	chr2_14661829	Chr2	14661889	Robusta	Coding regions	Coding	[T/C]	GACAATTAACATATAAAACAATTAGAAAATGACAATTAAACAATAGACACGAACTGTAAG[A/G]TGTTTTCAGGTGATACATGGATGAGGTGGCCTTCAAACAATTCTTCACACCGCCTGGATA
1892	chr2_14825255	Chr2	14825315	Arabica	Set 2 Mundo Novo/Bourbon/Et39	Non-coding	[T/C]	CAGCTGCAAAAAACTTTGTCCCTCTTTTCTTTTTAGAAAATGTTTGGACAGTGAAATTAT[T/C]TCAAATATTATTTCGCTTGTAATATAAATATATTTTTTAATTTTATTTTTTATATTTTTA
1893	chr2_14827223	Chr2	14827283	Robusta	Coding regions	Coding	[T/C]	TTAATACACTTGAATCTTATAGATGCTTGACCTGAAATCTCGTGAAAGCTCTAGCTTTAC[T/C]GGCTAGAAGTGTAGTGGGAACCAAAATTCATTATTTGGTATTTGCCTTCTTAATTTCTCT
1894	chr2_14829706	Chr2	14829766	Robusta	Non-coding regions	Non-Coding	[T/A]	CGATTGAAGAATGTTCCTGGTAAAGTCAGGCCAAAGCATTTGTAATCTAAAATCTAAATC[A/T]CCCCAAATCATTGCCCCACATTGTCCTGATGTGCCTTATCTGCATCAACTTACATGTTGC
1895	chr2_14916024	Chr2	14916084	Robusta	Non-coding regions	Non-Coding	[T/G]	AACTAGGTGCATTTTTTCTGACAATTCAGATGCCATAGAAGTCCAAAACTGGCAAGGAAT[T/G]GACAAATGATCTTTCTTCGTATTGTGAGAGTTTCAAAGGGCAATTACATCAAATCGAATC
1896	chr2_1493762	Chr2	1493822	Robusta	Coding regions	Coding	[T/C]	CTAATAAAAACATCATGCAATGCGGAAATGCTCCCCAGAATAAGTAGATACCTTAATCAA[T/C]TTGTTTCTTGCCGCTTGACCAACTTTGATGTCTTTCCTCAGATGAAGAACGTCCAAGTTT
1897	chr2_14956483	Chr2	14956543	Robusta	Coding regions	Coding	[A/G]	ATTTTGGGCCAATGCATTTGGGCTGCAGCCAATTTGACCCACTCCAAGTAGAACAAGCTT[T/C]CTTGCTCCGTAGTTGTACATTATCTGCCGTCACACGTGTGTCAAAATTTGGGAAAGCACA
1898	chr2_14972687	Chr2	14972747	Arabica	Set 2 Mundo Novo/Bourbon/Et39	Non-coding	[A/G]	CGCTTGTGCCCCCACCCCCCAGAGGACACAAGACCATAGGAGTGATCGAACCGCGACTAC[A/G]CAATGCTAGGATCTAAGGAGGCACCCAGCCGAGCCAACCCCGGGGGTTTCTACGCGTACT
1899	chr2_14994498	Chr2	14994558	Arabica	Set 2 Mundo Novo/Bourbon/Et39	Non-coding	[G/C]	CTCTCTCCATTTCCTTTTCAGTTTCCATCACACACACACATACTCTCTCTCTGTCTCTCT[C/G]TCTCTCTTTCCGTTCTTCTTGGCCGTTTCCGGTAAACCTCTTTCTACTTCACTACTGCAA
1900	chr2_14998041	Chr2	14998041	Arabica	Set 1 Ar8/Ar36B/Et39	Non-coding	[A/G]	GTTCCTCTGCGATGCGAACAGAAGAATATTGGATTTCTTACTCCCGTTCCTCTGTGAACA[A/G]CGGCTATGCCTTTGGTTGAGGGAGGAGGAGGAGGAGTCGCAGCGGCAGGGTATGGGGGCA
1901	chr2_15008131	Chr2	15008191	Arabica	Set 2 Mundo Novo/Bourbon/Et39	Non-coding	[A/G]	GGATCGATTCAACCCTCGTGCAATGAATTTTTTTAAAAGTAAATTATATAAATATATATG[T/C]GCATGATAAGATATTCAATGGACTAATTTGAGATTTTATTTGATAAAAAGTTTAATATTT
1902	chr2_15034630	Chr2	15034690	Robusta	Non-coding regions	Non-Coding	[T/C]	AATCAATTGAAATAATAAGAAATTAGTTATTAATTCTTTCTACTTCTTACTCTATTATTC[T/C]AATCCCTATTTTAGGAGTTTATTTTATTAATTTTACAATAAAAAACAAATTTTTAGATGT
1903	chr2_15051840	Chr2	15051900	Robusta	Coding regions	Coding	[T/A]	TAGAAACACCTCAGAAAACAAGCATCCAAAAGGAGGTAATTTTTTAGCTGAGCCATAAGC[A/T]ATTGATAATTGATTATTTTCTGTGAGACTTATTCATTGAGATGGAAGTTCAGGTGTGATT
1904	chr2_15060417	Chr2	15060477	Robusta	Genes of interest	Coding	[A/G]	GCTGCTGAGCTGCGGGAGTACTAGTAATAGTACGAGCGGAGGAAGCAAAGAGGAGGAGAA[A/G]AGCCCCGTTGGAATTGGAGGTGGGGAGCGCTGTCCTGATTTGAATCTTGAGCTCAGAATC
1905	chr2_15070393	Chr2	15070393	Arabica	Set 1 Ar8/Ar36B/Et39	Non-coding	[G/C]	CGTCGGTTCAACTTGTTAACTTTCTTGCATGTTTGGATCTAACAGAGTCAGATCCGAAGA[C/G]TGTTAACTCTATTGTTTTGGATGACGGTCGCCCTGGTTGTCCAGTTTGATCTGTAGCCAT
1906	chr2_1509503	Chr2	1509563	Robusta	Non-coding regions	Non-Coding	[A/T]	AAGTTGCAAGATTGCTCTATGACAGATTAGGGAAGTGGAATTTATCTAGTACAACAAGTA[A/T]ATAGAGAAGAAGTAGGACCATAAAGAGTGTGGTCGCTTTTCATCTTGGTCTATTTACACT
1907	chr2_15142914	Chr2	15142974	Robusta	Coding regions	Coding	[A/G]	GGTGGGATTATAAAGGATCGAGTTCATGGTAGAAGGCATCACAAGCTCAGCTTGTCTGGA[A/G]GTCGAGATAATTCCCCTGCAGCATTCGTCTTCTACAATCTCCCCGGCAAAACCTTCTATT
1908	chr2_15178700	Chr2	15178760	Robusta	Non-coding regions	Non-Coding	[T/G]	ATGGGCTTTTTCTCGTGGGCTCGTTATTTATGCTTTAAAGAATTCGATAAGCATGAAAGG[T/G]AGTGCCACGTCATCCTAAAATTAGTATAGGAAATCGACGAGTATTATTTTGTGGGGACGC
1909	chr2_15249551	Chr2	15249611	Robusta	Coding regions	Coding	[T/C]	ACAATTTTCAGTTCCTGAAGGAAAAAGGAGCAGGATGCTTTTTGTTCTGTTTCCTGTTTT[T/C]GCTAACATCAAATTCCTAGGGAGAAAAGCATTAGTCTATAGGTTACCATGTTGCAGAAGA
1910	chr2_15265656	Chr2	15265716	Robusta	Non-coding regions	Non-Coding	[T/C]	CAGGCGGAGGAAGTGGTTTTTTGTAGATTGGGATTGGTGGTGGAAGTGGCTTCTTGTAAA[T/C]AGGGATTGGTGGGAGTGGTTTCTTGTAGATTGGGGGGAAAGGCAACTTAGGCAAAGGAGG
1911	chr2_15431810	Chr2	15431870	Arabica	Set 2 Mundo Novo/Bourbon/Et39	Non-coding	[A/G]	CAGTTTGTTATTTATACTTTAAATCCTTTTTACTCCTTAATTAAAGACAAATGCTCATTC[A/G]TATGCTATTTTAATACAATGTTACATTTTTATAATTAAGAAATATTTGTCGCCACACTAA
1912	chr2_15457957	Chr2	15458017	Robusta	Non-coding regions	Non-Coding	[A/G]	ACCTTTCCAGATTGATCTTACTAGTAGCTGGTTCCTCATTTTTGTCCCTATCATGTAATA[T/C]ACTGGGCTTGGGGCTGTAGCTTCACCAAACAACTGATAGCTTGCTCTGTGTGACTGGGGA
1913	chr2_15462224	Chr2	15462284	Arabica	Set 2 Mundo Novo/Bourbon/Et39	Non-coding	[T/G]	TTCTCCTTAAATAATTAAAAAAATATTCAAATCACTTTCCTAAAATACAATTTTTTTAGC[A/C]TTTCAATTCTTTTAATTTTGAATTTTTCTCTTTCCTTTCTAGTTTCTCATTTTATTTTCA
1914	chr2_15462288	Chr2	15462348	Arabica	Set 2 Mundo Novo/Bourbon/Et39	Non-coding	[T/A]	CAATTCTTTTAATTTTGAATTTTTCTCTTTCCTTTCTAGTTTCTCATTTTATTTTCAAGA[A/T]AATATCTTAAAATGAAATTATGACCTGATTAATAATCATCAATTGAAATTTGTGACACGT
1915	chr2_15462668	Chr2	15462728	Arabica	Set 2 Mundo Novo/Bourbon/Et39	Non-coding	[A/G]	AAGATAGATCTCTGCAATTTCTCTTTTTTAATCTCAATCATTAAGGTGAAGATTTTTGTG[A/G]AAAAAAGAAAGAATTAAATAAAAAAGAAAGAGAAAAACAAATAAAAGAAAAAAAAATAAG
1916	chr2_15473848	Chr2	15473908	Robusta	Coding regions	Coding	[A/G]	ATGGAACAGCAGCAAGAAACCAAAAGCCCTGGTAAATGCAAAAGACGAATTTAGGGACTG[A/G]GTACCTCTTGGCCCTTTTAGGATCAGATAAAGCAATCTCAGCTAGTTTCTCGTTTGCCAT
1917	chr2_15481198	Chr2	15481258	Arabica	Set 2 Mundo Novo/Bourbon/Et39	Non-coding	[T/A]	GTCTATTTTCTGATTAATATAATCTATTTTTATTATCTTCTATGTTGTGGATATTAGCAA[A/T]TTGAGATTATAAAATCTACAAAGGGAGTAGATTATGTCTCAAACTAGAATGAAATGGAGA
1918	chr2_15549694	Chr2	15549754	Robusta	Coding regions	Coding	[A/G]	AACAAATCACAGTTCCAGTGAAGATAATTAACCTAACAACTCGCCTGTGTATTTTCACTA[T/C]ATAGATTCACTGCAGAGCTCATACAAGGGAAGCCGTGCTATTTTTCCAGCCAAATGACCT
1919	chr2_15612172	Chr2	15612232	Robusta	Coding regions	Coding	[A/G]	GGAGGTAATTTTTCAGACAAGAATCGGGAACCAAACAGAACCATATTCAGTAAAAATTTG[T/C]CAATCGCTAGTGAGGATGCCAGTGACAATCAAAGTGGCAGTATGGTGAATGAGGATATAT
1920	chr2_156531	Chr2	156591	Robusta	Coding regions	Coding	[T/C]	TTTCCGCAGCCATACAATTTCTAGGGTTTCCACAATGTTTTGATTTCGTCGTCATATTTC[T/C]AGTTTTCTGCCAGAAGCTCTTATTTTGTTTGTTTTCTTTTTTTCCCCCAAGGCATAGTTT
1921	chr2_15669066	Chr2	15669066	Arabica	Set 1 Ar8/Ar36B/Et39	Non-coding	[T/C]	TTATTTAATTACTCCATCGAAAAATGCCATGTGGTGTCAAATTAAGATGATAAAAGTTCG[T/C]CAAGGCTTAAGAAAGTTTTGGGATTAATTAAATCTTCTTTTTCTGTCGCAAGAATGGTAA
1922	chr2_15679554	Chr2	15679614	Robusta	Coding regions	Coding	[A/G]	TGCTAATAATGCAGCTCCATAGCAAGCTTCTGTCTGCAGCGCCTTGTGCACAGGCAATCC[T/C]AGCACTCTTTCTCGAATCTTTATCCACTTGTCATTTTTTGATCCACCTCCAGCTGTAAAA
1923	chr2_15717408	Chr2	15717468	Robusta	Non-coding regions	Non-Coding	[A/G]	TAAAGGTAATACGTGTTTGACAAGCATTTGCATTACAATAATTTTTTCTTCTTTTCTTTT[A/G]TGAGTCTATTACTTTTATTTTTATTGAACCATTTTTAATATTAACTTACACAAAACCAAT
1924	chr2_1571885	Chr2	1571945	Robusta	Non-coding regions	Non-Coding	[A/G]	CGCTGGCAATGAGCCACACGAGGAGGAATTCTTTCGTTTAATATTCTTTCATTTGACCTT[T/C]GCAACAAATATTCAAGTCATGGCGGAAGATCTCGAAATGCAGGGTAGCGATGCCGGCAAC
1925	chr2_15740005	Chr2	15740065	Robusta	Coding regions	Coding	[A/G]	GCTTATTTGGCTCCAACCTTTGCAGGTGATGGAGCAACAAACAGTTTCAATAGCCAAGGC[A/G]GGAATTATTGCTTCACTAAATGCTAGAACTTCAGTTTTGGCTTGTGCAAATCCAATTGGT
1926	chr2_15841065	Chr2	15841125	Robusta	Non-coding regions	Non-Coding	[A/G]	AGAAAGGCCATTTATGGTTGGATATTATTTGCTGCAGTTCGCACCTTTCATCCATCCATG[T/C]TTTAGATGAGAGAGGGAGAGCAAGTAGTACAGTAACAGAAGAAGGTTTAAGAGAGAGTTT
1927	chr2_15847979	Chr2	15848039	Robusta	Coding regions	Coding	[T/C]	AAGATCACAATGATGATCTACTATCCAACCAGTCGCAACCTGTTACCACTTATCTGAAAA[T/C]ACAAAGTAAACAACAGACATTCAAAATATCAGATTGAACCTGAAAAAAATAATTGAAAGA
1928	chr2_1589502	Chr2	1589562	Robusta	Coding regions	Coding	[T/C]	AAGGGATTGAGGCACATTTCCAGTGAGATTATTGTTGGAAAGATCCAGAAGCTGGAGACT[T/C]GGAACATTGAGATCAGGGATTTCACCCGAGAATGAATTGTTAGAAAGATTTAAAGCGGTC
1929	chr2_15901355	Chr2	15901415	Robusta	Genes of interest	Coding	[A/G]	CCAAAATTTTCTTTTAGCTAACAACATTCAAATTCAACAGGAGCCTGATTCGATATTATG[T/C]AAGTCCCAGAAAAACAAAACGTGTACACTTTACGTCAAATTACGGTTCATTATTAACAGG
1930	chr2_15978019	Chr2	15978079	Robusta	Non-coding regions	Non-Coding	[A/G]	GCCACCTGACATAAGCGCAAGGTTTTCACTTCCTTGTTGATGCTTTGCAGGACCAGTCCG[A/G]TATGGAAATGGCATCGAAATCATTTAAGGCAAGCAGATCAAATCTATCAACGGTATCCGA
1931	chr2_16021301	Chr2	16021361	Robusta	Coding regions	Coding	[T/C]	AGTAAAATTGCATGAAGTGCTAGGATGGGGTGAGATCATGTATTTCCTTATCCAGAATGG[T/C]GTCTCAGTCTAGGAGTTCAGAAATTTAATGACTTCTGTAGGTTGAGTAATGCTTTTGGCT
1932	chr2_16042693	Chr2	16042753	Robusta	Non-coding regions	Non-Coding	[A/T]	CTTTCTTTGTTTCAGATCCTTGCTTGAAGATTTCGAGTACCCTAGAAAACAGGGTTCTAG[A/T]ATTGAAACAGCCCAACAATCCCTTTTTCCAATTTTATCTCGGGTAAGTTTTTATCATTTT
1933	chr2_16107035	Chr2	16107095	Robusta	Coding regions	Coding	[A/G]	ATGAGCCTGTCCATGGCTCGAGTCTGTTGGTGCTAGTTTAAAGCGCAATATAGATTGATT[A/G]ATTAATTAATATGGCTGCAATTATGTCTGCTGATAATGCAGGAATTAGAAAGAATTTTAA
1934	chr2_16229076	Chr2	16229136	Robusta	Coding regions	Coding	[T/C]	CCCTTGCCCACTGTTAGCTTTGAGACTCTTCACCGCTATTTCCTTCCCATTTGGCAAGAC[T/C]CCCTTGTGAACGAAGCCAAACCCACCCTGTCCTAACAAATTAGCATTGGAGAATCCTCCC
1935	chr2_16237217	Chr2	16237277	Arabica	Set 2 Mundo Novo/Bourbon/Et39	Non-coding	[T/C]	CAACCCCTGCCAAGAGTATAAAAGTACTCCAGGTGCTGTTGGCGGGTTTATGATTGTTAA[T/C]TATCGAAGCCCACATAATGCGCTCCAGTGCTGTTTACAGGTGCTCTTTTTATGTCATCAC
1936	chr2_16249915	Chr2	16249975	Arabica	Set 2 Mundo Novo/Bourbon/Et39	Non-coding	[T/C]	TCTCTTATATATTCACATTGGTCAAATTTAGTTCCTAACTAGGTTTCCGATCATTTTTTG[A/G]CCGGAATCCATCACGTGCAAGGCACATGATCATTTTTTAAGGGTAAATTTGTCAAATTAT
1937	chr2_16250165	Chr2	16250225	Arabica	Set 2 Mundo Novo/Bourbon/Et39	Non-coding	[A/G]	AAAAATAAATATTTCCATCCCCCACTAATTATGTGTGTGAGAGAAACCTTAAAAAAAAAT[A/G]TGCGTGTGAATACATTTTATTTAAACACATGTATATGTCTATTTGATTTTGCTTAATAAT
1938	chr2_16251646	Chr2	16251706	Arabica	Set 2 Mundo Novo/Bourbon/Et39	Non-coding	[A/G]	TTGATTTGACACTTTTAATAGATAAACTAGCATTGTTTGCATTGTATTTTTGCAAAAAAG[A/G]GAAACAAAATTTTATGTCTTTTTTTGTAAATGTATGTTTCAATCATTTTTTTTATGTCGT
1939	chr2_16252984	Chr2	16253044	Arabica	Set 2 Mundo Novo/Bourbon/Et39	Non-coding	[T/G]	TCATCTTTTTATATTCCAAACTATTTTTTATCTCACATATATCACATTATAAAAAATACT[A/C]CAATAATTATTTTAAATAATACTCTATTTAAACACACTAGTGATTGCCAGGATAGAGCTG
1940	chr2_16253856	Chr2	16253916	Arabica	Set 2 Mundo Novo/Bourbon/Et39	Non-coding	[T/C]	ATTTAAATTTCAAATTCAAATTTTACACACGTGTCATAAATTTAATAGTGATAGTATATA[T/C]ACTGATAATAGATATAAAATTAATACATTATTTTATCACGTTAACTTTAATTTCCTGAAA
1941	chr2_16254133	Chr2	16254193	Arabica	Set 2 Mundo Novo/Bourbon/Et39	Non-coding	[A/G]	GTTAGATTAAGGCGGTTTTCAAGTGAAATTCATTTGATTTGATTGCTTAATTGTGGAAGG[A/G]TGTAGCGTTTCCTTACTCAAAACAAGTGCCTAATAAACCAACAGCTATTTGGGCTGTTGG
1942	chr2_16256011	Chr2	16256071	Robusta	Non-coding regions	Non-Coding	[T/A]	ACCGGGTTCAACTCGCATGCTTATCTGTTCACGAGAAACACGCTTTCATGTATCGGTGAC[A/T]TGGCATTCATATGCATGGATGTTGACGATGTGACGCCTCACTAAGGCCTGTTTGATCAGA
1943	chr2_16271035	Chr2	16271035	Arabica	Set 1 Ar8/Ar36B/Et39	Non-coding	[T/C]	ACTCTTTATTTTATAGGTGAACTTTTATTCGATTGGCCGATAAGTTTCTCCCGACTTACC[T/C]GGGAAAAAAAAATTTCTCATTTCACTCTCAAGTGTCAAAATTAGTTAACGTCTTTCTACT
1944	chr2_16287994	Chr2	16288054	Arabica	Set 2 Mundo Novo/Bourbon/Et39	Non-coding	[T/A]	CCATGTTGATCATCGTGTTATGCGTGGGCACGACAATTTGGATTACTATTTTTAAAAAAA[A/T]TTTATTAAAAAAAATACTCCCTTTATTTTTAAAAGAATAATTAAAAATATATGTGCATAA
1945	chr2_16333186	Chr2	16333246	Arabica	Set 2 Mundo Novo/Bourbon/Et39	Non-coding	[T/G]	CTATACGTGACTTGTCAATTTTAAGTGATTTAAATTCATACAAATGTTTAGTATATTCAT[A/C]TGATTCGATGATGAATCAATTTCTATCAATTTCTAAATAGGCCTAGTTGAATCCTATCCT
1946	chr2_16356572	Chr2	16356632	Arabica	Set 2 Mundo Novo/Bourbon/Et39	Coding	[T/C]	ACGGGACAGAAGCTACTTGTCGCTTATTTGTGCAGATTTGGAGTAATATATTCTTTGAGC[A/G]TCATAATGTTACGTCGCCATAAGCCGGCAAACGATTTTCTGTACAGAAACCAAGGGAATT
1947	chr2_16393787	Chr2	16393847	Robusta	Non-coding regions	Non-Coding	[A/G]	AAAGGAAACTAACATCTTCCTCTCTAATTCCTGCATAATCTCGTTTGCTTTTTTGAATTT[A/G]TCCATGACACAGAAAATTTACTCTTCTTCTTTTCTTTTCTATTCTGTAGAATCTGTACTG
1948	chr2_16396365	Chr2	16396425	Arabica	Set 2 Mundo Novo/Bourbon/Et39	Non-coding	[A/G]	GAGAGGAGGTGGTAAGAACTAATTGTGAGTCGTACCTCCCGTGATTATGCGTGTGACTGT[A/G]TGCGCGCGCGCGTTTTTTTTTTTTTTTTTGGTATTGGAAATGGTGAAAGAAATGCGAATA
1949	chr2_16401805	Chr2	16401865	Arabica	Set 2 Mundo Novo/Bourbon/Et39	Non-coding	[A/G]	TACAAAAGACTTGGCAGCTCTTCCATTGTGGATTTCCTAAAAGAGTCTTGTTGAATCATA[T/C]CATGGTTTCTGTGGTTGACCTGTGGAGAAGAGTCTGCAAATATGGCATAAAGAACCTTTC
1950	chr2_1643559	Chr2	1643619	Robusta	Non-coding regions	Non-Coding	[A/G]	ATCTGCTGTTAATTACTGGAGTATTAATTTACTATTCCTTTGCTTTACCTTTGTTCCTCC[T/C]AGTTTCAACCATCAAATTGCATTCGATAATATTTGCCCCTTTAACAACACAATATTCATC
1951	chr2_16490210	Chr2	16490270	Robusta	Coding regions	Coding	[T/C]	GAGGTTGTCTACCTGGAAAAGTATCTTCTTTCCATGTACAGGAAAACTTTTGCAAAAAGG[T/C]TGATTCCCTCATCTATGACTAGAGAAAAGCCAAATCAAAATTCACCTCCCAAGGAACAGG
1952	chr2_16555499	Chr2	16555559	Arabica	Set 2 Mundo Novo/Bourbon/Et39	Non-coding	[A/G]	GAGACATTTTTCCGCGAATCAACAGGAAGTTAGATTCAGAATAACTACATATGTTCATTT[A/G]CCAATTGAATCAATTTAATATCAAAACTGATTGATTCAGATGTGTAATTCGATATCATAT
1953	chr2_16567290	Chr2	16567350	Arabica	Set 2 Mundo Novo/Bourbon/Et39	Non-coding	[T/C]	TCTAGAAATTGTCAATTCCCGCGTCGCCACATCTGGATCGTTCGTCATTCTATAACAAAA[A/G]GCGTCTGATGAACTAACCGATAGCATCTCTGGTTAATGCCAATTTCATCCTCATAATCAC
1954	chr2_16585224	Chr2	16585284	Arabica	Set 2 Mundo Novo/Bourbon/Et39	Non-coding	[A/G]	ATCGGACCGGTGTCATGGCCGATTCGTGATTCAATTGGTCGAACCAACCGATCCAGTCCG[A/G]TTTTCAAAACATTGCGCTGAACATGTTAGGGGAATGTTATTTGCACTTTTATTTTATTGT
1955	chr2_16595113	Chr2	16595173	Arabica	Set 2 Mundo Novo/Bourbon/Et39	Non-coding	[T/C]	AACTATTAGTAATAATTAGTACGATGAACGCCTTCTTCTTCTTCTTCGCTGCTTGAATTC[T/C]ATTTTTTCCTATGTGTGCATATATATATATATATATAGAAAGGATATCCAAGTAGTTGAT
1956	chr2_16621220	Chr2	16621280	Robusta	Non-coding regions	Non-Coding	[A/G]	GTTTAATAACATCTCTTTTATGATGCATAGCGTTCTTTTCGTTATTTATTTCATAGTTCA[T/C]CCATGCAGATAATGCATGATACAGACTCGTCCTGTTTTTGCTGTAAGAAACCCCGCTTAG
1957	chr2_16681129	Chr2	16681189	Robusta	Coding regions	Coding	[A/T]	TGTTGCTGCATTTTAGTTTCTTAAAAGACCAATGAAACTGATCATCCATGACTATAAAGT[A/T]TTAGTTCCTGCAACAAAATACGCAAATTTTCATTTTGCCTTTTGATCTTGCGTTTACCTA
1958	chr2_16692789	Chr2	16692849	Robusta	Non-coding regions	Non-Coding	[T/C]	AACCGAAAACGGGGAGAAGGAATGACGGAATTTTGGGCCCCCTATTTCCTTCCTGGCCGT[A/G]GACCACGGCTCGACGTCATTTAAAAATCATAAAATCTAGCCGTTATGAGCAAATTATTTA
1959	chr2_16726730	Chr2	16726790	Arabica	Set 2 Mundo Novo/Bourbon/Et39	Non-coding	[T/C]	TTCTTCTCATTTATACTAACGTCATTATTAAACTTAGGGTAAAATACACTAAACTCCCTT[A/G]TGATTTGGGTTATTATCATAAAGCCTCCTCATTATTTGAAAACCCCCAAAGAACCCCCTC
1960	chr2_16741548	Chr2	16741608	Arabica	Set 2 Mundo Novo/Bourbon/Et39	Non-coding	[A/G]	CTAGTGATAGTTTTCATTGGATCAACTGCACCACAGACTTTCAAGAGCGTCAATATTTTT[A/G]TCTTCTTGTTGATTTTTCCAACTTCTTCGTCCAATTTGTCAGACACACATTTGACCCTGA
1961	chr2_16758582	Chr2	16758642	Robusta	Coding regions	Coding	[T/C]	TCATTGTATCCGCATTCGCGAAAATGAGACCGCTTTTAGGGTAAATTCTTTTTCTTTCCC[T/C]ATCTATTTTAAGCTAAAAAGGTTGATCATTTCGAGCTTCTGTTCAGCTCAACTCCATTAT
1962	chr2_16763870	Chr2	16763930	Robusta	Non-coding regions	Non-Coding	[A/C]	GGAAAATATATTTGTGTGTTTGTGAGAATGTGTTTTGTGTGTAAAAATGCATTTGTCAAA[A/C]GAAGAAAATGCATATTTTATATTTTTGACAAAGAAATTATGCTGTAAAACATGTGTTATA
1963	chr2_16808610	Chr2	16808670	Arabica	Set 2 Mundo Novo/Bourbon/Et39	Non-coding	[A/G]	CTCTCTCCCGAATTCAATTGGATCACTCTATAGAGTAGGTTCCTCCCATAGGAGTAGGAG[A/G]GGATTAGAATATATTAGATGTGCCGTTACGTAAAAAAAAAAAAAATCATAATTCGATTCA
1964	chr2_16812939	Chr2	16812999	Arabica	Set 2 Mundo Novo/Bourbon/Et39	Non-coding	[T/C]	TTTTCTTTCTTGGTTTCTGTACAGTGCCTCGGGACATCATATTATTGTCTACAACTAGAA[T/C]GTTAATATAAATAAAACTCATTACCATCTTCATGGGATATAGACGACCAACTCGGTTATC
[truncated: 6,616 more rows]
